# Supplementary material for: Integrative multi-omics analysis of IFNγ-induced macrophages and atherosclerotic plaques reveals macrophage-dependent STAT1-driven transcription in atherosclerosis
Source: Front Immunol. 2025 Jun 18;16:1590953. doi: 10.3389/fimmu.2025.1590953 (PMC12213720; doi:10.3389/fimmu.2025.1590953)
Supplement: Supplementary Table S1 — Public datasets used in this study and sample metadata. [file Table1.xlsx]

## Sheet: Table_S1
Supplementary Table S1. Public datasets used in this study and sample metadata
PMID	GEO accession	GEO sample ID/Link	Library strategy	Organism	Sample description
35243225	GSE115435	SAMN17601193	ATAC-Seq	Mus musculus	Primary bone marrow-derived macrophages without IFNg treatment
35243225	GSE115435	SAMN17601194	ATAC-Seq	Mus musculus	Primary bone marrow-derived macrophages without IFNg treatment
35243225	GSE115435	SAMN17601195	ATAC-Seq	Mus musculus	Primary bone marrow-derived macrophages without IFNg treatment
35243225	GSE115435	SAMN17601199	ATAC-Seq	Mus musculus	Primary bone marrow-derived macrophages with IFNg treatment (10 ng/ml) for 2hrs
35243225	GSE115435	SAMN17601200	ATAC-Seq	Mus musculus	Primary bone marrow-derived macrophages with IFNg treatment (10 ng/ml) for 2hrs
35243225	GSE115435	SAMN17601201	ATAC-Seq	Mus musculus	Primary bone marrow-derived macrophages with IFNg treatment (10 ng/ml) for 2hrs
31266943	GSE115433	GSM3178193	ChIP-Seq	Mus musculus	Primary bone marrow-derived macrophages without IFNg treatment
31266943	GSE115433	GSM3178194	ChIP-Seq	Mus musculus	Primary bone marrow-derived macrophages without IFNg treatment, followed by chromatin IP against STAT1
31266943	GSE115433	GSM3178195	ChIP-Seq	Mus musculus	Primary bone marrow-derived macrophages without IFNg treatment, followed by chromatin IP against STAT1
31266943	GSE115433	GSM3178206	ChIP-Seq	Mus musculus	Primary bone marrow-derived macrophages with IFNg treatment (10 ng/ml) for 1.5hrs
31266943	GSE115433	GSM3178207	ChIP-Seq	Mus musculus	Primary bone marrow-derived macrophages with IFNg treatment (10 ng/ml) for 1.5hrs
28288101	GSE84518	GSM2241193	ChIP-Seq	Mus musculus	Primary bone marrow-derived macrophages without IFNg treatment
28288101	GSE84518	GSM2425225	ChIP-Seq	Mus musculus	Primary bone marrow-derived macrophages without IFNg treatment, followed by chromatin IP against STAT1
28288101	GSE84518	GSM2241194	ChIP-Seq	Mus musculus	Primary bone marrow-derived macrophages with IFNg treatment (100 ng/ml) for 2hrs, followed by chromatin IP against STAT1
28288101	GSE77886	GSM2060961	ChIP-Seq	Mus musculus	Primary bone marrow-derived macrophages without IFNg treatment
27001747	GSE77886	GSM2060958	ChIP-Seq	Mus musculus	Primary bone marrow-derived macrophages without IFNg treatment, followed by chromatin IP against PU.1
27001747	GSE77886	GSM2060960	ChIP-Seq	Mus musculus	Primary bone marrow-derived macrophages with IFNg treatment (400U/ml) for 3hrs, followed by chromatin IP against PU.1
28288101	GSE84519	GSM2241203	ChIP-Seq	Mus musculus	Primary bone marrow-derived macrophages without IFNg treatment, followed by chromatin IP against H3K27ac
28288101	GSE84519	GSM2241205	ChIP-Seq	Mus musculus	Primary bone marrow-derived macrophages with IFNg treatment for 2hrs, followed by chromatin IP against H3K27ac
23332752	GSE38377	GSM940891	ChIP-Seq	Mus musculus	Primary bone marrow-derived macrophages without IFNg treatment, followed by chromatin IP against H3K4me1
23332752	GSE38377	GSM940892	ChIP-Seq	Mus musculus	Primary bone marrow-derived macrophages without IFNg treatment, followed by chromatin IP against H3K4me1
23332752	GSE38377	GSM1022309	ChIP-Seq	Mus musculus	Primary bone marrow-derived macrophages with IFNg treatment (100 ng/ml) for 2hrs, followed by chromatin IP against H3K4me1
23332752	GSE38377	GSM940913	ChIP-Seq	Mus musculus	Primary bone marrow-derived macrophages without IFNg treatment, followed by chromatin IP against H3K4me3
23332752	GSE38377	GSM940914	ChIP-Seq	Mus musculus	Primary bone marrow-derived macrophages without IFNg treatment, followed by chromatin IP against H3K4me3
23332752	GSE38377	GSM940917	ChIP-Seq	Mus musculus	Primary bone marrow-derived macrophages with IFNg treatment (100 ng/ml) for 4hrs, followed by chromatin IP against H3K4me3
32962412	GSE155512	GSM4705589	Single-cell RNA-seq	Homo sapiens	Patient1;Atherosclerotic plaque; tissue: Carotid artery from endarterectomy; race: Caucasian; Sex: Male; age: 83; symptom presence: Symptomatic
32962412	GSE155512	GSM4705590	Single-cell RNA-seq	Homo sapiens	Patient2;Atherosclerotic plaque; tissue: Carotid artery from endarterectomy; race: Caucasian; Sex: Male; age: 67; symptom presence: Asymptomatic
32962412	GSE155512	GSM4705591	Single-cell RNA-seq	Homo sapiens	Patient3;Atherosclerotic plaque; tissue: Carotid artery from endarterectomy; race: Caucasian; Sex: Female; age: 76; symptom presence: Asymptomatic
31359001	GSE131778	GSM3819856	Single-cell RNA-seq	Homo sapiens	Patient1; Atherosclerotic lesions ranging from mild, non-calcified plaques to more advanced lesions; tissue: Coronary artery; Sex: Male; age: 65
31359001	GSE131778	GSM3819857	Single-cell RNA-seq	Homo sapiens	Patient1; Atherosclerotic lesions ranging from mild, non-calcified plaques to more advanced lesions; tissue: Coronary artery; Sex: Male; age: 65
31359001	GSE131778	GSM3819858	Single-cell RNA-seq	Homo sapiens	Patient2; Atherosclerotic lesions ranging from mild, non-calcified plaques to more advanced lesions; tissue: Coronary artery; Sex: Male; age: 54
31359001	GSE131778	GSM3819859	Single-cell RNA-seq	Homo sapiens	Patient2; Atherosclerotic lesions ranging from mild, non-calcified plaques to more advanced lesions; tissue: Coronary artery; Sex: Male; age: 54
31359001	GSE131778	GSM3819860	Single-cell RNA-seq	Homo sapiens	Patient3; Atherosclerotic lesions ranging from mild, non-calcified plaques to more advanced lesions; tissue: Coronary artery; Sex: Male; age: 65
31359001	GSE131778	GSM3819861	Single-cell RNA-seq	Homo sapiens	Patient3; Atherosclerotic lesions ranging from mild, non-calcified plaques to more advanced lesions; tissue: Coronary artery; Sex: Male; age: 65
31359001	GSE131778	GSM3819862	Single-cell RNA-seq	Homo sapiens	Patient3; Atherosclerotic lesions ranging from mild, non-calcified plaques to more advanced lesions; tissue: Coronary artery; Sex: Male; age: 65
31359001	GSE131778	GSM3819863	Single-cell RNA-seq	Homo sapiens	Patient4; Atherosclerotic lesions ranging from mild, non-calcified plaques to more advanced lesions; tissue: Coronary artery; Sex: Female; age: 58
33626908	NA	https://zenodo.org/records/6032099	Single-cell RNA-seq	Homo sapiens	Patient2; No Atherosclerotic lesion; tissue: Coronary artery; Sex: Male; age: 44
33626908	NA	https://zenodo.org/records/6032099	Single-cell RNA-seq	Homo sapiens	Patient3; No Atherosclerotic lesions; tissue: Coronary artery; Sex: Female; age: 46
37060905	GSE205930	GSM6235810	Single-cell RNA-seq	Mus musculus	tissue: aorta; genotype: wild type; diet: chow; treatment: NA; Sex: male
37060905	GSE205930	GSM6235811	Single-cell RNA-seq	Mus musculus	tissue: aorta; genotype: LDLR-/- ApoB100/100; diet: chow; treatment: NA; Sex: male
37060905	GSE205930	GSM6235812	Single-cell RNA-seq	Mus musculus	tissue: aorta; genotype: LDLR-/- ApoB100/100; diet: 1 month high-fat diet; treatment: NA; Sex: male
37060905	GSE205930	GSM6235814	Single-cell RNA-seq	Mus musculus	tissue: aorta; genotype: LDLR-/- ApoB100/100; diet: 3 month high-fat diet; treatment: NA; Sex: male
