# Supplementary material for: Integrative multi-omics analysis of IFNγ-induced macrophages and atherosclerotic plaques reveals macrophage-dependent STAT1-driven transcription in atherosclerosis
Source: Front Immunol. 2025 Jun 18;16:1590953. doi: 10.3389/fimmu.2025.1590953 (PMC12213720; doi:10.3389/fimmu.2025.1590953)
Supplement: Supplementary Table S2 — Differentially expressed genes (DEGs) in IFNγ-treated Macrophages at specified time points (0, 0.5, 2, 4, 8, 24 hours). [file Table2.xlsx]

## Sheet: Arkusz1
gene	MFC__0.5h	MFC__2h	MFC__4h	MFC__8h	MFC__24h	FC.MAX	FC.MIN	c max	c min	M1_0	M1_05	M1_2	M1_4	M1_8	M1_24	M2_0	M2_05	M2_2	M2_4	M2_8	M2_24	M3_0	M3_05	M3_2	M3_4	M3_8	M3_24	baseMean.y	lfcSE.y	stat.y	pvalue.y	padj.y
Cxcl11	0.4836	6.98822	9.44	11.1534	8.93348	11.1534	0.4836	2503	0	1	2	108	907	2503	677	1	3	107	832	1607	516	1	0	71	201	432	165	629.493	0.912151	522.147	1.32e-110	1.89e-108
Cxcl9	0.705716	7.51075	9.64905	10.8985	10.2282	10.8985	0.705716	37619	13	13	40	4058	21891	37619	34629	20	33	4983	18104	24165	28973	27	35	2096	7244	15669	9871	14548	0.482448	489.083	1.81e-103	2.34e-101
Serpina3f	2.95336	7.85925	9.44229	10.4084	9.92476	10.4084	2.95336	7199	3	3	27	1205	4410	7199	6935	6	21	1381	3488	4241	5496	5	50	599	1414	1597	1419	2729.67	0.749217	180.126	5.03e-37	1.28e-35
Gbp2b	0.233965	5.13586	7.2964	9.51155	10.06	10.06	0.233965	37527	7	16	24	193	1279	7613	16746	7	9	216	1138	4769	14259	182	187	8475	35590	37527	19135	7950.63	0.827419	148.644	2.59e-30	4.89e-29
Tlr12	0.464226	0.665451	4.80777	7.96811	9.91386	9.91386	0.464226	597	0	0	1	0	7	102	597	2	1	1	8	46	548	0	1	2	49	198	400	115.771	1.1604	288.196	3.45e-60	1.75e-58
Gbp4	0.218993	5.00046	8.17889	9.58049	9.44465	9.58049	0.218993	23585	24	32	36	652	5687	11330	15840	24	32	742	4489	7115	12907	26	34	962	12479	23585	21803	7026.21	0.225849	3414.14	0	0
Gbp11	0.505501	5.39396	8.21554	9.20302	9.46958	9.46958	0.505501	3654	1	3	8	65	576	688	1673	2	4	85	416	395	1347	5	1	238	1940	3654	2633	762.538	0.672907	356.173	8.2e-75	5.82e-73
Ubd	-0.988395	2.70268	5.29762	8.10651	9.24522	9.24522	-0.988395	166	0	0	0	0	8	56	166	0	0	0	3	28	144	1	0	8	44	109	163	42.7044	1.24211	189.917	4.07e-39	1.1e-37
Nos2	1.79013	3.29185	6.75344	8.63275	9.12035	9.12035	1.79013	5588	3	10	14	62	982	2896	5588	4	6	62	753	1696	4458	3	18	21	100	241	340	1199.9	0.934835	108.989	6.7e-22	8.49e-21
Sectm1a	-0.576883	6.79077	8.24336	8.84821	7.99565	8.84821	-0.576883	493	0	3	1	195	457	288	448	0	2	208	406	174	347	1	0	42	188	493	135	214.222	0.873241	269.814	3.07e-56	1.37e-54
Cxcl10	2.57087	8.37968	8.7578	8.76976	6.65849	8.76976	2.57087	39967	29	83	637	20784	39967	25384	6894	78	471	25776	32351	16257	5552	29	168	9151	6090	8514	3311	13396	0.314828	752.409	2.28e-160	6.95e-158
Serpina3h	0.791529	7.35702	8.68659	7.617	4.63358	8.68659	0.791529	4956	3	3	10	1926	4956	1832	283	3	9	2235	4016	1117	185	41	55	827	1992	856	317	1310.59	0.940057	82.3339	2.72e-16	2.47e-15
Gm4841	1.93692	6.81342	8.53748	8.65919	7.71423	8.65919	1.93692	1869	3	5	5	226	1217	1175	815	3	7	294	932	691	694	4	45	803	1869	924	517	625.044	0.780928	142.177	6.16e-29	1.09e-27
Xcr1	0.846122	2.78878	4.16467	7.8052	8.58965	8.58965	0.846122	87	0	0	1	0	4	40	87	0	0	4	3	21	77	0	0	0	2	18	36	19.0526	1.24553	253.606	9.25e-53	3.86e-51
Klrk1	0.475456	5.28487	7.32647	8.37671	8.15882	8.37671	0.475456	1536	2	7	16	188	735	1208	1536	4	3	220	584	759	1303	2	2	69	427	582	511	544.255	0.454399	1238.33	1.47e-265	1.4e-262
Gbp5	0.208999	6.93406	7.90661	8.31138	7.29708	8.31138	0.208999	15184	47	75	113	6391	15184	14907	10163	56	63	7375	11929	9579	8202	47	53	5408	10115	9855	6300	7473.38	0.186129	2812.4	0	0
Upp1	2.16547	2.36806	5.95456	8.29479	5.98585	8.29479	2.16547	553	1	1	4	11	139	553	160	2	3	13	136	368	171	5	31	11	112	495	60	163.904	0.923548	116.547	1.69e-23	2.33e-22
Serpina3e-ps	-0.110542	6.94456	8.22467	7.15111	5.67762	8.22467	-0.110542	67	0	0	0	36	67	19	7	0	0	24	45	15	11	0	0	8	37	14	7	17.9981	1.27998	158.858	1.73e-32	3.68e-31
Clec9a	-0.830405	0.68375	3.33453	7.43117	8.20976	8.20976	-0.830405	505	0	0	1	1	3	71	215	0	0	0	6	49	135	4	1	4	27	285	505	72.5587	0.875637	432.288	3.25e-91	3.28e-89
Iigp1	1.05533	6.45845	8.05693	8.07901	7.41386	8.07901	1.05533	29900	113	125	222	9242	29900	22305	18462	115	216	10912	24124	14530	15159	113	344	8102	28334	22151	19763	13838.4	0.2086	1682.01	0	0
1700016F12Rik	-0.110533	7.20272	8.03077	6.56907	0.185807	8.03077	-0.110533	66	0	0	0	32	66	18	0	0	0	44	53	8	0	0	0	10	20	8	0	16.0744	1.72307	182.545	1.53e-37	3.95e-36
Gbp10	0.171075	4.28221	6.37863	7.33669	7.88813	7.88813	0.171075	1147	3	5	7	58	245	348	910	6	5	57	191	257	793	3	5	144	783	994	1147	341.254	0.491634	593.155	6.09e-126	1.04e-123
Serpina3i	0.319271	6.48135	7.86235	7.81672	6.92478	7.86235	0.319271	1098	0	0	2	385	1098	789	576	1	7	409	837	508	500	10	6	184	437	317	207	413.272	0.859381	106.743	2e-21	2.47e-20
Bcl2l14	0.804901	1.11474	4.48831	6.42834	7.85102	7.85102	0.804901	93	0	0	1	0	4	17	93	0	0	1	1	10	60	0	0	0	5	5	0	12.6709	1.72875	37.9809	3.81e-07	1.53e-06
Flt4	3.23028	1.87625	3.25578	6.57667	7.73387	7.73387	1.87625	133	0	0	1	2	1	36	133	0	3	2	3	27	101	7	72	9	68	118	121	39.1578	1.15848	71.4516	5.11e-14	3.92e-13
Clic5	0.00531392	0.37088	3.54091	6.27792	7.66826	7.66826	0.00531392	1288	2	2	2	5	51	358	1288	2	4	4	36	198	1053	14	11	9	76	88	53	213.308	1.10155	64.5397	1.4e-12	9.57e-12
Dnase1l3	0.473351	0.820374	3.45137	6.29286	7.64812	7.64812	0.473351	1081	3	4	9	7	57	218	1081	5	7	9	34	149	834	3	3	4	25	180	331	185.886	0.491845	921.735	5.26e-197	2.51e-194
Gm44284	1.63367	5.61639	6.9765	7.56716	7.16125	7.56716	1.63367	49	0	0	1	12	19	40	49	0	0	7	18	28	31	0	1	6	21	5	5	16.5195	1.37192	66.9031	4.51e-13	3.22e-12
Gbp2	0.20373	4.73582	6.6828	7.46059	6.50199	7.46059	0.20373	48600	248	279	424	7161	34894	48600	32302	248	351	8396	28577	30020	27020	325	304	5464	16910	18727	13618	18697.3	0.288779	748.357	1.71e-159	5.03e-157
Gbp8	-0.441818	2.55888	4.74226	6.04725	7.33583	7.33583	-0.441818	3024	9	18	20	76	329	672	3024	18	13	74	259	442	2362	16	9	128	759	1126	1861	665.393	0.365739	692.319	2.25e-147	5.36e-145
Rnase6	-0.0507887	2.28562	4.91933	7.15219	6.73816	7.15219	-0.0507887	618	1	2	5	23	142	618	592	3	1	13	116	394	552	29	26	83	395	594	582	264.814	0.804165	117.394	1.12e-23	1.55e-22
Socs1	3.74471	6.93653	6.87045	7.12002	6.26461	7.12002	3.74471	3807	24	24	611	3403	3807	3120	2564	27	466	3729	2751	1819	2298	39	289	2850	2809	2862	1375	2118.05	0.246923	938.026	1.57e-200	7.71e-198
Fgf9	1.90624	7.1186	4.17987	3.93699	1.46057	7.1186	1.46057	33	0	0	1	13	1	0	0	0	0	24	2	0	0	0	2	33	12	13	2	5.28162	1.75185	43.6943	2.67e-08	1.23e-07
Mmp25	-0.0981892	2.04843	5.22973	7.11706	4.70062	7.11706	-0.0981892	378	1	2	6	8	127	378	109	1	1	18	75	193	71	5	2	6	71	153	25	90.9031	0.645264	328.58	7.14e-69	4.48e-67
BC023105	2.59234	6.25923	7.02716	6.99966	6.81818	7.02716	2.59234	333	0	0	6	157	320	289	322	2	3	223	287	178	314	9	61	231	333	121	114	183.679	1.09399	40.6495	1.1e-07	4.74e-07
Steap4	0.893793	6.28413	7.01016	0.135381	-0.550835	7.01016	-0.550835	127	0	0	2	90	127	1	0	1	0	85	105	0	0	9	20	1	53	5	8	29.1171	2.08601	21.1188	0.000769228	0.00196007
Ifi206	0.791277	5.8694	5.87902	6.97812	5.10145	6.97812	0.791277	33	0	0	0	23	21	33	11	0	1	24	23	21	7	0	0	1	0	4	3	12.1607	1.36337	67.3693	3.61e-13	2.59e-12
ENSMUSG00000120851	2.38915	6.7009	6.95566	6.43699	4.48453	6.95566	2.38915	86	0	0	2	62	86	43	13	1	2	61	57	30	10	0	3	10	10	3	3	26.041	1.24129	104.206	6.85e-21	8.31e-20
Wnk2	1.82384	3.0013	1.99141	2.11937	6.88083	6.88083	1.82384	55	0	0	2	1	0	1	45	1	0	3	2	0	55	0	2	4	2	2	6	7.58319	1.54238	42.8661	3.93e-08	1.78e-07
Ocstamp	0.698035	-2.2362	1.0708	3.93303	6.83907	6.83907	-2.2362	231	0	2	6	0	2	14	231	0	4	1	0	13	207	4	0	0	10	27	107	37.0878	0.912218	156.962	4.39e-32	9.08e-31
Chrm3	-0.5728	0.357859	1.65736	6.24037	6.83865	6.83865	-0.5728	189	0	0	0	0	0	35	65	0	0	0	2	11	60	7	4	7	16	189	106	28.3409	1.1034	107.545	1.35e-21	1.69e-20
Tgtp1	0.165149	4.18943	6.13931	6.83856	6.70382	6.83856	0.165149	3583	6	46	77	623	2736	2873	3583	45	50	791	2321	1891	3012	8	6	209	848	1367	1590	1467.04	0.304254	793.067	3.66e-169	1.33e-166
Ifi205	-0.120678	5.03771	6.1335	6.78824	4.24129	6.78824	-0.120678	1447	2	11	23	449	1291	1447	353	22	12	543	1025	926	293	2	3	45	66	91	16	484.286	0.43292	421.255	7.77e-89	7.36e-87
Selp	1.27639	5.58956	6.75329	3.94711	2.97329	6.75329	1.27639	143	0	1	0	22	61	7	0	0	3	30	43	3	2	2	4	60	143	18	24	21.6596	1.07545	118.838	5.53e-24	7.77e-23
Cish	1.59813	6.74979	5.49214	2.68996	0.354886	6.74979	0.354886	147	0	0	1	117	44	3	1	0	3	147	49	2	1	7	15	89	43	21	4	29.8878	1.2406	79.7434	9.5e-16	8.26e-15
Il12rb1	0.0222477	-0.0545985	3.54726	5.77117	6.74208	6.74208	-0.0545985	1106	4	7	9	4	83	390	1106	6	6	4	81	232	1004	27	26	26	206	448	445	256.346	0.709804	153.962	1.91e-31	3.79e-30
Gbp3	0.522976	4.89873	6.24053	6.73646	6.04994	6.73646	0.522976	12757	96	158	311	3609	10831	12757	10534	162	226	4056	8569	7782	8782	96	134	3099	7987	6779	5357	5929.68	0.193531	1521.05	0	0
Cd40	0.128956	3.97114	5.74038	6.71647	4.75847	6.71647	0.128956	4288	20	65	97	676	3002	4288	1301	43	54	906	2532	2704	1037	25	20	315	871	1539	673	1430.44	0.250677	1067.19	1.7e-228	1.04e-225
Acod1	0.23409	4.91603	6.09091	6.67922	6.29415	6.67922	0.23409	26030	59	387	575	7380	25788	26030	20114	262	462	8794	20298	15878	16230	83	59	2362	2728	4808	7489	10985.9	0.332409	488.855	2.03e-103	2.6e-101
Gbp6	0.156572	4.3368	6.15802	6.62579	6.23645	6.62579	0.156572	2153	4	42	46	405	1659	1871	2153	22	33	484	1308	1191	1782	4	6	203	795	676	520	882.08	0.323426	704.941	4.2e-150	1.05e-147
Tgtp2	0.770636	4.71459	6.46344	6.62102	6.27073	6.62102	0.770636	7389	42	89	126	1283	4914	4577	4760	68	121	1407	3996	2783	3886	42	127	2087	7389	5173	5279	2885.13	0.259292	858.318	2.79e-183	1.18e-180
Itpka	0.696026	5.26453	6.58659	5.67264	5.16691	6.58659	0.696026	130	0	1	2	34	130	39	44	0	3	72	79	25	62	3	2	38	128	63	20	43.6098	0.838461	175.059	6.07e-36	1.47e-34
Tarm1	-0.750794	6.21153	6.53531	5.00969	3.14261	6.53531	-0.750794	96	0	2	0	80	96	28	7	0	1	93	91	11	8	0	0	5	7	4	2	27.3601	1.06168	152.004	5e-31	9.73e-30
Gm49967	0.85126	1.11242	2.68234	5.67338	6.52821	6.52821	0.85126	19	0	0	1	0	0	8	19	0	0	0	0	4	12	0	0	1	4	5	13	4.06093	1.57226	39.3118	2.06e-07	8.53e-07
Gm12188	4.53623	6.16398	6.32582	6.50675	5.34963	6.50675	4.53623	38	0	0	9	18	32	24	13	1	9	15	15	12	9	0	9	38	32	27	18	16.203	1.25021	80.206	7.6e-16	6.66e-15
Ddx4	0.289559	4.41628	6.275	6.44041	4.28544	6.44041	0.289559	146	0	3	3	30	146	119	43	2	4	56	123	75	32	0	0	15	61	57	12	52.6257	0.737003	308.126	1.79e-64	1.03e-62
Tnfsf10	-0.0410406	3.94259	5.88914	6.3475	4.59729	6.3475	-0.0410406	1755	13	39	43	422	1755	1702	788	26	18	559	1401	1041	610	13	22	160	822	967	286	717.094	0.239124	1441.16	0	1.95e-306
Ccl12	1.94575	5.82745	6.26508	5.22669	3.89709	6.26508	1.94575	275	2	4	14	169	275	108	38	2	12	229	241	63	36	5	19	164	199	78	70	102.302	0.548491	295.826	7.91e-62	4.22e-60
Cd38	1.58119	2.02937	4.04436	5.45034	6.2339	6.2339	1.58119	312	1	2	3	9	58	119	312	1	5	11	38	81	260	6	18	12	31	29	20	67.2462	0.965672	50.3434	1.18e-09	6.26e-09
Gbp7	0.448521	5.36568	6.21795	5.86504	5.14039	6.21795	0.448521	12236	89	215	285	6091	12236	6762	5635	165	223	7264	9562	4156	4696	89	177	4034	8248	5421	3936	4872.66	0.155656	2167.14	0	0
Gm8221	-0.0379105	0.777527	4.1562	6.14982	4.88166	6.14982	-0.0379105	94	0	1	0	1	35	94	47	2	1	3	18	50	26	0	2	1	1	6	7	22.3012	0.957217	120.868	2.06e-24	2.95e-23
Cd69	2.04153	5.72218	5.46928	6.13117	4.22251	6.13117	2.04153	634	7	7	75	501	444	500	173	10	47	634	388	316	127	11	15	275	270	391	156	272.313	0.360361	548.836	2.28e-116	3.48e-114
Il18rap	-0.790647	4.52679	6.06541	4.7317	0.844303	6.06541	-0.790647	951	2	6	8	223	951	255	22	2	6	292	622	143	6	30	7	179	227	127	29	198.191	0.819678	94.0214	9.59e-19	1.03e-17
Batf2	0.402936	5.273	6.04801	6.06095	4.80877	6.06095	0.402936	5204	60	83	146	2310	5204	3940	2302	81	106	2632	4169	2374	1819	60	77	2584	3626	2896	1460	2252.85	0.220818	1085.87	1.53e-232	9.74e-230
Ly6c2	1.03484	0.372874	0.922092	3.04314	6.0372	6.0372	0.372874	532	3	4	12	6	7	38	532	3	6	4	12	32	446	21	38	18	19	26	24	76.507	1.0509	44.407	1.91e-08	8.96e-08
Ido1	-1.07988	2.44973	4.26728	6.01697	5.46103	6.01697	-1.07988	25	0	0	0	5	8	21	25	0	0	0	8	10	19	1	0	1	3	13	4	7.96975	1.35067	61.5445	5.83e-12	3.79e-11
Mir155hg	-0.971319	1.92448	5.06873	6.01392	4.19241	6.01392	-0.971319	118	0	0	0	3	85	118	39	2	2	9	64	85	26	3	1	6	16	21	20	37.0887	0.962747	81.8847	3.38e-16	3.05e-15
Calhm6	0.588814	4.40625	5.60395	6.01086	5.40209	6.01086	0.588814	5725	33	197	322	2174	5725	5629	5612	143	255	2657	4912	3527	4472	33	57	1405	3502	3647	2592	3015.45	0.305816	478.324	3.81e-101	4.65e-99
Adora3	2.36991	5.92459	4.91675	2.80145	2.58595	5.92459	2.36991	216	2	2	7	144	90	10	10	3	15	216	79	7	16	2	15	61	19	12	11	41.0783	0.785836	111.331	2.14e-22	2.79e-21
Ptgs2	-0.0688611	0.933065	5.23889	5.89395	5.643	5.89395	-0.0688611	4506	25	39	41	98	3040	3615	4506	37	25	138	2519	2189	3418	133	130	112	694	1314	862	1568.44	0.863199	70.5176	8e-14	6.05e-13
Olfr56	-0.569893	3.6476	5.47138	5.80006	4.68993	5.80006	-0.569893	356	0	2	0	24	111	124	70	7	6	32	93	72	70	3	3	98	356	263	153	84.2094	0.632239	166.936	3.29e-34	7.43e-33
Gfra1	2.74419	-0.72256	5.79667	4.66188	0.494525	5.79667	-0.72256	38	0	0	0	0	26	10	0	1	0	0	14	3	0	1	38	1	14	13	5	6.93172	1.90525	21.4917	0.000653841	0.00168149
Nrg1	-0.0605004	4.28533	5.7639	2.42147	0.331796	5.7639	-0.0605004	486	2	7	5	154	486	27	2	3	3	188	334	22	2	67	73	119	157	72	116	105.114	1.1875	31.1027	8.94e-06	3.02e-05
Gm43302	-1.01502	3.24343	4.88528	5.74891	4.67369	5.74891	-1.01502	31	0	1	0	2	4	11	5	0	0	1	5	4	4	0	0	8	31	31	22	6.95326	1.2024	64.1222	1.7e-12	1.16e-11
Gm43914	0.861006	0.150629	1.08557	5.62476	5.74737	5.74737	0.150629	23	0	0	1	0	0	5	9	0	0	0	0	3	2	0	0	0	1	11	23	3.07632	1.68943	31.9498	6.08e-06	2.1e-05
Gm5970	2.1804	4.95471	5.696	5.74171	4.90079	5.74171	2.1804	885	1	22	126	538	885	759	555	23	76	600	674	437	365	1	32	178	416	268	233	394.969	0.294082	675.557	9.46e-144	2.22e-141
Gpr15	-0.107722	5.52944	5.73565	3.03938	3.98516	5.73565	-0.107722	31	0	0	0	11	31	3	7	0	0	20	10	1	5	0	0	2	1	0	0	5.48159	1.52404	37.8641	4.02e-07	1.61e-06
Fam3b	0.851262	1.93266	2.60267	3.50184	5.73094	5.73094	0.851262	12	0	0	0	1	0	2	12	0	1	1	1	0	8	0	0	0	2	2	6	2.05371	1.6786	20.5281	0.000994342	0.00248309
C1s1	0.0659919	0.825851	3.18399	4.3969	5.69762	5.69762	0.0659919	1244	0	0	0	4	16	53	158	1	3	3	33	29	161	327	253	244	604	618	1244	177.752	1.16617	33.0112	3.74e-06	1.33e-05
Fgl2	0.133527	2.15532	4.32484	5.67208	5.09935	5.67208	0.133527	17285	262	597	815	1790	8345	17285	16749	445	606	2032	6770	11087	13601	304	262	1417	7903	12663	9932	7386.94	0.17028	1642.71	0	0
Gm41611	0.134636	-0.335436	3.26335	5.26772	5.65494	5.65494	-0.335436	106	0	5	4	2	23	39	90	0	1	0	13	27	106	1	2	2	12	64	47	27.6897	0.782561	167.828	2.12e-34	4.85e-33
Gm5711	2.26802	1.11242	5.45387	5.02719	5.63659	5.63659	1.11242	13	0	0	0	0	9	2	4	0	1	1	4	3	9	0	2	0	7	7	13	3.59521	1.45537	33.0963	3.6e-06	1.28e-05
Gipc3	1.5934	3.11606	5.56704	5.47508	2.12319	5.56704	1.5934	48	0	0	2	7	48	28	0	0	2	6	31	24	5	3	5	8	25	16	6	14.2955	1.23298	51.8315	5.84e-10	3.2e-09
Gm15990	-0.110531	3.82038	5.5622	4.80825	2.95039	5.5622	-0.110531	12	0	0	0	2	12	5	2	0	0	3	5	2	0	0	0	2	7	3	2	2.71307	1.61423	29.9574	1.5e-05	4.93e-05
Ly6i	-0.0557729	-0.0585894	1.24459	2.57973	5.53983	5.53983	-0.0585894	1094	0	22	27	18	55	81	1094	23	32	33	45	51	840	2	0	0	2	11	62	149.014	0.530281	247.444	1.94e-51	7.74e-50
F830016B08Rik	-0.0985399	3.12212	4.89502	5.48073	4.72141	5.48073	-0.0985399	1857	20	39	48	147	821	1250	966	44	20	171	687	720	765	23	56	671	1857	1202	942	629.183	0.565041	134.283	2.93e-27	4.83e-26
Mab21l3	0.0430663	0.95818	4.21069	5.47812	4.22581	5.47812	0.0430663	34	0	0	0	1	19	34	16	0	0	2	15	27	19	5	5	4	22	24	24	14.275	1.13211	48.7935	2.45e-09	1.26e-08
Gm35028	-0.110528	1.11733	1.95422	4.32168	5.43127	5.43127	-0.110528	11	0	0	0	1	1	3	11	0	0	0	1	3	6	0	0	0	0	1	5	2.08581	1.69819	23.2612	0.00030088	0.000819936
Timd4	-0.586272	1.36879	3.7032	5.42379	4.61306	5.42379	-0.586272	520	6	18	20	30	194	520	347	12	7	37	156	340	278	14	6	34	149	289	310	186.556	0.317088	705.077	3.92e-150	9.97e-148
Igtp	0.271049	3.71696	5.22662	5.38019	4.92298	5.38019	0.271049	14233	194	554	679	3444	13690	12414	12827	453	521	4009	11147	7730	10929	194	382	5666	14233	10203	8140	7283.69	0.319612	385.879	3.28e-81	2.66e-79
AW112010	-0.0767139	1.26843	2.89265	4.83051	5.37445	5.37445	-0.0767139	4181	14	190	278	332	1233	3283	4181	186	200	464	988	2061	3497	28	14	74	248	837	2501	1376.05	0.46406	220.007	1.48e-45	4.95e-44
Lrrc4	0.220056	2.12177	3.67507	5.3633	4.03551	5.3633	0.220056	130	0	4	8	9	37	130	68	2	0	19	34	61	45	4	5	11	39	66	33	38.5194	0.598139	187.691	1.22e-38	3.25e-37
Abtb2	0.536688	2.4097	4.74532	5.33861	2.93695	5.33861	0.536688	528	5	5	12	77	440	528	123	7	11	71	325	306	77	21	26	32	89	82	50	163.489	0.828276	52.1426	5.04e-10	2.78e-09
Gm12185	-0.596226	2.6752	4.53989	5.0172	5.32704	5.32704	-0.596226	997	12	25	13	97	407	553	997	17	12	79	360	300	785	26	23	209	638	482	487	336.743	0.413999	288.282	3.31e-60	1.68e-58
Slc6a19	-0.914437	-0.382448	0.975942	3.45347	5.28981	5.28981	-0.914437	121	1	3	1	2	1	18	121	2	2	3	2	8	111	4	2	1	16	41	36	22.2936	0.850535	97.1803	2.08e-19	2.32e-18
Gm12250	0.727928	4.70321	5.25193	5.06016	4.39235	5.25193	0.727928	5604	57	215	346	3112	5604	3586	3078	171	283	3559	4611	2191	2462	57	161	2953	3989	2875	2282	2542.77	0.270663	485.415	1.12e-102	1.42e-100
H2-Ob	1.39738	2.57095	0.60188	2.97238	5.22779	5.22779	0.60188	63	0	2	1	5	3	7	63	0	5	10	0	3	34	1	2	2	1	4	11	9.08851	1.07079	58.4045	2.6e-11	1.6e-10
Adgrf3	-0.113252	4.80494	5.1994	5.03789	4.75115	5.1994	-0.113252	29	0	0	0	13	29	29	22	1	0	25	28	9	20	1	2	13	10	6	8	13.6604	1.14336	67.5295	3.34e-13	2.41e-12
Tubb3	0.605206	3.41233	5.16525	3.9594	2.04428	5.16525	0.605206	512	0	0	0	0	6	1	0	2	2	3	9	1	1	4	14	246	512	300	90	54.8418	1.19262	27.8409	3.91e-05	0.000120939
Olfr1396	-0.123479	5.15846	4.8052	4.85921	4.54764	5.15846	-0.123479	20	0	0	0	4	1	2	1	0	0	1	3	1	5	0	0	20	20	13	7	4.04994	1.56297	23.1953	0.000309739	0.000842424
Scimp	0.288112	3.41187	5.14176	5.15321	4.99667	5.15321	0.288112	471	1	11	25	158	429	345	471	12	18	146	353	208	380	6	1	16	93	67	52	186.33	0.337978	625.769	5.46e-133	1.07e-130
Gm35551	-2.20972	-0.368918	1.80452	2.87721	5.13753	5.13753	-2.20972	32	0	1	0	0	0	3	32	1	0	0	0	3	17	0	0	2	14	4	13	5.073	1.65864	25.2529	0.000124507	0.000359457
Hcar2	0.0608083	3.75813	4.77781	5.10486	4.50228	5.10486	0.0608083	1856	38	78	83	665	1856	1775	1811	54	85	748	1522	1089	1431	45	38	592	915	883	524	922.997	0.290309	464.387	3.87e-98	4.44e-96
Socs3	3.86687	5.07673	3.90996	3.66496	2.41284	5.07673	2.41284	7760	142	210	3920	6753	3074	1441	945	142	3232	7760	2419	832	747	170	1558	2644	1467	1728	741	2211.13	0.268967	311.019	4.28e-65	2.52e-63
Ppp1r1b	1.35041	5.06269	4.207	-0.236977	-0.775974	5.06269	-0.775974	19	0	0	0	14	10	0	0	0	2	19	6	0	0	1	1	4	2	0	0	3.30179	1.97063	30.2692	1.31e-05	4.32e-05
Ptgs2os2	0.720383	1.60542	3.17701	5.0077	4.44998	5.0077	0.720383	52	0	0	3	6	24	45	52	1	3	10	10	38	39	6	6	3	21	49	39	22.8249	0.7281	112.961	9.69e-23	1.29e-21
Gm45244	-0.107275	0.108184	3.36567	4.47133	4.9961	4.9961	-0.107275	13	0	0	0	0	9	9	13	1	1	1	3	4	11	0	0	0	0	3	7	4.04636	1.46961	33.6693	2.77e-06	1e-05
Fcgr4	0.221879	2.72605	4.09666	4.99084	4.30584	4.99084	0.221879	7190	228	380	537	1923	5064	6450	5493	306	422	2077	4066	4125	4604	228	232	1452	4516	7190	5605	3425.1	0.175933	1131.85	1.69e-242	1.36e-239
Hdc	0.555903	3.11096	4.96656	4.30623	1.99917	4.96656	0.555903	63	1	3	5	17	52	22	8	1	4	27	63	27	6	2	1	7	49	22	7	20.4756	0.740081	158.228	2.36e-32	4.96e-31
AA467197	1.91443	1.88948	3.86098	4.96468	3.15118	4.96468	1.88948	56	1	2	4	5	37	56	17	3	2	3	23	35	25	1	17	11	16	23	5	19.5039	1.00765	32.9245	3.9e-06	1.38e-05
Gvin-ps6	-0.184736	2.57772	4.48037	4.96431	4.63142	4.96431	-0.184736	376	3	10	10	38	118	141	137	5	3	25	78	84	103	11	11	72	376	274	343	102.164	0.368099	479.257	2.39e-101	2.95e-99
Slamf8	-0.053808	2.29651	3.79505	4.96048	4.64453	4.96048	-0.053808	3803	92	92	170	443	1687	3245	3803	116	107	509	1394	2006	3185	210	152	829	1917	2440	1783	1543.24	0.348171	307.475	2.47e-64	1.4e-62
Apol7c	0.152535	0.794118	3.98846	4.91634	2.771	4.91634	0.152535	588	0	31	42	35	389	588	179	22	27	59	325	363	140	0	1	0	1	3	2	167.328	0.327586	506.359	3.39e-107	4.65e-105
4632428C04Rik	1.64244	1.04265	4.26305	3.15637	4.89787	4.89787	1.04265	12	0	0	0	1	5	0	12	0	1	0	5	1	7	1	3	1	7	7	4	3.09548	1.55777	17.2945	0.00397385	0.00888265
ENSMUSG00000119978	-0.17277	4.29524	4.68616	4.89273	4.81591	4.89273	-0.17277	39	0	1	0	1	5	5	10	0	0	7	1	4	3	0	1	15	39	14	19	6.34816	1.32053	31.6106	7.09e-06	2.43e-05
Cnn3	0.219392	0.111447	1.8368	4.18286	4.86082	4.86082	0.111447	2040	5	5	9	6	31	172	391	9	7	8	27	112	338	876	1066	740	2040	1717	1211	417.147	0.950628	38.9139	2.47e-07	1.02e-06
Pou3f1	0.423314	3.11378	4.78306	4.8461	3.60566	4.8461	0.423314	512	7	12	21	119	512	449	268	7	11	134	435	271	190	48	56	199	318	207	123	217.554	0.720348	59.2934	1.7e-11	1.06e-10
Kynu	0.487809	0.508738	2.16638	4.12551	4.84525	4.84525	0.487809	950	18	18	34	25	86	321	950	22	39	41	84	199	724	35	39	31	129	282	220	206.354	0.42678	232.289	3.46e-48	1.25e-46
Gm12915	1.21856	3.57995	4.71088	4.82684	4.16975	4.82684	1.21856	16	0	1	1	6	16	15	13	1	0	4	16	7	14	0	4	11	13	14	4	8.7069	1.23754	35.8845	1e-06	3.85e-06
Cfb	0.471602	0.767794	1.89472	3.49094	4.82003	4.82003	0.471602	356	1	16	31	33	51	122	356	15	22	23	55	88	319	2	2	1	3	13	64	79.8969	0.395289	320.536	3.84e-67	2.33e-65
Lysmd2	0.630177	0.274256	1.79209	2.90451	4.81413	4.81413	0.274256	64	0	0	0	0	1	2	11	0	0	0	1	3	18	25	41	23	64	35	40	12.3987	1.25921	21.0309	0.000799227	0.00203007
Arid5a	0.76842	4.77626	3.72133	3.40816	2.011	4.77626	0.76842	4538	121	143	284	3991	2133	1106	632	121	224	4538	1522	692	578	222	363	3302	1822	1377	460	1346.44	0.232764	565.242	6.53e-120	1.04e-117
Ifi47	0.407397	3.53189	4.62905	4.7213	3.8909	4.7213	0.407397	13161	268	818	1240	5115	13161	11013	7684	630	935	6303	10799	7021	6620	268	386	5218	11785	8582	6935	6481.4	0.274358	403.026	6.61e-85	5.8e-83
Sell	0.516131	3.18513	4.03412	4.70877	3.85156	4.70877	0.516131	18	0	0	1	4	12	5	10	0	2	6	5	9	10	2	0	6	11	18	4	6.46187	1.24908	34.8561	1.61e-06	6e-06
Gm50419	0.89229	3.01848	3.44388	4.70387	3.34054	4.70387	0.89229	12	0	1	2	2	7	12	9	0	0	6	7	10	2	1	2	6	4	8	7	5.59253	1.26297	29.4295	1.91e-05	6.19e-05
Olfr433	0.952545	3.76974	4.27301	4.69509	2.23247	4.69509	0.952545	14	0	0	2	10	14	12	4	1	1	5	7	7	2	0	0	2	2	2	0	4.81176	1.38176	32.296	5.19e-06	1.81e-05
Rab38	1.79326	1.57883	4.68018	1.50322	0.242188	4.68018	0.242188	38	0	3	3	3	34	1	1	0	3	1	19	1	0	3	18	14	38	12	7	8.34119	1.16538	39.9065	1.56e-07	6.58e-07
Gm4951	0.0980555	3.71442	4.4128	4.66093	4.47802	4.66093	0.0980555	2499	58	161	201	1410	2268	2222	2499	129	162	1687	1777	1374	2102	58	58	952	2202	1619	1950	1399.77	0.219559	712.516	9.66e-152	2.5e-149
Tchh	-0.111979	0.400996	1.48539	3.55575	4.63417	4.63417	-0.111979	77	1	1	2	3	1	12	71	1	2	2	4	18	55	21	12	13	62	77	30	21.6037	0.936147	45.9995	9.08e-09	4.41e-08
Ccl8	0.220353	1.37992	3.25302	4.40426	4.63183	4.63183	0.220353	555	9	12	18	42	198	422	555	9	21	59	186	256	495	24	20	24	62	50	156	177.033	0.595762	97.8565	1.5e-19	1.69e-18
I830077J02Rik	-0.0741392	4.14324	4.57893	2.05494	0.587901	4.57893	-0.0741392	2534	56	83	115	1697	2534	263	139	71	71	1950	2002	190	113	70	56	517	668	138	64	642.848	0.307653	470.856	1.56e-99	1.83e-97
Olfr753-ps1	0.699514	3.20131	3.63956	4.48714	4.57506	4.57506	0.699514	14	0	0	0	1	0	1	3	0	0	1	1	2	1	0	1	4	12	8	14	2.49328	1.5291	16.0399	0.00673108	0.01436
Ly6c1	0.16766	-0.344016	1.77733	2.08353	4.56441	4.56441	-0.344016	204	2	4	9	3	24	33	204	4	7	2	21	10	191	58	43	36	85	72	170	52.9937	0.693061	75.8692	6.13e-15	5.04e-14
Adgrg7	-1.38654	1.80453	4.56426	3.9227	-0.406264	4.56426	-1.38654	20	0	1	0	1	14	12	0	0	0	2	17	4	0	2	1	6	20	8	2	5.41844	1.53914	50.2434	1.24e-09	6.55e-09
Il27	-0.451961	1.42517	3.84103	4.56091	3.76529	4.56091	-0.451961	361	1	25	31	36	318	361	208	17	14	59	223	208	197	9	1	26	105	154	154	143.729	0.386967	289.056	2.25e-60	1.15e-58
Hes1	1.02005	-0.889076	0.127339	0.822143	4.55449	4.55449	-0.889076	155	0	0	3	0	2	4	32	1	1	0	0	0	28	89	155	41	75	41	48	23.4187	1.26085	22.7952	0.0003694	0.000992306
Gbp9	-0.0559279	2.39043	4.28684	4.5459	3.17577	4.5459	-0.0559279	10143	290	743	805	2408	9053	9165	4860	531	598	2791	6900	5698	3995	302	290	1975	10143	7020	3357	4447.79	0.204961	763.657	8.41e-163	2.67e-160
Stx1b	-0.429058	-0.156377	1.99807	3.40586	4.53488	4.53488	-0.429058	49	1	1	1	1	5	12	49	2	1	1	2	9	27	2	2	2	12	11	25	9.82861	0.829054	87.4106	2.35e-17	2.29e-16
Gm8113	-0.738914	-0.490063	0.139006	0.318021	4.52411	4.52411	-0.738914	16	0	1	1	0	0	1	14	0	0	0	0	0	15	9	3	7	16	5	16	4.36092	1.66736	16.2532	0.00615727	0.0132582
Zfp366	2.48491	4.51543	2.76302	3.08727	4.15009	4.51543	2.48491	41	0	0	2	41	4	3	23	2	4	28	12	6	20	2	17	3	7	12	14	11.4895	1.17833	16.5263	0.00549165	0.0119498
Rmi2	0.554953	3.04207	3.81303	4.45299	4.51438	4.51438	0.554953	103	2	2	3	20	46	56	103	3	3	41	37	29	61	6	11	21	51	65	51	36.5454	0.611334	112.442	1.25e-22	1.64e-21
Ido2	0.647437	2.67531	3.59496	4.50236	3.15824	4.50236	0.647437	44	0	0	5	9	24	25	15	3	3	12	14	17	12	3	2	13	26	44	20	14.9437	0.702973	99.3415	7.28e-20	8.31e-19
Casp12	-0.0235616	3.75405	4.47175	2.17017	1.53539	4.47175	-0.0235616	448	1	4	6	132	196	20	20	8	1	150	171	18	13	89	124	135	448	209	217	99.8759	0.907864	35.1396	1.41e-06	5.32e-06
Irf1	2.01208	4.17255	4.46725	4.45614	3.94178	4.46725	2.01208	16155	664	849	3272	10542	16155	11832	11518	664	2693	13176	12803	7438	9491	805	4049	13713	15709	12123	10196	9279.41	0.185496	620.692	6.83e-132	1.26e-129
Ch25h	0.998309	4.05736	4.29269	4.43898	3.49094	4.43898	0.998309	1399	37	53	188	1092	1356	1156	925	37	154	1399	1036	722	801	83	79	501	824	616	252	704.68	0.33141	238.58	1.55e-49	5.85e-48
Gm47662	-1.07906	0.0696267	-0.780777	2.926	4.42651	4.42651	-1.07906	11	0	1	0	0	0	2	11	0	0	1	0	4	9	0	0	0	0	0	3	2.09916	2.14783	14.0644	0.0152057	0.0300412
C230035I16Rik	1.21332	4.38253	2.64025	1.03013	0.325503	4.38253	0.325503	45	0	0	3	40	12	4	2	0	7	45	7	0	0	7	2	10	10	4	5	8.45965	1.34274	21.0152	0.000804712	0.00204264
Tnfsf18	2.17267	4.34473	3.14811	1.49577	1.07956	4.34473	1.07956	50	1	3	8	43	22	2	3	1	13	50	8	5	3	2	8	21	17	3	5	11.8558	0.863202	65.0565	1.09e-12	7.55e-12
Misp	1.26008	3.59638	4.3405	3.3991	2.7012	4.3405	1.26008	49	0	0	7	35	49	32	13	3	7	35	31	6	8	3	3	7	33	8	14	17.2397	0.805967	50.6288	1.03e-09	5.51e-09
Asb4	1.2644	2.57771	4.30607	1.99883	1.59514	4.30607	1.2644	36	0	0	0	6	16	2	2	0	0	5	13	1	2	13	35	9	36	20	15	8.57856	1.29751	15.0549	0.0101302	0.0207975
Apol10b	-0.751366	0.692647	3.19181	4.30563	3.95508	4.30563	-0.751366	126	0	0	0	2	15	23	33	1	0	2	14	26	25	38	22	33	126	92	115	29.5442	1.01602	37.2209	5.41e-07	2.14e-06
Sema7a	1.67487	2.67385	4.28867	4.03476	0.0033223	4.28867	0.0033223	676	0	0	0	4	22	16	0	0	2	9	13	6	1	230	676	319	519	252	127	97.3304	1.49417	14.8561	0.0109953	0.0223897
Gm5073	-0.110523	4.27715	3.60501	2.91111	1.13005	4.27715	-0.110523	11	0	0	0	8	2	2	1	0	0	11	7	3	0	1	1	2	3	0	1	2.58619	1.80874	16.5442	0.00545049	0.0118687
Gm17334	3.0679	3.82899	4.27043	3.96258	3.42727	4.27043	3.0679	324	13	17	174	223	309	210	186	13	132	236	256	115	138	23	169	211	324	183	174	176.87	0.251837	424.713	1.4e-89	1.36e-87
Gm16028	0.342898	2.91185	3.56264	4.26555	3.53312	4.26555	0.342898	13	0	1	2	6	8	13	1	1	1	9	12	12	5	0	0	1	2	1	8	5.80957	1.37253	18.4945	0.00238644	0.00557615
Plaat3	0.107106	0.445662	2.2599	4.20218	4.26312	4.26312	0.107106	2495	112	112	167	126	507	1821	2495	116	116	158	415	1104	2178	212	220	245	988	1840	2340	933.705	0.232383	702.535	1.39e-149	3.42e-147
Nyap2	-1.3438	1.84914	4.26247	4.25784	3.54772	4.26247	-1.3438	22	0	2	1	5	16	22	14	1	0	2	17	11	21	0	0	2	9	3	0	8.6521	1.11923	43.9556	2.36e-08	1.1e-07
Cd274	0.262711	3.23661	4.08928	4.25889	3.76057	4.25889	0.262711	10326	507	742	1153	4586	10326	8383	9406	565	786	5165	7913	4945	7452	510	507	5088	8768	7981	5004	5465.3	0.200007	662.796	5.43e-141	1.24e-138
Ptx3	1.14905	0.714621	1.67259	4.25536	1.20399	4.25536	0.714621	1850	0	1	10	0	9	65	8	1	5	7	6	24	2	1192	1215	1004	1850	1501	1580	378.464	0.991319	26.4531	7.29e-05	0.000216705
Ly6a	-0.327864	0.604024	2.07347	3.41325	4.25464	4.25464	-0.327864	32592	173	1494	1710	2167	6708	11627	32592	1167	1439	2516	5754	7354	27269	371	173	321	839	2118	3503	7177.64	0.206675	788.199	4.13e-168	1.43e-165
Lck	-0.94729	3.44113	4.25431	2.61953	0.271149	4.25431	-0.94729	173	3	5	4	76	173	36	10	8	3	94	118	13	6	6	4	33	48	25	5	40.2564	0.608673	163.448	1.82e-33	4.01e-32
Adcy4	1.75738	3.34208	4.24171	0.511458	1.26399	4.24171	0.511458	94	0	1	1	16	19	1	2	0	1	9	17	0	1	22	94	19	46	19	39	14.4193	1.25836	17.2019	0.00413244	0.00921419
Slco3a1	-0.00704965	0.0198231	2.38408	4.21404	3.70024	4.21404	-0.00704965	3557	91	231	274	208	1083	3557	3395	157	185	219	900	2264	2790	143	127	91	536	852	769	1239.09	0.291556	408.825	3.72e-86	3.34e-84
Irgm2	0.521136	3.6209	4.20655	3.95127	3.40926	4.20655	0.521136	9262	302	698	933	4691	9262	5873	5336	547	719	5864	7219	3645	4259	302	747	6188	8631	5221	4881	4478.01	0.245429	399.96	3.03e-84	2.64e-82
Rsad2	0.184291	2.55142	3.49845	4.1628	2.73733	4.1628	0.184291	9813	111	782	1059	3667	7005	9813	3746	648	864	4398	5638	6096	2959	111	115	534	1446	1194	983	3544.76	0.194621	647.462	1.12e-137	2.41e-135
Amotl2	0.295202	4.16055	1.98456	0.873574	0.41877	4.16055	0.295202	1580	4	4	7	211	34	12	4	4	10	208	32	8	12	1382	1208	830	1580	683	1115	321.475	0.935095	28.9813	2.34e-05	7.47e-05
C4b	-0.379065	0.535979	2.21934	3.05354	4.14725	4.14725	-0.379065	1816	31	31	31	74	220	299	907	33	38	72	150	236	779	254	148	148	733	577	1816	356.365	0.357465	249.94	5.66e-52	2.28e-50
Dll4	4.1233	0.84193	2.29628	0.0894107	-1.10672	4.1233	-1.10672	196	0	0	1	0	1	1	0	0	1	2	1	0	0	7	196	2	28	0	1	10.089	1.78584	13.6574	0.0179385	0.0348847
Gm18342	-0.171906	1.66659	3.81746	4.12291	2.94919	4.12291	-0.171906	24	0	1	3	5	24	24	17	2	0	8	20	9	11	2	2	2	18	22	7	10.9999	0.802565	76.6385	4.23e-15	3.52e-14
Kcna2	0.276915	-1.37571	-1.5566	2.28764	4.11733	4.11733	-1.5566	42	0	0	2	0	0	4	19	0	0	0	0	3	17	24	17	5	5	14	42	7.61826	1.24634	29.23	2.09e-05	6.73e-05
Mycl	1.85014	1.12492	1.63469	3.64186	4.08849	4.08849	1.12492	28	0	0	4	0	0	11	28	2	2	4	3	8	12	4	18	8	19	15	17	8.61841	1.10075	20.4482	0.00102938	0.00256428
Plac8	0.28726	1.07675	1.7179	1.64125	4.07444	4.07444	0.28726	157	1	1	1	5	3	4	40	3	1	3	4	6	42	33	60	50	157	36	149	28.0818	0.8224	38.4328	3.09e-07	1.25e-06
Gm36043	1.00129	3.48717	4.06413	4.03568	3.52016	4.06413	1.00129	1070	30	96	188	602	1070	849	779	51	145	621	797	483	614	30	59	425	613	392	353	507.98	0.223774	505.282	5.78e-107	7.81e-105
Nod1	0.0649587	3.71977	4.04006	3.6309	2.60099	4.04006	0.0649587	2245	100	164	187	1467	2105	1159	860	100	109	1671	1666	725	610	161	181	1787	2245	1336	766	1012.63	0.166762	1020.46	2.23e-218	1.22e-215
Ccl22	-0.105999	0.39791	0.0698785	3.45701	4.03516	4.03516	-0.105999	27	0	1	1	0	0	8	16	2	1	1	2	12	14	1	2	4	2	4	27	6.19411	1.0512	43.0984	3.53e-08	1.6e-07
Zyx	0.164934	1.77444	3.32521	4.00933	3.18137	4.00933	0.164934	17324	877	1258	1554	4184	13746	17324	14382	877	1072	4884	10532	10427	11539	2001	2158	3491	10994	11978	6249	8206.28	0.330188	212.936	4.84e-44	1.55e-42
Ank2	0.035456	0.232477	3.99399	3.86258	1.56977	3.99399	0.035456	1207	16	16	22	19	178	101	38	17	18	22	142	44	25	41	38	29	1207	1106	198	163.645	0.502102	146.278	8.27e-30	1.53e-28
Samd15	0.46253	1.50542	3.195	3.98785	2.83119	3.98785	0.46253	37	1	1	6	6	16	15	15	2	2	4	12	16	7	4	2	7	29	37	22	12.0274	0.710778	70.6488	7.51e-14	5.69e-13
Nos1	1.40942	-0.110544	1.13768	1.46513	3.9842	3.9842	-0.110544	32	0	3	8	0	2	1	32	1	2	3	5	3	30	3	10	3	7	9	28	8.22929	0.824398	48.0463	3.48e-09	1.76e-08
Ppp1r26	0.300141	-0.593211	1.3805	2.89036	3.98288	3.98288	-0.593211	66	0	1	2	4	10	21	66	2	5	0	4	12	64	20	17	6	32	43	30	19.4046	0.851645	42.944	3.79e-08	1.72e-07
Gm20478	1.01916	2.20231	3.52731	3.92309	3.97166	3.97166	1.01916	13	0	0	1	1	3	8	11	2	1	6	8	6	13	0	2	2	8	3	3	4.98576	1.26664	23.8907	0.000227871	0.000631581
Hbegf	1.62217	3.96319	3.2017	2.61955	-0.139569	3.96319	-0.139569	122	0	1	4	42	25	18	1	0	6	52	19	5	1	58	122	75	94	47	33	29.3406	1.19887	17.8765	0.00310525	0.00709069
Cst7	-0.0856652	0.763905	1.98636	3.37831	3.9488	3.9488	-0.0856652	392	10	26	30	26	91	212	392	10	19	47	76	126	379	22	14	21	44	63	110	110.743	0.405691	185.54	3.51e-38	9.18e-37
Calhm5	0.605535	3.31839	3.94388	2.96913	0.996692	3.94388	0.605535	236	0	1	2	17	29	13	1	0	1	23	22	5	2	66	84	118	236	131	102	40.0999	1.03389	25.3878	0.000117252	0.000339703
Zbp1	-0.0103924	2.5664	3.66238	3.93779	3.21737	3.93779	-0.0103924	5994	120	798	869	2947	5994	5393	4227	639	733	3341	4758	3377	3615	120	142	1314	4057	3579	2865	3067.22	0.352469	188	1.05e-38	2.8e-37
Neto2	-0.274553	1.13584	3.92851	3.56837	1.20171	3.92851	-0.274553	75	0	2	2	6	72	52	15	2	0	8	48	19	3	25	24	28	75	48	26	26.2217	0.867213	42.3233	5.07e-08	2.26e-07
Gm4815	0.594465	-0.0648572	2.03933	2.94154	3.9204	3.9204	-0.0648572	64	0	0	1	0	3	9	12	0	0	0	1	0	8	25	32	17	64	51	29	11.8126	1.19555	17.1378	0.00424582	0.00945044
Gm13822	0.203761	0.2926	1.98063	3.92013	2.57836	3.92013	0.203761	53	2	5	6	2	11	53	29	5	5	2	12	32	30	2	4	8	18	26	6	17.4544	0.736001	56.4727	6.49e-11	3.88e-10
Igsf11	0.463397	3.01209	3.91842	2.30634	0.995938	3.91842	0.463397	68	0	3	1	17	47	9	6	0	3	19	19	6	5	8	11	33	68	15	5	14.6815	0.761879	64.317	1.55e-12	1.06e-11
Pxmp2	-0.0646608	0.196954	1.5142	3.91319	3.15452	3.91319	-0.0646608	60	2	4	2	4	11	60	49	4	4	5	13	39	56	9	11	8	18	49	17	24.0508	0.672581	73.1159	2.3e-14	1.81e-13
Plcl1	0.823683	0.603829	3.90884	-1.43014	-0.254947	3.90884	-1.43014	61	0	2	4	3	61	0	2	5	6	9	54	0	2	21	50	21	46	9	19	16.4709	0.93107	46.7858	6.28e-09	3.09e-08
Kcnh4	-1.6812	3.15811	3.9052	3.77222	2.38297	3.9052	-1.6812	30	0	5	2	15	26	20	12	0	0	10	18	10	7	1	0	19	30	18	7	11.9413	0.782671	83.4613	1.58e-16	1.45e-15
H2-Oa	-0.503567	-1.17803	0.529469	2.69935	3.89724	3.89724	-1.17803	116	0	6	10	4	5	30	116	4	4	3	10	19	83	5	0	0	4	12	24	21.3821	0.567314	142.433	5.44e-29	9.68e-28
Muc1	1.88902	2.20136	3.89384	3.78487	2.33807	3.89384	1.88902	11	0	0	1	3	8	4	4	1	0	1	6	3	2	1	8	4	10	11	2	3.93814	1.34404	15.3195	0.00908082	0.0188408
Mx1	-0.0424541	2.60035	3.18412	3.89339	2.63743	3.89339	-0.0424541	6102	50	753	968	4115	4533	6102	2690	512	614	4843	3446	3733	2289	73	50	187	913	917	658	2509.43	0.324756	208.231	4.92e-43	1.5e-41
Mlkl	0.405114	2.07426	3.38711	3.89304	3.14803	3.89304	0.405114	1549	105	159	256	518	1431	1549	1356	105	171	599	1127	1003	1085	143	162	425	1162	1132	762	827.441	0.161417	916.246	8.11e-196	3.75e-193
F5	1.05792	2.58939	3.88478	2.40683	0.0711321	3.88478	0.0711321	43	0	0	1	13	23	4	1	1	3	5	20	4	1	12	21	23	43	27	8	11.0359	1.06978	29.3847	1.95e-05	6.31e-05
Gm48786	1.40031	3.88242	3.85299	2.74487	0.81835	3.88242	0.81835	35	1	4	8	19	33	10	2	1	7	21	20	4	3	1	2	35	21	11	4	11.667	0.9089	56.8872	5.34e-11	3.21e-10
Tnf	-0.303184	1.61507	3.87368	3.87868	2.98357	3.87868	-0.303184	3598	160	214	172	478	3598	2302	1402	160	167	614	2764	1425	1221	265	205	632	1319	1949	1781	1313.3	0.339952	239.77	8.6e-50	3.26e-48
Mmp13	0.873068	3.37923	3.87827	2.48479	0.203672	3.87827	0.203672	6492	191	237	365	4758	6492	1760	366	191	317	5846	5159	1179	291	567	1073	356	1349	540	368	1904.29	0.902929	24.5744	0.000168327	0.000476234
Gpr171	0.064135	3.867	3.4553	1.72574	-0.548672	3.867	-0.548672	64	1	3	3	58	53	4	1	4	3	64	31	4	3	8	11	55	39	28	5	20.7118	0.830843	81.8108	3.51e-16	3.15e-15
Gm49730	0.602204	2.41705	3.85554	3.29663	2.55323	3.85554	0.602204	12	0	2	3	5	12	11	8	1	1	12	9	5	7	0	1	0	10	2	1	5.5648	1.12244	23.4099	0.00028178	0.000770916
Gm50237	0.637783	0.960667	2.34815	2.92407	3.85316	3.85316	0.637783	56	1	7	11	8	14	24	39	3	6	7	9	11	38	1	2	4	26	16	56	16.1884	0.615835	76.3811	4.79e-15	3.97e-14
Tagap	1.04307	3.83401	2.56932	2.26451	0.788418	3.83401	0.788418	1974	90	125	315	1719	744	352	158	90	258	1974	577	216	143	103	158	694	347	362	172	485.739	0.270835	290.76	9.7e-61	5.02e-59
Pdgfrl	-0.16348	0.235252	2.99999	3.82753	2.02445	3.82753	-0.16348	150	1	1	1	4	42	67	22	2	1	5	34	36	19	122	107	61	150	86	81	43.8233	0.98422	22.8828	0.000355438	0.000956992
Lpar1	0.28373	0.987687	2.54828	3.81944	1.73766	3.81944	0.28373	566	23	23	45	91	305	566	150	29	27	95	239	423	132	190	215	132	276	243	255	222.072	0.739511	34.1961	2.18e-06	7.99e-06
Boc	0.48521	3.80711	2.31181	0.653434	0.53269	3.80711	0.48521	129	0	0	1	26	5	1	2	0	0	13	5	1	0	91	110	80	129	50	79	26.3515	1.14419	19.475	0.00156727	0.00378676
Irgm1	0.626391	3.38491	3.80185	3.79816	3.27638	3.80185	0.626391	17456	822	1612	2585	10111	17456	12933	12298	1326	2044	12333	13834	8387	10236	822	1651	11574	14249	10380	9271	9274.43	0.199967	517.513	1.32e-109	1.87e-107
Hepacam2	0.806095	3.60422	3.79438	0.994341	-1.84847	3.79438	-1.84847	21	0	1	2	18	21	0	0	1	0	14	14	1	1	3	8	15	13	6	0	6.49777	1.56514	34.2974	2.08e-06	7.65e-06
Ccl5	-0.064703	0.00798251	0.526752	2.39647	3.79304	3.79304	-0.064703	5107	64	438	518	350	559	1797	5107	305	425	432	421	1095	4152	101	64	67	112	190	1110	1102.97	0.197461	785.353	1.71e-167	5.78e-165
Oasl1	-0.0608552	1.01386	2.40511	3.79199	2.31806	3.79199	-0.0608552	3489	169	325	367	549	1629	3489	1682	234	282	570	1181	2236	1418	205	169	298	826	1121	530	1181.1	0.226913	443.325	1.35e-93	1.41e-91
Lrrtm2	-0.2009	2.60048	3.77269	3.15163	1.52888	3.77269	-0.2009	32	0	0	0	2	5	2	1	1	0	1	4	0	0	3	4	20	31	32	12	5.80621	1.17961	22.15	0.000490319	0.00128721
Serpinb1a	0.414377	2.38587	3.76829	2.11989	0.999386	3.76829	0.414377	62	2	3	2	23	62	20	13	2	5	25	55	8	3	11	14	20	45	11	11	19.2869	0.760328	43.6742	2.7e-08	1.24e-07
Ccl2	1.41935	3.75606	3.73866	3.4202	2.84403	3.75606	1.41935	1308	38	38	267	1212	1148	572	482	39	167	1308	913	356	391	304	436	687	908	1107	1094	647.056	0.577227	47.877	3.76e-09	1.9e-08
Cemip2	0.0507545	3.74428	2.78687	1.16492	0.585682	3.74428	0.0507545	3146	103	169	149	2803	1358	302	242	103	158	3146	1086	165	201	646	620	1916	1592	655	615	858.169	0.494486	96.7481	2.56e-19	2.85e-18
Acsl1	-0.023942	0.0339719	1.59605	3.73718	3.69187	3.73718	-0.023942	10261	489	649	859	489	2080	8527	10261	513	637	606	1673	5310	8382	734	562	595	1388	2306	4127	3321.25	0.414859	177.106	2.22e-36	5.52e-35
Fpr2	0.204325	0.603599	1.1407	2.084	3.73704	3.73704	0.204325	1826	40	266	421	367	518	977	1826	247	334	507	465	603	1413	47	41	40	92	69	1056	581.366	0.43319	114.413	4.78e-23	6.46e-22
Gm33370	0.285527	3.20409	3.73247	2.8764	0.124382	3.73247	0.124382	93	2	8	9	48	93	34	4	6	10	74	67	19	7	2	3	19	27	16	4	27.6601	0.597387	162.964	2.31e-33	5.04e-32
Il23r	-1.20887	0.786595	2.20032	3.72565	3.1313	3.72565	-1.20887	17	0	1	0	1	7	14	11	2	0	3	6	8	17	0	1	1	0	2	0	5.26681	1.11656	28.4418	2.98e-05	9.38e-05
Phf11a	-0.0683588	1.40574	2.65781	3.72451	2.96157	3.72451	-0.0683588	401	8	57	45	108	273	401	335	35	47	121	194	266	267	8	14	23	66	103	77	165.986	0.212827	647.357	1.18e-137	2.5e-135
Gm44066	1.05426	3.21788	3.5555	3.71198	2.52364	3.71198	1.05426	13	0	0	1	7	9	6	7	1	4	12	13	13	5	2	2	7	9	5	3	6.88951	1.03711	30.0843	1.42e-05	4.67e-05
Pdcd1lg2	-0.889171	2.07894	3.26807	3.70901	2.96249	3.70901	-0.889171	19	0	3	2	10	14	12	16	1	0	5	19	14	14	1	1	4	8	11	5	9.27361	0.852899	49.5574	1.71e-09	8.92e-09
Gm19582	0.487479	3.70327	2.55363	-1.42388	-1.05404	3.70327	-1.42388	34	0	1	4	34	8	0	0	4	0	19	12	0	1	0	3	7	5	1	1	5.65456	1.49451	31.2951	8.19e-06	2.78e-05
Gm43990	-0.152368	-0.528	2.31504	2.78	3.70187	3.70187	-0.528	11	0	3	1	0	3	5	10	0	2	2	1	5	11	0	0	0	8	2	11	3.8349	1.27762	21.469	0.000660355	0.00169768
Slfn1	-0.059085	2.27605	3.13202	3.70183	2.71953	3.70183	-0.059085	722	3	115	114	346	713	722	643	76	95	462	593	458	417	3	4	32	60	87	40	336.562	0.275124	306.059	4.99e-64	2.81e-62
Phf11b	0.0123642	1.33533	2.66262	3.68842	2.75501	3.68842	0.0123642	2263	69	325	358	635	1527	2263	1640	236	303	733	1267	1453	1331	74	69	154	550	893	595	962.605	0.14421	1107.87	2.64e-237	1.83e-234
Apol6	-0.281532	1.36653	3.68835	2.79351	1.9746	3.68835	-0.281532	731	1	3	3	3	10	6	1	1	1	1	14	1	1	35	24	244	731	652	650	109.697	1.13452	17.9982	0.00294863	0.00676137
Ciita	-0.0484526	0.429159	2.32778	3.67264	3.53507	3.67264	-0.0484526	5242	170	569	721	430	1698	3939	5242	424	540	482	1306	2231	4274	292	170	571	2709	3916	3544	2036.44	0.335969	244.407	8.71e-51	3.41e-49
Sv2c	-0.260053	-0.142674	-0.363364	2.69149	3.67004	3.67004	-0.363364	11	0	0	0	1	0	3	9	0	0	1	0	2	8	8	6	0	5	11	10	3.40684	1.54804	13.6418	0.018052	0.0350831
Gm614	-0.234172	2.23406	3.66979	2.87536	2.36246	3.66979	-0.234172	30	0	4	3	12	24	22	12	1	3	11	30	7	8	1	0	3	8	1	5	9.98506	0.851397	40.9667	9.53e-08	4.12e-07
Ccdc92	1.95994	1.51776	2.73948	2.50397	3.66684	3.66684	1.51776	12	0	1	3	1	4	0	12	0	2	4	3	3	6	2	7	2	11	8	11	4.25415	1.13514	15.1452	0.00975965	0.0201152
Il18bp	-0.00543886	0.315111	1.51168	2.72649	3.6586	3.6586	-0.00543886	2840	81	307	407	280	595	1177	2840	254	311	358	444	708	2350	119	81	138	556	753	1969	825.343	0.243256	421.991	5.39e-89	5.14e-87
Apol9a	0.762802	2.30223	3.24833	3.655	2.72288	3.655	0.762802	101	3	3	5	20	34	37	19	3	5	17	28	21	6	12	22	29	65	63	101	27.0026	0.635164	51.8034	5.92e-10	3.24e-09
Ifi214	-0.195258	2.56156	3.5119	3.64118	1.59217	3.64118	-0.195258	272	0	31	19	134	272	180	46	21	20	175	215	114	41	0	4	5	17	26	13	89.7566	0.537607	96.3016	3.18e-19	3.51e-18
Rgs9	-0.68399	0.47353	2.19708	3.61763	0.98982	3.61763	-0.68399	49	1	4	1	3	21	49	5	5	4	2	14	25	9	3	3	9	13	16	7	13.3739	0.804764	48.4725	2.84e-09	1.45e-08
Slc6a9	1.54996	0.592348	1.28031	2.54848	3.6145	3.6145	0.592348	64	1	1	4	2	1	10	27	1	4	4	4	3	25	23	64	16	53	59	53	17.4241	0.804084	29.2927	2.03e-05	6.56e-05
Plpp1	0.17175	-0.0960089	0.0383894	2.74403	3.60201	3.60201	-0.0960089	300	10	12	17	11	10	133	300	16	13	14	12	64	229	167	212	122	185	86	189	97.3644	0.900508	27.7649	4.05e-05	0.000124894
Gvin-ps2	-0.421555	2.25077	3.6001	3.5763	2.47856	3.6001	-0.421555	44	1	5	3	15	44	30	15	5	4	17	41	25	17	1	2	15	31	24	21	19.9625	0.574846	110.727	2.88e-22	3.72e-21
Glipr2	0.67477	-0.158778	1.8678	2.95801	3.5914	3.5914	-0.158778	417	3	3	17	4	40	80	182	12	21	10	33	62	176	200	222	128	417	231	247	106.55	0.709987	40.0596	1.45e-07	6.15e-07
4933432I03Rik	0.434611	3.18978	3.3178	3.03912	3.59092	3.59092	0.434611	23	0	3	1	12	9	9	10	0	2	15	3	5	23	0	1	1	7	1	1	6.39095	1.21881	16.4117	0.00576175	0.0124965
Clcn1	0.118346	0.732108	2.12072	3.39968	3.58518	3.58518	0.118346	30	0	2	0	5	7	15	30	3	5	5	3	10	30	1	2	0	11	12	7	9.32451	0.928509	34.8483	1.61e-06	6.02e-06
Lhx2	-0.212421	2.92813	3.58384	3.18951	0.231826	3.58384	-0.212421	39	1	1	2	14	28	11	2	2	2	23	15	5	2	5	3	13	39	33	4	11.2801	0.866626	70.412	8.41e-14	6.35e-13
Tnik	0.274262	0.344442	-0.070391	1.88615	3.58309	3.58309	-0.070391	299	10	30	26	16	10	49	299	13	12	34	19	39	260	45	88	50	52	116	200	76.6093	0.510244	95.6901	4.27e-19	4.68e-18
Dusp10	0.0378914	0.980162	3.08905	3.5748	2.76929	3.5748	0.0378914	331	13	30	34	67	286	301	258	13	27	64	216	193	220	83	65	66	331	317	160	167.39	0.40919	137.104	7.38e-28	1.24e-26
Gm12999	1.32618	2.30302	3.3325	2.87797	3.56832	3.56832	1.32618	14	0	4	8	7	14	11	6	0	2	7	8	3	11	0	1	2	8	3	13	6.28451	1.04392	19.4685	0.00157167	0.00379619
Ifitm1	-0.210029	2.44105	3.56686	2.98992	-0.362041	3.56686	-0.362041	459	17	36	34	197	459	180	18	18	24	208	350	123	18	25	18	46	92	89	17	125.351	0.465139	158.067	2.56e-32	5.34e-31
Trim30d	-0.168286	2.3969	3.39639	3.54525	2.44913	3.54525	-0.168286	724	4	94	95	379	724	578	364	56	68	463	626	380	247	7	4	20	66	66	53	288.735	0.27864	309.841	7.67e-65	4.46e-63
Nampt	0.00457071	2.08845	3.13433	3.53972	2.58696	3.53972	0.00457071	19475	1828	2319	2907	7757	19475	18998	13073	1974	2213	9639	15615	12171	11092	2025	1828	6845	13612	13951	9431	10360.2	0.13059	1131.6	1.92e-242	1.46e-239
Ifi208	0.217703	2.73858	3.43276	3.53545	1.95214	3.53545	0.217703	577	4	68	87	370	577	482	199	56	82	470	486	289	167	4	5	27	74	63	34	234.978	0.258303	376.708	3.1e-79	2.4e-77
Bcl2a1a	0.298179	0.788751	1.2931	3.53497	2.87928	3.53497	0.298179	67	2	10	9	10	18	67	64	2	12	11	14	58	45	9	7	11	13	23	30	27.9456	0.546145	82.3228	2.74e-16	2.48e-15
Tppp3	0.562786	2.27037	3.04984	3.36565	3.52413	3.52413	0.562786	166	10	13	19	39	82	77	166	10	10	78	84	67	142	12	25	41	88	74	53	66.2959	0.449474	102.577	1.51e-20	1.8e-19
Pgbd5	1.75551	2.16852	0.602089	1.11321	3.51921	3.51921	0.602089	17	1	1	8	5	2	2	11	1	2	8	1	1	17	1	2	1	1	1	4	3.92082	1.07613	19.3374	0.00166286	0.00399998
Bst1	-0.0892306	1.03974	2.0709	3.04837	3.51172	3.51172	-0.0892306	1108	67	111	128	184	364	467	1108	87	96	215	263	305	929	83	67	129	420	668	781	381.564	0.193328	628.353	1.51e-133	2.99e-131
Ralgds	0.298631	2.92974	3.37108	3.50985	2.74909	3.50985	0.298631	5740	449	522	815	3103	5740	4824	3874	449	609	3518	4414	2809	3131	839	926	5432	5599	4740	3273	3257.31	0.23407	338.844	4.41e-71	2.91e-69
Ifi203-ps	-0.224219	3.36957	3.501	2.64711	0.936663	3.501	-0.224219	862	6	109	118	708	862	392	153	59	71	842	773	210	109	17	6	155	159	76	35	303.255	0.259051	451.835	1.97e-95	2.17e-93
Rnd1	0.458742	3.5008	2.15894	1.84196	1.42291	3.5008	0.458742	188	5	5	16	143	65	27	25	16	13	188	40	12	32	22	34	85	51	64	42	48.4392	0.535384	62.6465	3.45e-12	2.28e-11
Armcx6	0.265995	2.82158	3.49948	2.81792	0.176655	3.49948	0.176655	440	12	25	37	271	440	170	33	12	37	309	361	107	29	39	30	47	77	87	21	133.875	0.576372	70.9353	6.55e-14	4.98e-13
Gpr84	0.728883	-0.58823	0.702271	3.49934	2.9657	3.49934	-0.58823	376	6	8	31	8	22	139	86	9	25	6	16	100	68	68	54	27	61	77	376	68.1137	0.577046	82.2493	2.84e-16	2.56e-15
Arsi	-0.32757	3.49715	2.47874	1.30704	-1.08435	3.49715	-1.08435	37	0	2	2	30	16	3	0	2	1	37	9	2	0	3	3	5	8	6	3	7.35976	1.29177	29.7369	1.66e-05	5.42e-05
Nap1l2	1.39683	-0.435564	2.39027	3.49522	3.12297	3.49522	-0.435564	59	1	5	26	4	24	38	59	2	9	4	18	26	24	6	6	1	17	24	22	19.5531	0.540651	98.7217	9.83e-20	1.12e-18
Wars	0.141092	1.18655	2.72014	3.4928	3.17019	3.4928	0.141092	7405	411	484	660	852	2543	3431	4491	411	538	1009	2015	2112	3756	863	815	1682	6416	7405	4647	2539.31	0.183359	623.973	1.34e-132	2.55e-130
Gm12216	0.322182	1.82624	2.99318	3.48604	2.98395	3.48604	0.322182	68	6	7	12	34	50	68	60	9	13	33	55	56	48	6	6	9	46	28	43	37.571	0.425517	139.336	2.48e-28	4.27e-27
Gm6545	-0.584488	2.02215	3.02195	3.47483	1.84416	3.47483	-0.584488	328	0	40	43	115	328	256	109	28	14	139	160	173	84	0	0	3	3	4	4	104.545	0.450085	121.161	1.78e-24	2.57e-23
Slc7a2	-0.150115	0.780999	2.42148	3.46037	2.25303	3.46037	-0.150115	3754	185	304	368	652	2606	3754	2331	185	278	628	2011	2493	1872	953	629	741	1149	2233	1165	1596.05	0.595021	52.4103	4.44e-10	2.46e-09
Plvap	3.4482	0.916608	2.11861	-0.21337	-1.01377	3.4482	-1.01377	158	0	0	0	1	1	0	0	0	1	0	0	0	0	8	158	8	43	2	1	9.27843	1.64427	12.7869	0.0254601	0.0478294
Cacnb4	0.689603	2.51561	3.44001	3.38451	2.26842	3.44001	0.689603	32	1	1	4	17	22	32	15	4	3	20	30	9	10	2	5	4	15	8	6	12.9981	0.773462	40.1739	1.38e-07	5.84e-07
Apol9b	0.201002	2.03039	3.43991	3.146	2.53122	3.43991	0.201002	97	3	6	15	33	97	44	20	6	8	30	59	29	25	7	3	12	32	31	46	30.9925	0.578447	65.2729	9.84e-13	6.84e-12
Lad1	1.11038	-0.183851	0.728321	3.43989	1.53951	3.43989	-0.183851	27	0	4	3	1	5	27	4	1	8	0	2	14	5	2	4	4	3	3	8	6.70132	1.06983	18.8894	0.0020155	0.00477302
Smpdl3b	-0.00517003	0.112358	1.0648	2.71562	3.4397	3.4397	-0.00517003	1712	139	194	236	168	336	961	1712	143	181	179	278	615	1487	171	139	145	316	461	1609	569.62	0.198189	632.142	2.29e-134	4.6e-132
Icam1	0.160182	2.26959	3.08979	3.43624	2.19167	3.43624	0.160182	9375	798	1190	1640	3788	9375	8644	4497	924	1260	4249	7413	5379	3630	858	798	4283	5297	5652	3724	4573.22	0.220674	361.022	7.41e-76	5.44e-74
Hrh2	0.625255	0.640886	2.35141	3.11926	3.43424	3.43424	0.625255	120	4	9	13	7	34	59	120	8	6	9	38	37	103	4	12	10	20	18	6	33.4246	0.743156	35.2168	1.36e-06	5.14e-06
Cd300lf	0.24941	2.71397	3.42571	3.23693	3.02947	3.42571	0.24941	1571	50	165	232	802	1571	739	1329	123	167	949	1198	456	1186	50	56	275	441	484	196	650.017	0.308007	197.212	1.12e-40	3.25e-39
Stx11	0.0799311	3.23757	3.42021	3.40124	1.81687	3.42021	0.0799311	1727	100	120	159	1377	1727	1242	502	106	109	1616	1391	759	418	100	102	374	398	370	198	709.699	0.355008	165.759	5.86e-34	1.31e-32
Ly75	0.15295	0.0357461	0.438274	1.42005	3.40552	3.40552	0.0357461	422	8	13	17	12	10	22	209	11	8	16	11	23	145	249	319	155	422	305	405	112.328	0.593072	57.1049	4.81e-11	2.9e-10
Chil1	0.263716	0.184099	0.845515	0.614184	3.40351	3.40351	0.184099	288	0	33	42	31	42	32	288	21	31	28	38	17	236	0	2	1	0	0	0	51.7158	0.330317	234.514	1.15e-48	4.24e-47
Gm45140	0.695105	0.849469	2.59021	3.39404	2.01569	3.39404	0.695105	11	1	2	2	1	10	9	7	1	3	5	4	11	2	1	2	1	7	5	5	5.09137	1.0212	22.1088	0.000499248	0.00130863
A530076I17Rik	0.966762	3.38426	1.66063	0.976029	-0.78527	3.38426	-0.78527	30	0	1	9	22	7	1	1	2	5	30	6	6	2	2	0	5	2	0	0	5.89774	1.2391	26.6233	6.75e-05	0.000201996
1700055D18Rik	1.21486	3.38167	2.82459	0.235065	0.863351	3.38167	0.235065	34	0	1	3	20	14	1	3	1	6	34	14	0	2	6	9	9	12	5	7	7.81476	1.00202	24.2276	0.0001963	0.000549164
Majin	-1.28237	0.396995	2.27471	3.11429	3.36689	3.36689	-1.28237	42	1	3	3	4	13	25	42	4	1	4	9	12	36	4	1	5	27	23	21	14.2689	0.615407	90.2738	5.89e-18	5.98e-17
Grem1	1.02393	0.374715	3.36662	2.11556	0.369745	3.36662	0.369745	3005	1	1	12	5	63	24	1	2	10	6	42	8	4	3005	2467	1468	2720	1474	2895	611.143	1.01677	16.0404	0.00672981	0.0143593
Serpinb9	0.0650746	0.833641	1.91672	3.35319	3.35851	3.35851	0.0650746	2532	156	222	291	313	694	1797	2532	175	247	365	637	1167	2103	196	156	269	638	832	991	877.132	0.23321	411.589	9.43e-87	8.56e-85
Isg15	-0.0973848	1.46806	2.85562	3.35846	2.14903	3.35846	-0.0973848	3574	111	484	596	1030	3143	3574	1629	388	431	1161	2371	2098	1321	153	111	372	980	898	764	1436.76	0.187234	540.724	1.29e-114	1.95e-112
Trim30c	0.231003	3.05892	3.13622	3.35629	2.71555	3.35629	0.231003	972	15	118	176	828	817	690	671	97	104	972	637	411	545	15	26	109	196	188	114	426.167	0.192739	562.632	2.39e-119	3.76e-117
Heatr9	-2.13378	-0.670352	-2.78753	2.7864	3.35334	3.35334	-2.78753	25	0	0	1	0	0	13	25	2	0	3	0	2	14	2	0	0	0	5	5	4.46846	1.32276	30.1296	1.39e-05	4.58e-05
Igfbp3	2.33059	0.365117	3.35181	3.09073	2.19577	3.35181	0.365117	1146	0	2	2	0	17	11	3	2	2	2	11	4	6	47	1146	153	369	429	507	121.723	1.11578	13.8232	0.016772	0.0328339
Mb21d2	0.132771	2.07465	3.18035	3.3488	3.08745	3.3488	0.132771	870	14	14	26	48	168	173	182	14	14	53	126	82	141	161	150	602	870	570	533	201.963	0.428305	106.425	2.33e-21	2.88e-20
Gm7609	0.0649642	1.07734	2.91815	3.19716	3.34875	3.34875	0.0649642	24	0	4	4	4	24	20	19	2	3	6	4	10	7	0	0	1	10	3	17	8.52017	0.946853	29.1982	2.12e-05	6.82e-05
Cxcl5	2.0264	-1.36162	3.34546	-0.0441757	0.343386	3.34546	-1.36162	236	0	1	7	0	9	0	0	0	6	0	14	1	0	156	77	44	105	72	236	31.7984	1.3986	12.9756	0.0236083	0.0447139
Gpr132	0.00904889	1.32001	2.81169	3.34106	2.1503	3.34106	0.00904889	937	69	82	128	149	830	937	533	69	89	185	646	531	397	148	107	298	317	379	249	395.984	0.464497	78.8755	1.44e-15	1.24e-14
Slc39a2	0.696987	2.38	3.16021	3.3386	2.60779	3.3386	0.696987	40	0	0	3	3	9	5	7	4	4	8	12	7	14	3	4	24	37	40	12	10.8289	0.818099	30.1179	1.4e-05	4.6e-05
Gm20470	1.35746	2.36354	3.19105	3.32801	2.57483	3.32801	1.35746	12	0	2	6	5	8	12	7	0	3	4	8	4	3	1	0	4	6	3	5	4.91727	1.08734	17.2398	0.00406669	0.00907822
Tgm1	0.389291	3.32003	2.68317	0.462622	0.734905	3.32003	0.389291	78	3	7	13	62	56	6	13	5	9	78	37	3	5	9	8	49	23	9	13	22.4028	0.565828	90.4917	5.3e-18	5.42e-17
Ltb4r1	1.03482	2.68371	3.31914	2.22488	-0.144272	3.31914	-0.144272	55	1	9	11	26	55	22	4	1	14	42	42	7	5	4	6	15	24	11	2	17.6296	0.698934	74.6219	1.12e-14	8.99e-14
Cmpk2	-0.0433761	2.13589	3.02637	3.31584	1.69858	3.31584	-0.0433761	5532	229	841	1023	2807	5472	5532	1895	696	748	3475	4358	3419	1501	258	229	992	2392	1780	1164	2514.29	0.19075	506.2	3.66e-107	4.99e-105
Il2ra	-0.0537331	2.36236	3.31432	0.868756	-1.59224	3.31432	-1.59224	14	0	0	1	3	10	2	0	3	2	4	14	1	1	1	1	9	8	1	0	3.6055	1.61061	25.1443	0.000130675	0.000376339
Slc4a8	1.28753	1.60797	2.15276	3.15422	3.31303	3.31303	1.28753	32	0	2	6	6	12	14	18	1	0	4	8	11	32	8	24	17	13	24	13	12.4251	0.943194	16.0382	0.00673598	0.0143685
Art3	1.32657	1.36636	2.14279	3.30101	0.917009	3.30101	0.917009	28	0	1	9	2	11	10	2	0	4	12	8	9	6	7	6	4	7	28	4	7.68225	0.956642	20.0146	0.00124187	0.00305129
Vcam1	-0.0859287	-0.278787	1.45515	3.29285	1.27199	3.29285	-0.278787	806	4	8	6	6	20	105	24	7	10	4	24	45	12	419	355	283	771	618	806	163.887	0.577969	60.9474	7.74e-12	4.98e-11
Ppp1r16b	1.80773	1.28862	3.28803	1.25056	-1.89092	3.28803	-1.89092	58	0	1	1	2	13	3	0	2	1	3	9	1	1	6	58	17	50	10	1	8.40966	1.33145	22.877	0.000356346	0.000959073
1700019D03Rik	-0.498745	2.56523	3.28515	1.88194	0.224755	3.28515	-0.498745	14	0	0	0	8	14	4	0	0	3	5	7	3	2	4	0	6	10	1	2	4.02301	1.4444	14.7815	0.0113377	0.0230225
Il36g	-1.99153	2.34467	1.19018	2.32836	3.28279	3.28279	-1.99153	29	0	2	0	12	6	7	14	0	1	12	4	3	29	2	0	1	0	3	2	6.15428	1.05625	25.6979	0.000102115	0.000298423
Gm47242	-1.23679	0.882366	2.51681	3.27426	1.44554	3.27426	-1.23679	61	0	9	3	15	44	61	27	8	5	17	37	34	16	0	0	0	1	2	0	19.9922	0.566837	91.3728	3.46e-18	3.57e-17
Rgs5	3.27424	-0.0684439	1.80918	0.230259	-1.11504	3.27424	-1.11504	954	0	0	6	1	6	0	0	3	2	3	2	3	1	56	954	20	80	22	22	50.0246	1.45787	13.735	0.0173831	0.0339084
Csrnp1	0.856733	3.18961	3.26668	2.60081	1.50415	3.26668	0.856733	931	69	89	140	638	931	360	198	73	100	784	693	214	202	69	188	498	301	288	173	353.942	0.373007	113.918	6.08e-23	8.15e-22
Tapbpl	-0.0485484	0.905109	2.34851	3.25767	2.96895	3.25767	-0.0485484	2285	205	311	367	370	1205	1809	2122	273	327	480	911	1071	1752	263	205	581	1851	2285	2012	1088.57	0.214488	431.373	5.11e-91	5.1e-89
Inpp5b	0.021952	1.90529	3.03811	3.2534	2.4188	3.2534	0.021952	4838	463	663	704	1770	4838	4435	3353	463	546	1928	3776	2651	2680	672	687	2192	4122	3298	2329	2527.56	0.210392	387.93	1.18e-81	9.77e-80
ENSMUSG00000121501	0.319984	2.39625	3.25311	2.94814	2.49259	3.25311	0.319984	276	5	60	68	146	276	143	138	32	55	181	237	106	125	5	11	93	209	145	145	130.269	0.462972	74.1681	1.39e-14	1.11e-13
Treml2	-0.117381	0.932086	2.1278	2.99216	3.24557	3.24557	-0.117381	159	3	27	14	27	57	85	159	8	18	30	46	54	134	3	5	8	26	29	28	48.8874	0.393844	151.706	5.78e-31	1.12e-29
Il15ra	-0.208227	2.31556	2.86552	3.23819	2.67024	3.23819	-0.208227	473	46	56	71	239	432	473	389	47	48	314	352	256	315	70	46	227	323	287	273	259.686	0.216173	423.372	2.72e-89	2.61e-87
2810029C07Rik	-0.275362	1.63823	2.30505	3.09983	3.22361	3.22361	-0.275362	24	0	0	1	3	7	13	24	0	2	7	6	10	11	4	1	3	6	1	4	6.64236	1.10767	16.8618	0.00476958	0.0105059
4933412E12Rik	0.0240407	2.04482	3.2221	3.21128	2.78806	3.2221	0.0240407	406	38	39	54	165	377	298	290	42	38	216	330	175	263	55	57	131	406	307	270	209.885	0.19167	625.215	7.2e-133	1.39e-130
Egr3	1.14426	-0.689242	3.21563	1.26912	0.107169	3.21563	-0.689242	355	5	22	6	5	172	33	17	10	15	11	135	17	12	65	355	41	135	75	64	61.7298	0.816553	31.5296	7.36e-06	2.52e-05
Phf11	1.20931	2.41264	3.10965	3.2104	2.3873	3.2104	1.20931	40	2	4	25	32	32	36	23	7	10	29	40	23	21	2	2	7	22	14	14	21.4232	0.559864	56.8737	5.37e-11	3.23e-10
Phf11d	-0.0512716	1.61075	2.7325	3.17995	2.0981	3.17995	-0.0512716	2564	117	450	512	1100	2482	2564	1590	321	394	1330	2045	1653	1259	146	117	295	798	807	560	1212.54	0.106295	1603.85	0	0
Gm15283	0.657363	1.80602	2.84247	3.17979	2.55757	3.17979	0.657363	30	3	3	6	9	30	27	25	3	6	19	21	18	19	3	4	4	8	7	6	14.1219	0.647869	45.1874	1.33e-08	6.33e-08
Aqp9	0.182658	1.89432	1.93985	3.1788	2.64303	3.1788	0.182658	47	1	2	5	12	6	25	24	1	1	11	8	14	22	15	13	22	47	33	13	15.466	0.794179	24.9524	0.000142315	0.000406865
H2-DMb1	-0.0427489	-0.346767	0.448947	2.1748	3.17624	3.17624	-0.346767	2304	61	508	615	355	529	1353	2304	407	521	390	441	812	2009	120	81	61	190	478	1965	805.998	0.343287	182.111	1.89e-37	4.87e-36
Cdc42ep2	0.385307	2.96564	3.13579	3.17544	2.05258	3.17544	0.385307	960	90	101	166	607	960	744	417	100	131	698	813	450	350	90	117	680	476	435	304	471.304	0.275662	225.492	9.89e-47	3.45e-45
Ifit1bl1	-0.149357	1.0217	1.8847	2.33195	3.1681	3.1681	-0.149357	167	2	18	18	31	39	72	167	17	20	35	44	35	125	3	2	7	23	11	24	43.6319	0.403746	118.075	8.02e-24	1.12e-22
Prrg4	-0.471973	2.80238	3.15896	2.06228	1.62964	3.15896	-0.471973	290	10	17	19	230	290	80	106	10	13	260	235	64	79	26	14	28	46	27	18	96.7581	0.622748	43.9633	2.36e-08	1.09e-07
Spsb1	0.429959	3.14836	2.41522	1.7056	0.629272	3.14836	0.429959	353	11	11	23	152	96	35	23	17	12	204	63	27	17	99	156	294	353	178	129	95.412	0.445265	87.2889	2.49e-17	2.42e-16
Prkcq	-0.0573476	-1.53518	3.14602	0.892447	2.46327	3.14602	-1.53518	11	0	0	1	0	3	0	2	1	0	0	3	0	2	1	1	0	11	3	6	1.67421	1.48889	14.6735	0.0118526	0.023966
Cyb561	3.13795	0.875611	0.218699	-1.40732	0.315297	3.13795	-1.40732	25	0	3	10	4	2	1	2	1	7	2	1	0	3	1	25	2	2	0	0	3.17257	1.27721	18.254	0.00264439	0.00612356
Slc2a6	-0.0906266	0.218033	1.7225	3.13623	2.32405	3.13623	-0.0906266	6302	442	981	1117	769	2794	6302	3976	727	879	925	2234	3825	3231	587	442	635	1606	2462	2747	2387.46	0.200595	459.706	3.96e-97	4.51e-95
Gja1	0.23164	2.33286	3.12549	1.00569	-0.603503	3.12549	-0.603503	2174	3	3	6	63	109	20	4	5	10	70	76	11	3	1725	1499	679	2174	374	765	320.621	1.01067	18.1341	0.002783	0.00641149
Ifi44	-0.133112	1.70352	2.69752	3.12243	2.47582	3.12243	-0.133112	7763	248	350	323	929	1730	1852	1682	248	287	1019	1468	1202	1462	1220	1059	2841	7763	7018	5080	1998.22	0.0977419	1831.74	0	0
Maff	0.861824	2.40134	2.88233	3.11787	1.65172	3.11787	0.861824	322	10	21	33	124	216	180	90	10	35	173	159	102	75	118	187	201	272	322	119	137.717	0.503	51.0481	8.45e-10	4.56e-09
Ms4a4c	0.0324889	0.971568	2.33986	3.11715	2.3103	3.11715	0.0324889	1988	14	352	431	527	1373	1988	1112	272	335	658	1189	1259	913	16	14	28	94	98	137	751.107	0.257664	251.743	2.32e-52	9.55e-51
Sparcl1	3.10164	-0.727384	1.59183	-0.270692	-0.0203888	3.10164	-0.727384	397	0	0	0	0	1	0	0	0	1	0	0	0	0	34	397	12	98	14	27	24.2742	1.07049	26.1676	8.28e-05	0.000244546
Gm20519	0.468546	2.95981	3.09933	2.77987	1.95112	3.09933	0.468546	20	0	3	10	19	20	6	4	1	1	12	19	9	12	2	0	10	7	8	4	9.07626	0.952754	21.6079	0.000621507	0.00160456
Gm20513	-0.122407	0.182276	0.90883	2.25402	3.08993	3.08993	-0.122407	19	0	4	4	3	9	13	13	3	2	3	3	4	19	0	1	1	0	3	10	5.9309	0.884302	26.8954	5.98e-05	0.000180302
Ccrl2	0.346668	0.730246	2.05097	3.08943	2.24214	3.08943	0.346668	2124	195	241	385	358	1309	2124	1542	195	321	449	1092	1445	1256	378	393	400	592	735	720	914.786	0.466495	62.3535	3.96e-12	2.61e-11
Tap1	-0.0270769	1.7301	2.75396	3.08741	2.66181	3.08741	-0.0270769	7765	544	1730	1903	3063	7093	7001	6644	1275	1446	3676	5566	4467	5540	544	581	3268	7765	6448	6746	4505.73	0.30694	168.043	1.91e-34	4.37e-33
Trim30b	-0.376622	3.08349	2.56359	2.43118	2.15345	3.08349	-0.376622	228	5	27	24	203	125	75	96	19	18	228	89	46	107	7	5	31	46	37	17	72.6317	0.354365	157.151	4.01e-32	8.29e-31
Nlrc5	-0.142811	1.68345	3.06344	3.08228	2.35309	3.08228	-0.142811	5778	367	990	1041	1803	5321	4699	3431	704	744	2136	4124	2756	2539	420	367	1899	5778	3358	3268	2746.24	0.244737	290.133	1.32e-60	6.82e-59
Gvin-ps7	-0.11046	2.35019	3.07876	2.81998	2.15946	3.07876	-0.11046	8165	379	1286	1516	4336	8165	5127	3713	962	1008	4331	6131	2807	2691	468	379	3112	5125	3418	3499	3509.82	0.263998	225.762	8.66e-47	3.04e-45
Flt1	0.62853	-0.28487	1.12422	2.92119	3.07823	3.07823	-0.28487	602	12	53	59	50	128	411	602	28	34	63	86	233	536	60	108	12	73	87	82	176.97	0.750683	33.6005	2.86e-06	1.03e-05
Sphk1	0.686272	3.07712	2.76031	1.67487	0.149557	3.07712	0.149557	121	1	1	3	35	20	10	4	2	2	39	31	4	4	70	114	121	108	80	31	33.1422	0.849735	26.6266	6.74e-05	0.000201737
Mapk13	-1.05169	1.62949	2.48918	3.07453	1.96101	3.07453	-1.05169	35	0	1	1	8	15	35	12	0	3	15	25	7	13	17	3	15	21	28	22	14.1274	0.833283	29.0614	2.26e-05	7.22e-05
Ctrl	-0.527692	2.70702	3.073	2.94148	2.76392	3.073	-0.527692	12	0	2	3	4	8	8	6	0	0	10	9	3	9	2	0	9	12	8	8	5.81195	0.948684	29.5337	1.82e-05	5.92e-05
Rmdn3	0.090862	1.94885	3.06338	2.77956	1.7514	3.06338	0.090862	2090	158	241	317	811	2090	1151	741	158	260	1050	1479	723	655	358	271	722	1809	1267	785	880.288	0.172392	523.511	6.71e-111	9.75e-109
Ccl7	1.03924	2.95818	3.05376	2.93299	2.35208	3.05376	1.03924	519	10	18	68	239	255	179	133	10	50	329	232	108	115	212	261	296	459	435	519	210.247	0.512049	45.5692	1.11e-08	5.34e-08
Ikzf2	-0.400854	1.20038	3.05225	1.60876	0.841805	3.05225	-0.400854	160	4	9	11	17	84	16	20	10	4	21	60	6	12	26	22	53	160	88	37	34.2759	0.476436	86.3226	3.97e-17	3.8e-16
Samhd1	-0.0230871	1.49943	2.69858	3.05191	2.28403	3.05191	-0.0230871	37548	3811	7556	9218	15511	37548	35888	29080	5806	6755	18062	29043	22042	24041	4532	3811	11803	34296	32018	22650	21366.4	0.125366	976.285	8.18e-209	4.16e-206
Smoc2	1.36963	-1.25989	3.05114	0.178522	-0.885672	3.05114	-1.25989	86	0	0	0	0	6	1	0	0	4	0	7	0	0	58	86	13	64	25	21	12.2735	1.30305	17.5432	0.00357694	0.00806754
Il12rb2	-0.0866755	0.135791	1.42445	3.04683	1.54174	3.04683	-0.0866755	661	54	110	142	103	242	661	293	82	93	108	195	392	202	79	54	63	196	332	199	232.653	0.167472	673.861	2.2e-143	5.09e-141
Nrep	3.04539	0.260448	1.68156	-1.7489	-1.60437	3.04539	-1.7489	289	0	0	1	0	0	0	0	1	4	2	3	0	0	25	289	18	81	3	6	18.0878	1.07672	40.2915	1.3e-07	5.55e-07
Gm43714	1.06997	1.75456	3.0442	2.63527	2.67539	3.0442	1.06997	35	1	2	8	1	35	17	15	5	9	16	18	9	15	2	4	11	11	8	19	12.2622	0.807479	20.8017	0.000883005	0.00222692
Gm8093	1.58613	1.88469	2.28785	2.52613	3.04317	3.04317	1.58613	15	0	1	7	7	9	8	15	2	5	9	8	3	11	1	2	0	1	3	4	5.78864	0.92332	14.5608	0.0124135	0.024994
ENSMUSG00000120843	-0.893357	3.02079	1.21142	-0.907743	-3.87811	3.02079	-3.87811	39	0	3	3	21	5	1	0	2	3	39	12	1	0	4	0	14	3	1	0	6.20395	1.40397	59.7852	1.35e-11	8.47e-11
Ifit1	-0.0614169	2.1028	2.86253	3.01967	1.90181	3.01967	-0.0614169	5561	155	952	1115	3361	5561	4866	2328	776	851	3780	4557	2995	1715	178	155	622	1395	1108	1033	2433.7	0.231516	290.872	9.18e-61	4.76e-59
Sting1	0.146018	2.28345	3.01914	2.576	1.86894	3.01914	0.146018	3316	320	433	538	1756	3316	1557	1419	320	480	2139	2614	975	1157	459	422	1439	2538	1942	1292	1457.31	0.155719	583.13	8.92e-124	1.5e-121
Gvin-ps1	-0.0743952	2.28029	3.01156	2.85543	2.25041	3.01156	-0.0743952	939	43	176	216	469	939	687	531	125	131	585	783	364	377	53	43	390	652	453	462	449.583	0.302019	172.859	1.79e-35	4.26e-34
Trp53i11	3.01062	-0.444226	1.77397	0.87088	-0.328045	3.01062	-0.444226	432	0	0	1	0	3	2	1	2	5	0	2	1	0	25	432	25	75	16	22	26.1007	1.21768	19.0148	0.00190997	0.00454852
Gpr31b	-0.150429	-0.410596	1.16632	3.00402	2.45649	3.00402	-0.410596	114	6	23	35	6	37	106	96	13	10	16	28	91	72	23	14	17	52	74	114	52.094	0.410515	130.033	2.34e-26	3.69e-25
Tma16	0.315625	2.26834	2.54054	2.99834	2.27731	2.99834	0.315625	1053	106	170	235	556	951	1053	850	106	183	636	797	595	665	161	168	626	479	524	395	570.406	0.303936	139.38	2.42e-28	4.18e-27
Gpr31c	0.0545524	-0.406005	1.0114	2.99601	2.37996	2.99601	-0.406005	1004	73	136	159	73	270	873	585	114	138	87	178	501	526	210	207	148	370	777	1004	386.249	0.223547	406.895	9.68e-86	8.59e-84
Ggct	0.453365	2.26636	2.99584	2.98628	2.22816	2.99584	0.453365	154	12	19	19	50	102	81	74	13	12	55	82	45	53	15	41	102	154	114	64	62.9141	0.380827	111.815	1.69e-22	2.22e-21
Pmvk	-0.041423	2.08987	2.9877	2.09073	0.51499	2.9877	-0.041423	1135	124	136	172	560	1135	376	199	124	128	562	896	247	171	182	161	550	973	557	179	422.969	0.202028	432.073	3.61e-91	3.63e-89
Gca	-0.141013	0.654721	2.02424	2.98703	2.48118	2.98703	-0.141013	562	47	81	79	123	324	562	451	47	55	136	239	350	388	83	69	60	207	160	236	237.27	0.344684	138.452	3.82e-28	6.53e-27
H2-DMa	-0.00170361	-0.0130458	1.07168	2.70742	2.97128	2.97128	-0.0130458	3983	290	664	807	463	897	2116	3374	469	576	564	694	1289	2756	355	290	319	1166	2573	3983	1382.36	0.237598	350.053	1.71e-73	1.19e-71
Xkr8	0.161889	0.503295	2.20931	2.97007	1.90512	2.97007	0.161889	391	47	62	88	47	285	391	225	49	75	81	250	259	178	90	75	122	245	270	249	189.944	0.32759	140.874	1.17e-28	2.05e-27
Gnb4	0.186323	0.362505	2.34166	2.9689	1.67394	2.9689	0.186323	2129	289	328	430	360	1608	2024	989	289	333	444	1317	1308	906	543	635	501	2129	2002	1278	1056.31	0.186151	452.757	1.25e-95	1.39e-93
Klra2	0.077281	0.475355	1.18369	1.50783	2.96631	2.96631	0.077281	373	26	67	83	88	127	112	373	74	92	115	101	85	335	28	27	26	94	82	359	132.161	0.300121	161.87	3.95e-33	8.54e-32
Spats2l	-0.409306	-0.464697	2.95669	2.07717	-1.00009	2.95669	-1.00009	25	0	1	0	2	9	2	0	0	0	1	13	6	1	14	12	1	25	13	4	5.57947	1.4547	16.2971	0.00604513	0.0130536
Gm46210	-0.67265	2.8529	2.95195	2.485	2.06711	2.95195	-0.67265	19	0	2	3	18	17	6	15	1	1	13	12	8	12	4	1	14	19	9	0	9.17993	0.912675	26.3049	7.79e-05	0.00023075
Prdx5	0.0711539	0.107542	0.747197	2.53328	2.95184	2.95184	0.0711539	11839	1221	1473	1831	1338	2275	7280	11839	1221	1580	1628	1807	4460	9851	2051	1863	1553	2926	4517	10018	4199.21	0.198553	472.409	7.19e-100	8.5e-98
Gvin2	0.0300394	1.7289	2.94273	2.86532	2.26793	2.94273	0.0300394	1142	70	226	282	486	1097	854	646	174	223	563	995	506	494	91	70	391	1142	796	847	588.984	0.31866	146.903	6.09e-30	1.13e-28
Crem	0.0549173	2.70463	2.93782	2.08202	0.916609	2.93782	0.0549173	1331	132	139	194	925	1331	543	311	132	140	1080	1057	310	297	202	191	796	774	390	185	530.16	0.278109	208.461	4.39e-43	1.35e-41
Card6	-0.0764122	2.93142	2.02753	0.00142183	0.0880241	2.93142	-0.0764122	442	17	31	47	388	231	29	46	37	38	442	147	17	44	123	95	289	196	71	70	125.477	0.410519	119.835	3.4e-24	4.84e-23
Brdt	-0.19618	2.57567	2.93033	1.67101	0.900902	2.93033	-0.19618	196	20	29	24	144	196	64	40	20	26	170	165	33	54	27	22	102	146	52	31	77.875	0.286531	268.666	5.41e-56	2.41e-54
Cd86	-0.00460177	0.599346	2.55254	2.92729	1.76353	2.92729	-0.00460177	2557	154	569	649	618	2458	2557	1526	387	488	706	2076	1619	1212	178	154	246	1083	954	587	1182.57	0.103518	1630.14	0	0
Dkk3	-0.0436907	0.460095	2.92632	0.69625	-0.226994	2.92632	-0.226994	2613	0	1	2	4	21	5	0	1	1	3	14	1	1	1504	1198	690	2613	649	1121	327.165	1.01277	18.7479	0.00214135	0.0050491
Herc6	-0.193868	1.72663	2.92585	2.57518	2.07623	2.92585	-0.193868	2576	160	393	439	1174	2576	1398	1349	328	327	1328	2114	908	1126	214	160	462	1499	1013	920	1083.38	0.138343	800.486	9.08e-171	3.46e-168
Hap1	0.51054	1.9631	2.46715	2.9199	0.749668	2.9199	0.51054	51	2	9	20	39	50	49	19	2	10	40	37	39	4	20	15	21	51	37	22	29.1562	0.581521	46.3071	7.86e-09	3.84e-08
Lif	1.16292	0.552804	2.4966	2.91356	0.76661	2.91356	0.552804	114	0	1	1	0	3	6	0	0	3	1	7	4	0	37	66	45	114	80	71	20.1943	0.918678	17.9561	0.00300194	0.00687639
Gm43203	0.0486953	1.90616	2.58986	2.90626	1.29465	2.90626	0.0486953	21	0	2	1	13	11	21	6	0	1	4	13	7	6	5	5	6	9	4	2	7.32672	1.04862	14.4293	0.0131006	0.0262665
Tnfsf13b	0.117025	0.300497	0.448868	1.79349	2.89495	2.89495	0.117025	199	22	30	53	39	22	33	196	29	23	24	27	29	199	33	36	41	80	191	195	71.0037	0.475411	70.464	8.2e-14	6.2e-13
Gm34643	0.0523635	2.34559	2.08991	2.06269	2.88488	2.88488	0.0523635	24	0	7	3	14	13	7	24	1	1	11	9	5	14	0	4	8	5	6	10	8.38721	0.761069	27.3172	4.95e-05	0.000150766
Psat1	0.144528	-0.347903	0.325238	2.88172	2.13707	2.88172	-0.347903	1201	105	198	230	105	161	1201	934	131	176	148	132	783	822	456	483	266	674	827	723	517.757	0.411173	103.989	7.62e-21	9.22e-20
Gm53056	-0.681622	1.70019	2.87721	2.3677	1.51977	2.87721	-0.681622	11	0	2	2	1	4	4	3	0	0	2	4	2	2	1	0	5	11	3	2	2.6874	1.27159	12.8741	0.024588	0.046368
Tgm2	0.0361454	0.985384	2.2798	2.78315	2.877	2.877	0.0361454	8245	466	656	757	1161	3548	3453	4729	466	607	1271	2670	2083	4009	1813	1633	2224	4121	5793	8245	2807.24	0.245372	257.958	1.08e-53	4.56e-52
Rnf19b	0.0634953	1.47461	2.75119	2.87428	2.2771	2.87428	0.0634953	11950	1382	1911	2393	3806	11950	9509	8399	1382	1784	4291	9421	5739	7059	2114	1883	5057	9761	8941	7263	6199.47	0.181116	433.801	1.53e-91	1.56e-89
Scd2	0.150443	-0.544791	-0.590083	-1.34311	2.87067	2.87067	-1.34311	1256	12	129	125	73	39	25	961	71	81	65	36	12	786	874	1256	396	928	326	721	332.938	0.6802	50.0664	1.34e-09	7.09e-09
C1s2	-0.168397	0.162448	1.23552	1.42687	2.87013	2.87013	-0.168397	84	0	0	2	1	3	2	15	3	0	1	4	3	10	20	19	20	40	34	84	12.512	0.688984	33.3865	3.15e-06	1.13e-05
Pfkp	0.0189575	0.433861	1.91599	2.86867	1.7592	2.86867	0.0189575	5040	784	1043	1249	1112	3460	5040	3436	784	896	1251	2675	3257	2917	1164	1102	1216	3738	5011	2411	2578.59	0.151652	615.143	1.08e-130	1.96e-128
Sod2	0.20682	2.39109	2.63391	2.86745	2.29123	2.86745	0.20682	6956	804	993	1404	4957	6956	5851	4607	804	1126	5627	5498	3778	3895	1112	1096	3481	3450	3474	4065	3813.4	0.23112	240.494	6.01e-50	2.29e-48
Plekhf1	0.29433	2.86622	0.783127	0.0167216	0.191588	2.86622	0.0167216	248	7	14	31	160	26	13	13	17	17	187	26	7	19	137	144	248	189	84	131	71.5333	0.472768	75.1243	8.76e-15	7.13e-14
Kcnab1	0.211865	0.796136	1.9407	2.07014	2.86507	2.86507	0.211865	92	6	9	12	11	41	37	86	6	6	24	33	27	92	36	42	35	75	39	65	38.2757	0.572311	38.0324	3.72e-07	1.5e-06
Col6a1	1.27711	-0.378012	2.8593	2.25051	0.342728	2.8593	-0.378012	5975	3	3	18	5	67	52	9	6	18	4	60	16	8	3336	5975	1552	4983	1574	2377	848.812	0.823846	23.1827	0.000311466	0.000846818
Otud1	-0.210775	-0.248403	2.56222	2.85742	2.41138	2.85742	-0.248403	1676	161	241	250	161	1570	1325	1506	229	221	184	1098	816	1074	385	311	292	1674	1676	1312	855.161	0.214333	449.317	6.9e-95	7.36e-93
Cdh13	2.84377	0.526351	1.76878	0.465286	-1.12033	2.84377	-1.12033	173	0	0	1	1	3	1	0	0	1	0	0	0	0	20	173	16	41	10	5	11.5395	1.28819	15.9969	0.0068528	0.0145972
1110038F14Rik	-0.033472	0.584744	1.99253	2.84244	2.62121	2.84244	-0.033472	1327	160	199	218	222	585	1028	1327	160	206	241	497	565	1001	262	216	361	1194	1165	899	612.013	0.229855	305.27	7.37e-64	4.11e-62
Tfec	0.119143	2.84154	1.9927	0.812912	-0.07481	2.84154	-0.07481	2133	130	279	373	1669	1022	324	212	199	261	2133	837	220	169	145	134	602	379	133	130	529.46	0.19315	482.561	4.64e-102	5.75e-100
Apod	2.83694	0.135249	-0.0202811	1.25282	0.255582	2.83694	-0.0202811	173	2	9	14	4	7	9	8	2	6	3	3	6	3	8	173	12	4	7	8	13.611	0.984074	15.1633	0.00968683	0.0199813
Pla2g3	0.697042	0.286008	1.00417	2.19553	2.83212	2.83212	0.286008	13	0	2	4	0	3	2	8	1	1	4	2	4	13	1	2	1	2	5	5	3.6212	1.02582	15.0329	0.0102227	0.0209733
Gm43814	0.900815	1.27349	1.93845	2.83198	2.55346	2.83198	0.900815	38	0	4	12	12	25	31	37	0	10	18	25	27	38	17	17	13	12	24	24	21.3308	0.696623	22.2302	0.000473382	0.00124769
Il1rn	0.0183002	1.10769	2.13039	2.82923	1.6104	2.82923	0.0183002	3627	226	322	430	1000	2338	3251	1618	226	313	1159	1861	1964	1378	2878	2354	2126	3627	2675	2678	1845.67	0.636459	26.6314	6.73e-05	0.000201342
Ppp1r3d	1.13296	2.8246	1.36475	0.924334	0.277631	2.8246	0.277631	332	26	32	113	260	85	52	51	39	83	332	74	31	26	51	93	192	121	61	54	94.1058	0.257609	234.403	1.22e-48	4.46e-47
Gm11992	-0.864145	0.01609	1.0868	2.82405	1.73891	2.82405	-0.864145	14	0	1	0	2	2	4	2	0	1	0	2	1	3	3	1	1	2	14	5	2.50127	1.23609	13.2178	0.0214206	0.04088
Gm26902	-0.149853	1.32166	1.8782	2.49302	2.82246	2.82246	-0.149853	56	3	8	8	14	17	42	56	3	4	17	16	10	38	10	8	14	34	23	31	20.4594	0.509479	61.3452	6.41e-12	4.15e-11
A030005L19Rik	0.293518	2.82152	1.69403	1.44504	1.44284	2.82152	0.293518	20	1	3	4	8	3	6	4	1	2	20	2	2	8	2	2	11	13	2	2	5.16707	0.984881	13.7201	0.0174886	0.034088
F730043M19Rik	0.186236	2.28399	2.14287	2.81586	1.89318	2.81586	0.186236	252	34	34	50	206	190	252	140	40	41	210	98	134	107	51	62	138	217	154	166	135.907	0.288975	150.955	8.36e-31	1.6e-29
Kcnh7	0.423491	1.26663	2.18299	2.81168	2.61988	2.81168	0.423491	38	5	6	16	21	31	37	37	5	5	13	22	24	38	9	9	10	27	25	32	22.3192	0.455915	74.7642	1.04e-14	8.43e-14
Mreg	-0.189105	1.13633	0.630434	1.74323	2.81159	2.81159	-0.189105	42	3	3	3	11	10	22	42	4	5	8	5	3	36	11	8	15	9	14	23	13.2758	0.658214	32.7208	4.28e-06	1.51e-05
Ppa1	0.142181	1.73299	2.81051	2.71465	1.57907	2.81051	0.142181	903	98	101	134	381	903	629	352	98	115	449	657	380	275	189	199	312	741	508	375	407.044	0.264294	192.604	1.08e-39	3.02e-38
Pde4b	0.369001	2.80801	1.66199	1.6634	0.819856	2.80801	0.369001	1937	161	234	294	1645	778	511	337	161	234	1937	644	304	241	256	347	698	322	448	423	562.249	0.358477	83.7538	1.37e-16	1.27e-15
Gm5424	-0.0501411	-0.416645	1.42396	2.80753	2.6248	2.80753	-0.416645	116	5	19	23	14	54	101	116	17	22	14	42	70	103	9	6	5	12	25	33	45.8155	0.322946	209.797	2.27e-43	7.1e-42
Wdhd1	0.0713249	2.80576	1.25144	0.454187	0.261908	2.80576	0.0713249	786	39	63	110	598	208	83	101	69	80	786	187	39	66	153	122	355	150	123	128	185.983	0.359087	114.236	5.21e-23	7.03e-22
Casp4	0.181299	2.38591	2.80264	2.46918	1.49914	2.80264	0.181299	3618	303	559	751	2392	3618	2221	1303	471	636	2821	2895	1276	1085	303	307	1233	1700	1052	855	1555.73	0.142114	655.325	2.24e-139	4.94e-137
Olfr1417	-1.56049	0.202719	0.175091	2.29613	2.79958	2.79958	-1.56049	20	0	3	0	1	3	12	20	0	1	4	0	3	14	3	1	1	3	4	3	4.65355	1.05866	21.0906	0.000778745	0.00198134
Fas	-0.0344933	2.57847	2.79548	2.61198	1.45027	2.79548	-0.0344933	760	78	114	121	562	760	572	303	78	114	655	671	355	256	104	82	403	410	222	173	367.733	0.259998	226.886	4.97e-47	1.76e-45
Hk3	-0.110578	0.552262	1.46055	2.7947	2.74464	2.7947	-0.110578	18670	2136	2868	3244	3433	6596	13016	18670	2136	2453	3831	5277	7879	15441	3671	2836	3928	9149	16279	15524	8143.5	0.114424	1278.05	3.64e-274	3.97e-271
Exoc3l4	0.42073	1.58819	2.06579	2.24066	2.79286	2.79286	0.42073	173	8	14	24	37	43	45	87	8	21	44	38	30	108	43	38	76	173	108	141	58.0981	0.333351	108.328	9.24e-22	1.16e-20
4933431G14Rik	0.339689	-2.64979	1.3899	2.78669	2.4735	2.78669	-2.64979	12	0	0	3	0	2	3	3	0	0	0	5	8	6	5	2	0	1	4	12	3.44599	1.43194	13.87	0.0164567	0.0322704
Cdh11	1.01462	0.20184	2.78611	2.29293	0.600501	2.78611	0.20184	3220	2	2	11	4	24	23	3	2	6	4	30	8	3	1549	2035	915	3220	1465	1972	485.353	0.767641	24.1328	0.000204715	0.000571555
Prr5l	-0.181515	2.78468	2.74141	2.27623	1.3841	2.78468	-0.181515	1356	111	227	226	1019	1356	548	487	195	186	1296	975	325	445	116	111	949	799	694	300	600.349	0.255292	238.126	1.94e-49	7.28e-48
Gm16213	0.21594	0.756114	1.46359	2.25795	2.78207	2.78207	0.21594	41	1	2	4	1	7	9	17	2	6	9	3	11	16	9	4	9	23	12	41	10.2057	0.688431	30.2758	1.3e-05	4.31e-05
Gm7582	-0.741192	1.77069	2.77771	2.63212	1.66946	2.77771	-0.741192	17	0	0	2	5	17	4	6	2	1	7	7	5	3	2	0	2	3	6	3	4.6551	1.05909	18.5164	0.00236418	0.00552753
Tmtc2	0.259381	-0.0315318	1.89177	2.77764	0.353618	2.77764	-0.0315318	73	4	4	13	7	50	73	17	10	6	10	37	47	9	44	52	27	40	30	28	30.7453	0.7667	23.9397	0.000222979	0.000618921
Ifi209	0.0122658	2.10881	2.773	2.59527	1.39705	2.773	0.0122658	2766	13	545	634	1762	2766	1816	902	376	463	2081	2250	1061	724	14	13	58	128	98	75	1027.88	0.248421	232.087	3.82e-48	1.38e-46
Ifi203	0.077056	2.77179	2.52106	1.92521	0.61956	2.77179	0.077056	13235	989	2206	2729	11677	10898	4829	2904	1638	2105	13235	8490	3053	2260	1064	989	5786	5219	3140	1447	4946.28	0.11339	1154.8	1.81e-247	1.53e-244
Zdhhc23	0.108585	2.77006	1.83688	0.411838	0.403485	2.77006	0.108585	95	4	9	10	71	39	8	5	4	16	95	33	6	14	12	6	18	12	7	11	21.2584	0.645821	39.785	1.65e-07	6.95e-07
Gpr141	0.0610441	1.02674	2.5388	2.76606	2.27925	2.76606	0.0610441	1232	92	217	305	421	1232	1145	1131	176	222	538	998	696	924	113	92	110	447	363	303	607.809	0.159428	580.928	2.67e-123	4.43e-121
Col6a2	1.0977	-0.671497	2.76375	2.25471	0.29952	2.76375	-0.671497	5038	1	4	4	2	36	36	3	2	8	1	27	5	6	2352	5038	1119	3579	947	1547	618.593	1.02321	15.6981	0.00776097	0.0163492
Fzd1	0.397443	0.796052	2.24686	2.76245	0.70331	2.76245	0.397443	390	16	31	46	62	232	241	48	16	31	69	133	140	40	326	363	210	390	272	340	160.246	0.578591	34.062	2.31e-06	8.46e-06
Gm12248	2.14897	1.33355	2.76151	-0.296278	1.97079	2.76151	-0.296278	20	0	2	8	2	10	1	4	0	11	7	6	0	6	4	7	4	20	2	10	5.17348	0.879419	19.7309	0.00140364	0.0034163
Procr	0.108365	0.313073	0.821996	2.75958	2.61074	2.75958	0.108365	1135	88	115	171	110	220	856	1135	97	100	187	202	562	938	110	107	88	119	148	110	359.504	0.608612	39.5058	1.88e-07	7.84e-07
St3gal5	0.0123863	-0.368684	-0.0269834	2.75013	2.4847	2.75013	-0.368684	2619	243	461	595	243	392	2480	2558	295	408	283	316	1572	2072	840	634	526	617	1756	2619	1145.64	0.279804	264.947	3.4e-55	1.48e-53
Vdr	0.588695	0.782125	2.40838	2.74855	1.549	2.74855	0.588695	212	1	3	3	9	22	25	17	1	5	6	21	15	10	89	120	67	212	176	99	43.4343	0.629337	31.7523	6.65e-06	2.28e-05
Gm15821	-0.221634	2.06761	1.99504	2.74701	1.99346	2.74701	-0.221634	55	4	14	9	25	42	55	40	8	12	44	20	27	21	5	4	30	32	29	32	27.1263	0.459322	69.1792	1.52e-13	1.12e-12
Insl6	0.0458719	0.097673	1.64605	2.73934	1.31707	2.73934	0.0458719	266	35	44	47	38	132	266	117	35	60	43	129	176	103	75	59	62	150	152	108	113.761	0.337341	119.693	3.65e-24	5.17e-23
Gvin3	-0.796873	0.9848	1.87991	2.36705	2.73463	2.73463	-0.796873	26	0	2	4	9	15	18	20	9	1	7	9	6	26	0	2	4	11	11	17	10.3763	0.714162	34.9353	1.55e-06	5.8e-06
Gm20234	0.52076	1.06082	2.42103	2.73457	1.87462	2.73457	0.52076	22	1	8	10	2	21	22	12	1	4	9	20	8	8	2	3	7	6	13	12	10.2795	0.791986	20.9581	0.000824968	0.00208919
Htra4	0.770813	1.01057	2.30584	2.73122	1.75814	2.73122	0.770813	20	1	3	8	11	16	20	13	1	3	5	16	12	12	7	9	4	14	12	7	10.605	0.70415	24.2958	0.00019046	0.000533806
Pik3ip1	0.117288	2.08809	2.72905	2.32447	2.31866	2.72905	0.117288	376	13	32	43	133	200	111	164	13	26	152	139	59	124	88	71	140	376	222	217	125.897	0.288106	158.214	2.38e-32	4.99e-31
Clec1a	0.00209912	2.72757	2.43259	2.19712	1.93688	2.72757	0.00209912	53	0	1	1	6	10	6	11	1	0	20	10	3	4	17	19	53	40	41	28	13.7284	0.781522	24.5128	0.000172992	0.000488285
Mir5107	-0.910111	0.286522	1.45771	2.72705	2.66086	2.72705	-0.910111	37	0	10	5	6	27	32	37	6	6	8	13	21	36	2	0	5	4	15	20	16.4237	0.568516	67.4677	3.45e-13	2.48e-12
Ifi211	0.0116309	2.0779	2.70912	2.72688	1.54401	2.72688	0.0116309	3251	126	765	839	1898	3251	2547	1526	512	602	2252	2730	1639	1203	126	137	700	1195	863	513	1481.86	0.195279	357.991	3.33e-75	2.39e-73
Ctsc	0.0418907	0.743651	1.98512	2.7255	2.59525	2.7255	0.0418907	22214	2159	4785	5830	6644	13651	16752	22214	3936	4365	7769	10889	10472	18347	2159	2271	2760	11863	14890	15457	10665.3	0.172113	477.596	5.46e-101	6.62e-99
Fmod	1.0435	0.610268	2.72316	-0.353524	-0.55587	2.72316	-0.55587	199	0	0	2	1	12	3	2	3	3	1	14	0	1	79	199	131	183	21	30	30.0636	1.02095	18.2621	0.00263527	0.00610428
Pla2g4a	0.00875166	1.35934	2.18177	2.71587	2.48326	2.71587	0.00875166	2084	303	450	510	983	1716	1787	2084	357	410	1216	1383	1094	1736	305	303	494	1302	1562	1610	1171.16	0.121111	909.37	2.5e-194	1.12e-191
Chac1	0.237958	0.226927	1.85068	2.71155	1.498	2.71155	0.226927	257	10	15	22	11	56	82	53	16	10	17	52	69	40	97	143	110	257	227	168	77.0019	0.456461	60.0725	1.17e-11	7.43e-11
Unc5a	-1.46553	0.00594811	2.06302	2.70928	2.07013	2.70928	-1.46553	147	2	6	2	4	12	18	16	2	3	2	9	8	7	30	7	25	147	146	130	28.0399	0.484319	92.5001	2e-18	2.1e-17
Tyro3	0.88561	0.374593	1.38972	1.89199	2.70665	2.70665	0.374593	108	0	0	3	1	2	1	11	1	3	3	3	6	15	51	58	33	108	78	40	19.4599	0.873487	12.9529	0.0238241	0.0450946
Cysltr2	0.0467984	0.0620803	1.54741	2.59119	2.70409	2.70409	0.0467984	101	8	11	11	8	31	47	77	8	10	10	25	35	64	27	28	23	60	81	101	37.7133	0.350595	148.429	2.88e-30	5.42e-29
Laptm4b	-0.121967	1.97954	2.70352	1.14046	0.0889196	2.70352	-0.121967	744	48	82	83	440	744	182	97	54	48	485	592	107	72	219	198	209	338	136	141	243.265	0.525845	47.704	4.08e-09	2.05e-08
Gm20627	-0.53558	2.54834	2.70294	2.57492	1.43878	2.70294	-0.53558	23	0	0	0	4	11	8	8	0	3	13	10	5	1	10	2	23	16	12	7	7.40183	1.0599	17.1521	0.00422017	0.00939745
Ifi204	0.0659447	1.9563	2.70243	2.63448	1.50869	2.70243	0.0659447	9370	378	2068	2439	4946	9370	6340	3714	1647	2025	6081	7389	3995	3142	378	403	2067	4029	3056	1907	4054.16	0.262305	181.987	2.01e-37	5.17e-36
Tap2	-0.0441001	0.58375	1.91513	2.69906	2.40348	2.69906	-0.0441001	3424	513	840	918	812	2154	3321	3424	620	736	1002	1619	2070	3122	574	513	896	3079	2682	2868	1890.88	0.170867	485.934	8.67e-103	1.1e-100
Cers6	-0.101347	1.35332	2.55473	2.69796	1.76268	2.69796	-0.101347	5721	794	1045	1243	2113	5721	5010	2974	794	954	2312	4590	2957	2572	1249	895	2520	5277	4184	3591	3010.42	0.162793	496.278	5.08e-105	6.74e-103
Mtfr2	0.0542594	2.69583	2.29959	2.36879	1.85954	2.69583	0.0542594	203	20	23	28	160	121	103	107	20	34	203	123	71	81	32	24	98	84	66	58	86.0462	0.285484	175.839	4.14e-36	1.02e-34
4930430E12Rik	0.5723	2.07716	2.26022	2.69414	1.59231	2.69414	0.5723	718	110	140	282	469	694	718	421	110	181	525	574	449	377	142	178	468	386	403	258	416.772	0.256701	149.382	1.81e-30	3.45e-29
C1ra	0.0272763	0.601329	1.67972	2.38121	2.69398	2.69398	0.0272763	1216	44	58	87	94	252	311	479	44	63	128	167	185	409	397	297	278	678	688	1216	310.772	0.291613	160	9.9e-33	2.12e-31
Nod2	0.0682397	1.96616	2.2971	2.68218	1.91647	2.68218	0.0682397	595	79	130	143	449	595	554	356	104	116	493	465	392	288	79	93	209	294	279	353	335.477	0.246398	192.956	9.12e-40	2.55e-38
Slfn4	-0.423622	0.913362	1.558	2.6803	0.633416	2.6803	-0.423622	286	1	56	62	97	167	286	89	66	40	114	112	196	69	1	3	6	10	7	5	98.0972	0.367071	111.769	1.73e-22	2.26e-21
Ccnd2	0.0622022	0.0365927	1.89787	2.6799	1.63251	2.6799	0.0365927	2068	26	26	37	50	216	315	192	29	35	38	144	194	153	1655	1482	810	2068	835	1042	437.493	0.770485	18.8888	0.00201597	0.00477337
Stat1	-0.128947	1.20889	2.56324	2.67891	2.39743	2.67891	-0.128947	4283	329	705	827	1045	2830	2433	2557	610	640	1227	2361	1540	2149	429	329	1384	4283	3172	3606	1866.08	0.273986	187.395	1.41e-38	3.74e-37
Inpp5j	-0.116921	0.141303	-0.227866	1.09129	2.67765	2.67765	-0.227866	270	22	38	38	42	22	47	270	30	46	35	25	40	226	41	26	31	35	54	125	68.08	0.308185	167.533	2.45e-34	5.57e-33
H2-DMb2	-0.134388	-0.189102	0.154374	1.50531	2.67745	2.67745	-0.189102	891	47	184	206	132	181	340	649	148	170	176	126	173	569	86	61	47	96	204	891	256.499	0.327165	142.283	5.85e-29	1.04e-27
Plekhg6	0.346624	1.98784	2.67547	1.73039	1.17759	2.67547	0.346624	101	6	10	21	28	75	31	27	9	10	48	54	6	19	26	28	75	101	65	38	35.9689	0.438332	61.6382	5.57e-12	3.63e-11
Gm39556	0.891552	2.32145	2.67533	0.356588	0.935901	2.67533	0.356588	29	0	5	15	22	19	2	8	4	6	27	29	3	8	0	0	0	1	1	0	8.99981	0.83173	21.6924	0.000598995	0.00154969
Rdh12	1.09551	1.89332	2.67079	-0.486976	0.346	2.67079	-0.486976	26	0	3	11	11	26	2	1	2	3	19	22	0	4	6	11	6	5	3	7	7.81781	1.00243	15.1248	0.00984238	0.020272
Gm19705	0.554557	1.20914	1.88425	2.38397	2.66615	2.66615	0.554557	22	1	1	7	4	12	11	21	4	3	16	10	8	17	6	7	4	13	16	22	10.4529	0.641803	29.8957	1.55e-05	5.06e-05
Gm42549	0.660102	2.40741	2.46979	2.66077	1.4045	2.66077	0.660102	78	2	12	16	51	78	43	34	2	17	51	25	28	12	12	10	23	29	26	16	29.0394	0.510596	50.0031	1.38e-09	7.3e-09
Ifit1bl2	-0.319678	1.7667	2.43688	2.65891	1.26404	2.65891	-0.319678	68	4	16	13	50	68	53	27	6	15	35	64	51	18	13	4	24	35	29	27	35.0162	0.476255	69.1307	1.55e-13	1.15e-12
Gpr18	0.126214	2.45466	2.65712	2.17826	1.28234	2.65712	0.126214	669	22	138	194	513	669	277	180	104	118	649	472	153	144	22	24	145	214	177	131	258.206	0.373242	90.628	4.96e-18	5.08e-17
Gm10800	-1.0518	-0.231172	0.223731	2.53543	2.65689	2.65689	-1.0518	685	0	26	28	19	70	685	245	40	41	36	32	17	228	7	0	5	5	1	29	101.693	1.13784	16.7581	0.00498221	0.0109316
Ppargc1b	-0.288173	-0.354842	1.58977	2.63477	2.65418	2.65418	-0.354842	319	27	46	43	32	96	227	319	34	38	27	92	128	237	65	44	40	206	184	219	124.583	0.280635	250.716	3.86e-52	1.57e-50
Jdp2	-0.00876223	-1.17277	0.920182	2.57517	2.65402	2.65402	-1.17277	884	29	118	132	29	135	473	788	88	90	37	111	319	683	292	308	145	814	884	621	344.375	0.413327	123.278	6.34e-25	9.32e-24
Tlr3	0.232928	2.23438	2.65208	1.88127	1.07973	2.65208	0.232928	2193	245	309	455	1518	2193	850	602	259	363	1805	1798	520	465	245	245	539	730	503	444	830.647	0.260087	161.275	5.3e-33	1.14e-31
Timp3	0.646741	0.234499	2.65138	1.87986	0.0907022	2.65138	0.0907022	1883	8	8	23	10	104	39	12	17	19	17	80	31	11	669	1056	633	1883	1062	621	283.154	0.442819	73.746	1.7e-14	1.35e-13
B4galt3	0.5126	2.64974	1.64134	1.24226	0.646813	2.64974	0.5126	1176	141	169	353	1045	581	265	285	141	242	1176	428	142	219	301	316	1085	580	527	308	445.302	0.213632	225.557	9.58e-47	3.35e-45
Acer2	0.736251	2.63865	1.62249	0.44332	-0.239311	2.63865	-0.239311	42	1	3	8	18	13	2	4	2	5	28	7	1	3	14	17	42	27	14	5	10.7475	0.706273	39.3537	2.02e-07	8.37e-07
Cth	0.470682	-0.886058	-0.054798	2.63826	2.16771	2.63826	-0.886058	18	0	1	2	0	2	9	11	1	1	1	0	7	6	13	18	5	11	13	17	6.34014	0.989628	17.749	0.00327804	0.00744845
C3	-0.0417746	0.33155	1.21093	2.37537	2.63334	2.63334	-0.0417746	41282	3541	7018	8655	6208	13668	27724	41282	5220	6364	7128	10660	16430	32120	4607	3541	5156	9750	10792	20593	14749.5	0.190479	390.974	2.61e-82	2.2e-80
Gm16094	-1.11774	0.40624	2.35894	2.6325	1.9334	2.6325	-1.11774	32	2	4	3	11	32	30	25	5	2	3	21	12	14	4	2	3	9	11	8	12.7915	0.609457	56.0661	7.88e-11	4.67e-10
Ifit3	0.132558	2.10557	2.5941	2.63172	1.50272	2.63172	0.132558	3086	193	707	946	2118	3086	2477	1095	547	697	2431	2513	1529	914	197	193	940	1598	1161	1055	1496.62	0.280007	153.974	1.9e-31	3.78e-30
Itga7	2.62943	-0.879415	0.274559	0.682349	1.40964	2.62943	-0.879415	257	0	0	6	0	1	0	1	1	2	0	2	1	4	45	257	19	26	46	63	20.7688	0.987972	18.4956	0.00238531	0.00557438
Kmo	-0.00742723	1.92251	2.62823	-0.0962476	-2.30085	2.62823	-2.30085	335	4	70	67	168	335	37	7	27	52	219	264	20	4	30	22	66	98	15	10	87.6431	0.477959	178.581	1.08e-36	2.69e-35
Ctsh	0.0356964	-0.222499	0.133472	1.50296	2.62582	2.62582	-0.222499	11729	436	2453	3093	1791	1920	3088	11729	2043	2297	2049	1619	1850	9475	682	673	436	1044	2661	5205	3192.4	0.265621	211.351	1.06e-43	3.35e-42
Gm47550	0.453234	2.62259	2.28945	1.70645	1.38789	2.62259	0.453234	42	1	10	12	42	29	11	10	1	6	31	14	5	11	4	4	10	18	12	10	13.5354	0.618338	33.9292	2.46e-06	8.95e-06
Pdgfc	0.568341	1.48967	2.6211	1.82412	1.50164	2.6211	0.568341	324	20	47	47	92	274	123	145	20	48	132	213	85	132	104	160	165	324	106	71	129.374	0.500305	32.4887	4.75e-06	1.67e-05
Rasgrp1	-0.071944	1.45074	1.31475	2.48626	2.62008	2.62008	-0.071944	150	2	38	39	80	70	114	150	17	27	81	50	55	106	5	2	5	8	22	35	57.2058	0.3658	100.842	3.51e-20	4.09e-19
Serpinb1b	-0.0963128	0.211011	0.7743	1.90074	2.61455	2.61455	-0.0963128	63	7	7	13	10	13	20	63	9	7	7	9	15	50	10	7	10	18	25	28	18.9396	0.468435	66.2047	6.3e-13	4.44e-12
P2ry13	0.236935	2.00329	2.61446	1.65528	0.748079	2.61446	0.236935	2505	149	341	481	1679	2505	824	564	260	394	1932	2004	543	476	151	149	175	382	223	172	817.697	0.328956	95.5965	4.47e-19	4.88e-18
Gm26813	1.21019	2.61351	2.11651	1.83233	1.09994	2.61351	1.09994	26	2	2	14	20	16	12	14	2	8	26	16	4	6	9	10	23	15	13	4	11.8498	0.67001	23.3178	0.000293467	0.000801024
Gm44075	0.338368	2.61258	2.25003	1.36421	1.57281	2.61258	0.338368	116	10	14	25	62	61	26	41	23	25	116	58	19	40	10	15	87	79	29	42	43.207	0.329667	117.864	8.89e-24	1.24e-22
Gpd2	0.101609	0.578656	1.55864	2.61155	1.61559	2.61155	0.101609	2348	331	420	577	616	1329	2348	1176	331	415	698	1091	1483	871	450	411	371	726	777	1179	977.941	0.303328	113.924	6.07e-23	8.13e-22
Gvin1	-0.868589	1.32035	2.14186	2.61114	2.14599	2.61114	-0.868589	30	2	5	4	14	17	21	11	5	3	12	23	20	17	5	2	8	18	14	30	14.2992	0.591059	48.0875	3.41e-09	1.72e-08
Gm4117	0.656845	0.953409	2.60994	2.54214	1.33024	2.60994	0.656845	79	5	17	20	42	79	43	24	14	24	20	56	32	27	5	15	5	52	45	24	33.0992	0.503206	49.7138	1.59e-09	8.31e-09
Igf2bp2	-0.0186153	0.898604	1.77751	2.60857	1.80418	2.60857	-0.0186153	1011	190	222	263	330	754	1011	830	190	193	337	574	729	695	298	291	492	786	815	606	577.151	0.256211	165.003	8.49e-34	1.89e-32
Gm35585	0.335082	2.60559	1.75413	0.819376	-0.134464	2.60559	-0.134464	24	0	1	7	19	16	5	2	4	6	24	10	4	5	2	0	3	0	0	0	6.49275	1.01522	16.8949	0.00470351	0.0103753
Insl3	-0.214263	2.59985	1.9312	0.81258	0.639891	2.59985	-0.214263	31	1	8	8	31	12	6	2	2	3	28	13	1	3	4	2	13	19	9	14	9.55115	0.808078	23.6243	0.00025634	0.0007046
Carmil1	0.104314	-0.139092	0.970785	2.59591	1.27557	2.59591	-0.139092	560	56	83	121	56	140	394	254	72	77	87	134	262	183	193	189	127	324	560	227	206.775	0.25574	194.044	5.34e-40	1.51e-38
9530082P21Rik	0.0811301	2.18888	2.34355	2.5152	2.58953	2.58953	0.0811301	221	31	37	45	152	149	135	209	32	31	159	124	92	162	40	48	133	221	157	203	122.876	0.190455	424.238	1.77e-89	1.71e-87
Lrrc8c	0.221879	0.13491	1.77889	2.58541	2.47747	2.58541	0.13491	1505	164	257	276	197	808	1117	1505	164	225	230	560	672	1100	344	428	300	879	891	952	655.037	0.280011	176.564	2.9e-36	7.14e-35
Enpp5	0.0378407	-0.142977	0.712466	1.01958	2.58312	2.58312	-0.142977	292	1	4	3	3	3	12	26	2	4	2	4	1	29	166	151	110	292	122	195	50.1714	0.721403	21.6922	0.000599034	0.00154969
Ccdc25	0.0219963	1.88334	2.58054	2.3844	1.30681	2.58054	0.0219963	1270	138	214	241	663	1270	822	476	138	169	792	934	484	363	241	228	514	842	571	438	562.755	0.218312	246.616	2.93e-51	1.16e-49
Tmem67	-0.0654621	1.25802	2.4174	2.57823	2.50878	2.57823	-0.0654621	724	105	137	164	353	655	571	724	106	126	397	583	317	665	133	105	125	528	502	511	403.743	0.205347	328.934	5.99e-69	3.78e-67
A530032D15Rik	-0.439066	0.834147	2.06051	2.57346	1.50862	2.57346	-0.439066	106	10	25	17	31	78	106	56	15	20	50	83	65	43	17	10	17	48	41	42	48.9949	0.33323	131.166	1.35e-26	2.15e-25
Gm44751	0.104188	0.866444	1.9525	2.57287	2.55674	2.57287	0.104188	615	86	129	176	221	376	432	615	115	138	251	328	292	527	91	86	102	434	494	581	320.623	0.18932	373.398	1.6e-78	1.22e-76
Ccr1	0.260775	2.57202	2.39353	0.708522	0.877005	2.57202	0.260775	475	36	36	82	358	352	51	84	59	79	475	302	38	96	69	57	138	112	76	88	145.889	0.420846	69.4798	1.31e-13	9.77e-13
Noc4l	0.137551	2.09992	2.57027	2.12372	1.42654	2.57027	0.137551	1374	178	217	317	798	1374	744	565	178	196	1066	1089	416	456	263	268	697	900	610	530	627.053	0.209749	242.271	2.5e-50	9.69e-49
Themis2	0.0436689	2.05753	2.56896	2.52943	1.89682	2.56896	0.0436689	14182	1163	2888	3538	8787	14182	10613	8752	2242	2729	9898	11199	6437	6880	1254	1163	4856	7238	5110	4747	6930.43	0.122882	773.238	7.12e-165	2.31e-162
Parp14	-0.0788365	2.00582	2.56462	2.38087	1.33374	2.56462	-0.0788365	24964	2278	5348	6153	13660	24964	16757	9769	3773	4406	15446	19009	10457	7673	2896	2278	12457	17369	10529	8400	11544.4	0.187829	335.234	2.64e-70	1.71e-68
Tnfaip3	0.0659632	0.087605	2.07562	2.56031	1.50582	2.56031	0.0659632	2480	386	496	637	437	2374	2480	1345	386	454	566	1905	1499	1091	564	532	392	1041	1285	1183	1182.53	0.285598	154.418	1.53e-31	3.07e-30
D16Ertd472e	0.398991	2.56027	2.11085	0.696724	0.844788	2.56027	0.398991	305	18	47	64	266	166	51	68	19	38	305	145	18	54	76	88	114	170	74	87	100.185	0.416079	62.7385	3.3e-12	2.19e-11
Rbl1	-0.0876269	0.499234	2.01614	2.56007	2.15061	2.56007	-0.0876269	1499	212	293	338	353	1089	1397	1499	212	237	473	870	778	1153	443	363	355	1367	1190	921	799.059	0.21714	275.958	1.47e-57	6.76e-56
F3	0.142595	2.31886	2.55927	1.77044	0.00814606	2.55927	0.00814606	225	6	10	7	53	63	29	6	8	8	73	64	22	7	87	120	169	225	101	88	57.6028	0.585133	44.8527	1.55e-08	7.36e-08
Gm21860	0.247679	2.55661	1.88867	1.40925	1.0648	2.55661	0.247679	53	6	10	8	40	28	20	18	6	12	53	28	9	18	11	14	49	31	15	13	21.5735	0.450298	62.1569	4.35e-12	2.86e-11
Fam102b	-0.00928824	-0.209624	1.20224	2.55592	1.71552	2.55592	-0.209624	3637	503	837	930	503	1599	3637	2153	558	691	603	1302	2302	1687	923	828	653	1694	2006	2813	1594.72	0.235999	233.014	2.42e-48	8.78e-47
Cox6a2	0.123746	0.248111	-1.39886	0.623338	2.55234	2.55234	-1.39886	49	1	5	6	6	2	3	40	3	7	6	1	4	14	13	9	8	4	13	49	10.0892	0.557243	55.5336	1.01e-10	5.95e-10
Pnp	0.00690699	1.13819	2.10488	2.54737	1.69636	2.54737	0.00690699	2101	277	542	642	798	1810	2101	1429	461	488	985	1496	1351	1246	277	290	675	1418	1089	926	1124.33	0.166042	389.964	4.32e-82	3.6e-80
Col27a1	0.748842	0.0536557	2.54366	0.348957	0.0852625	2.54366	0.0536557	193	0	3	2	1	13	4	2	1	2	0	10	1	2	62	141	76	193	29	50	25.7853	0.907281	16.2905	0.0060619	0.0130824
Itgb7	0.10341	-0.0500337	0.758389	1.12177	2.54134	2.54134	-0.0500337	1272	43	249	369	174	315	303	1272	218	279	257	266	202	1124	61	43	52	137	130	323	346.209	0.199166	302.578	2.79e-63	1.54e-61
A530040E14Rik	0.0656166	1.45929	2.30921	2.53251	2.25449	2.53251	0.0656166	648	62	159	204	310	648	567	615	108	131	394	460	322	544	67	62	149	320	275	253	345.843	0.132682	739.466	1.44e-157	3.98e-155
Gcnt2	0.526846	2.23885	2.52848	0.674696	0.277077	2.52848	0.277077	137	5	5	12	50	69	9	9	6	6	65	47	8	9	99	137	76	124	63	71	42.6223	0.70267	23.5648	0.000263167	0.000722455
Cd1d1	-0.148999	-0.0983072	0.0233757	0.0466017	2.52289	2.52289	-0.148999	355	20	67	67	48	37	40	355	41	54	55	41	20	299	105	76	67	124	81	334	102.256	0.261702	216.253	9.43e-45	3.09e-43
Slc4a11	0.15334	0.663869	0.559789	2.5213	1.6554	2.5213	0.15334	27	0	4	4	5	4	27	14	0	6	3	6	11	10	19	10	19	13	12	23	10.9127	0.807726	15.4339	0.00866054	0.0180621
Tpst1	-0.0110749	1.92822	2.52084	1.90541	1.38913	2.52084	-0.0110749	1335	190	246	263	730	1335	618	523	190	227	833	1016	369	441	223	214	684	928	531	547	579.46	0.174052	348.069	4.56e-73	3.11e-71
Tmprss2	-1.10645	1.35565	2.52022	1.99019	-2.14116	2.52022	-2.14116	18	0	4	1	5	18	5	1	1	2	5	7	4	0	1	0	3	5	4	0	4.07342	1.44519	28.8948	2.43e-05	7.75e-05
Fchsd2	0.0911424	2.51884	2.3016	0.101883	-0.526376	2.51884	-0.526376	2716	169	422	565	1911	2097	306	226	294	368	2253	1562	169	179	683	621	2716	1825	451	456	924.125	0.229692	358.276	2.89e-75	2.08e-73
Helz2	-0.125985	1.19936	2.04732	2.51272	1.16523	2.51272	-0.125985	6579	617	1609	1688	3199	6390	6579	2890	1066	1195	3320	4773	3880	2259	751	617	1084	1887	2038	1491	3018.35	0.198223	270.927	1.77e-56	7.96e-55
Traf1	-0.117888	-0.834276	0.78895	2.51003	1.39269	2.51003	-0.834276	919	48	155	168	77	290	919	393	107	127	83	280	579	375	132	104	48	89	105	206	292.438	0.464557	65.0446	1.1e-12	7.58e-12
Gm17017	-0.055424	2.50817	2.44215	1.90109	1.22126	2.50817	-0.055424	63	4	11	7	42	35	33	23	7	14	63	47	21	17	6	5	24	30	4	10	24.2486	0.515896	55.7041	9.35e-11	5.5e-10
Bcl2a1d	-0.0401933	-0.153208	0.50559	2.50517	1.11088	2.50517	-0.153208	509	40	75	122	99	147	509	170	73	82	67	126	348	176	84	60	40	49	78	119	166.508	0.444075	60.3292	1.04e-11	6.59e-11
Trim21	0.192706	2.50347	2.15512	1.98144	1.40059	2.50347	0.192706	2826	355	532	721	2459	1923	1230	984	391	585	2826	1526	791	895	389	355	1554	1649	1136	1114	1216.74	0.138676	529.164	4.04e-112	5.98e-110
Slc6a13	0.511978	-1.04935	-0.108608	0.0961964	2.50064	2.50064	-1.04935	40	1	7	10	5	5	5	36	3	10	1	2	2	40	5	4	1	5	3	5	8.59418	0.758978	27.0363	5.61e-05	0.000169885
Mndal	-0.0938361	2.2108	2.49596	1.86906	0.567295	2.49596	-0.0938361	5691	362	1202	1429	4452	5691	2596	1558	894	1082	5254	4492	1590	1258	522	362	1739	2650	1449	631	2330.15	0.108448	1120.07	6.03e-240	4.38e-237
Pstpip2	0.0477568	1.15787	2.14773	2.49504	1.95223	2.49504	0.0477568	2221	218	701	906	903	2144	2221	2127	531	708	1087	1744	1376	1649	293	218	850	1793	1484	1282	1345.46	0.24988	167.746	2.21e-34	5.03e-33
Il13ra1	0.373383	1.44853	2.48953	2.40526	1.61741	2.48953	0.373383	687	84	137	165	336	687	483	424	84	138	386	590	319	324	179	234	248	623	466	304	363.469	0.254529	151.308	7.03e-31	1.35e-29
Enpp4	-0.00286855	0.937353	1.7782	2.48744	2.48383	2.48744	-0.00286855	652	105	125	164	180	393	496	617	105	116	243	251	257	526	137	116	206	484	536	652	326.759	0.129048	810.917	5.03e-173	1.97e-170
Slfn9	0.0364802	2.06498	2.48446	2.20584	0.92811	2.48446	0.0364802	3142	330	510	613	2055	3142	1879	772	401	450	2307	2347	1132	615	336	330	779	969	677	633	1233.7	0.277809	143.903	2.65e-29	4.79e-28
H2-Ab1	-0.180955	-0.232888	0.260792	1.36719	2.48408	2.48408	-0.232888	23168	1689	5401	6107	3670	5346	8192	17626	4053	4709	4301	4211	4783	14159	2742	1689	1724	3076	5858	23168	6952.29	0.272218	176.641	2.79e-36	6.9e-35
Arl4a	0.128237	0.361295	1.99234	2.48166	1.70953	2.48166	0.128237	398	81	82	130	95	361	398	348	81	86	143	271	244	267	107	105	83	320	291	177	219.637	0.22706	226.227	6.88e-47	2.43e-45
G530011O06Rik	0.252384	2.48164	1.8791	1.81225	0.91874	2.48164	0.252384	231	22	32	55	179	136	123	65	22	44	231	135	57	68	69	54	191	102	79	64	98.2054	0.354031	81.3047	4.48e-16	3.98e-15
St8sia1	-1.73397	2.48057	2.13701	0.810678	-0.56057	2.48057	-1.73397	16	0	1	0	16	11	2	1	3	1	15	12	1	3	2	1	3	2	3	0	4.59856	1.20507	22.8775	0.000356266	0.000959051
Klf4	0.369726	0.179787	0.854411	1.74225	2.47834	2.47834	0.179787	461	34	54	68	69	105	169	461	34	78	68	93	120	397	289	301	159	293	269	249	180.887	0.500954	37.4487	4.87e-07	1.93e-06
Ablim1	1.09006	0.189066	2.26089	2.47216	0.990212	2.47216	0.189066	151	0	0	1	2	7	9	3	0	0	1	3	1	0	71	151	30	133	110	92	27.396	0.905082	13.168	0.0218547	0.0416459
Psmb10	0.0275986	0.674886	1.61354	2.46953	2.31695	2.46953	0.0275986	4801	792	1120	1393	1385	2610	3830	4329	934	1139	1551	2030	2308	3893	908	792	1330	3511	4105	4801	2481.19	0.133116	661.243	1.18e-140	2.64e-138
Gm15753	0.410745	1.22011	2.4675	2.33017	1.62477	2.4675	0.410745	39	2	15	10	21	35	22	18	6	18	23	39	14	18	2	5	6	32	30	22	19.907	0.572466	32.6869	4.34e-06	1.53e-05
Isg20	-0.204212	0.527774	1.68366	2.46701	0.959541	2.46701	-0.204212	596	64	108	97	146	401	596	235	99	101	191	315	346	190	74	64	64	135	124	90	224.613	0.315366	110.111	3.88e-22	4.97e-21
Slamf7	-0.0248564	-0.133652	1.82164	2.46526	2.31032	2.46526	-0.133652	3862	304	914	1018	499	2802	3238	3862	701	836	523	2187	2079	3143	336	304	383	1022	1189	1484	1704.3	0.247552	237.572	2.55e-49	9.52e-48
BC147527	-0.164791	1.97991	2.21396	2.25783	2.46138	2.46138	-0.164791	173	3	48	42	118	142	117	173	16	34	148	106	62	134	11	3	22	42	32	47	80.0174	0.282541	166.936	3.29e-34	7.43e-33
Ass1	-0.145968	-0.232272	0.799941	2.45621	2.34819	2.45621	-0.232272	4231	269	772	972	513	1370	4038	4231	592	747	590	1130	2380	3436	435	269	285	473	652	1287	1599.43	0.293799	179.347	7.38e-37	1.86e-35
Phf11c	0.180177	2.1365	2.45218	2.14818	1.16774	2.45218	0.180177	151	16	33	46	125	140	102	58	25	25	151	129	54	53	16	22	40	80	45	34	71.1373	0.276755	174.04	1e-35	2.4e-34
Ppt1	0.0302722	0.508983	0.998586	1.83487	2.43809	2.43809	0.0302722	11765	1476	1999	2410	2158	3307	4401	11765	1476	1818	2669	2644	2802	9246	2052	1850	2192	3754	4926	5234	3914.35	0.204627	243.359	1.46e-50	5.7e-49
ENSMUSG00000120221	-1.16769	1.14597	0.452734	1.88102	2.43768	2.43768	-1.16769	21	0	3	2	5	2	4	14	3	1	6	0	3	7	2	1	5	11	15	21	5.6518	0.821776	22.8987	0.000352953	0.000950636
Papss2	0.275391	-0.140012	0.894691	2.37285	2.43383	2.43383	-0.140012	306	33	48	79	38	58	218	306	35	54	33	52	141	262	99	91	69	213	139	185	125.319	0.431525	71.1631	5.87e-14	4.49e-13
Gm42462	0.254016	2.43119	2.34604	2.06873	0.991733	2.43119	0.254016	62	3	16	20	53	62	25	19	5	5	47	34	22	10	3	6	14	10	8	9	22.5401	0.561191	42.94	3.8e-08	1.72e-07
Vcan	0.023064	0.35189	1.71162	2.42991	-0.190652	2.42991	-0.190652	1179	20	35	41	44	144	232	31	28	24	62	123	128	20	979	1035	602	1179	500	704	279.203	0.684809	24.1236	0.000205555	0.000573793
Irf8	0.144191	1.83357	2.42649	2.38171	1.36231	2.42649	0.144191	17999	2909	3805	4783	8480	17999	13431	8783	2909	3628	9951	14022	8363	7274	2956	3196	11253	13278	8964	5853	8982.51	0.214582	219.745	1.69e-45	5.63e-44
E430024P14Rik	1.28008	2.41879	2.23974	0.517145	0.398209	2.41879	0.398209	27	1	3	13	27	24	3	4	1	14	25	12	3	4	6	3	5	9	3	4	9.03923	0.822531	19.953	0.00127537	0.00312804
Gm37666	-0.615107	2.07805	2.41512	1.68174	0.867467	2.41512	-0.615107	14	1	1	3	12	14	11	6	2	1	4	12	1	4	3	1	8	4	3	1	5.48286	1.00853	15.3554	0.00894682	0.018588
Rhoh	0.41356	2.07725	2.27545	2.4143	2.15006	2.4143	0.41356	279	52	52	81	197	257	179	272	56	64	230	199	120	248	63	100	222	275	279	136	176.265	0.301611	106.022	2.84e-21	3.49e-20
Enpp2	0.171694	-0.462675	2.23777	2.41386	0.388473	2.41386	-0.462675	234	0	1	3	1	13	10	0	0	1	1	6	5	1	210	139	71	143	132	234	43.0636	1.0589	12.7744	0.0255874	0.0480507
2810410L24Rik	-0.131648	2.41153	0.81873	0.711946	-0.820475	2.41153	-0.820475	68	3	8	8	66	17	14	4	6	11	68	6	8	3	41	25	38	67	22	19	22.0148	0.673181	35.7277	1.08e-06	4.13e-06
Asap3	0.554411	0.767137	1.9755	2.40288	1.41428	2.40288	0.554411	116	4	7	11	4	32	34	24	10	20	8	21	28	11	28	32	77	116	54	80	31.8702	0.633666	20.8564	0.000862261	0.00217713
Gm17825	0.936461	0.773581	1.8426	2.40158	1.06049	2.40158	0.773581	14	0	5	8	7	13	14	4	0	7	5	6	6	9	5	5	3	12	12	4	7.29063	0.754603	15.8609	0.00725272	0.0153858
Rap1gap2	0.272087	-0.587372	1.39395	2.40129	1.00167	2.40129	-0.587372	157	7	17	22	8	31	60	27	11	12	7	36	36	16	55	72	32	113	157	112	44.4627	0.37273	90.0181	6.66e-18	6.74e-17
Nfil3	0.517858	2.39952	1.07716	1.09133	0.630196	2.39952	0.517858	1174	119	170	253	905	334	253	250	119	246	1174	240	144	169	219	264	385	362	268	267	331.194	0.26727	107.182	1.61e-21	2.01e-20
Dusp2	-0.413214	-0.34687	2.39572	0.857758	-0.237849	2.39572	-0.413214	187	12	26	12	16	187	46	20	26	13	18	135	26	18	23	30	18	26	13	18	41.737	0.675421	29.7876	1.62e-05	5.3e-05
H2-Eb1	-0.128289	-0.176005	0.224324	1.05151	2.39319	2.39319	-0.176005	19206	933	7939	9565	5767	7799	9806	19206	6621	7975	7299	6430	6117	15959	1575	933	1001	1775	2792	16021	7994.08	0.450142	53.5088	2.64e-10	1.49e-09
H2-Ea	-0.095305	-0.164797	0.39015	1.33729	2.38752	2.38752	-0.164797	9716	764	2050	2627	1483	2220	3357	6434	1704	2099	1869	1958	2172	5433	1274	764	836	1547	2187	9716	2861.55	0.277345	148.809	2.39e-30	4.54e-29
Pml	-0.0822799	2.11448	2.38606	1.97664	1.05517	2.38606	-0.0822799	3595	566	767	912	2662	3595	2030	1410	598	637	2964	2792	1197	1143	677	566	2314	2943	1724	1174	1758.55	0.106383	985.182	9.7e-211	5.1e-208
Hmcn2	-0.389815	-0.677103	1.75824	2.38529	2.26151	2.38529	-0.677103	31	1	1	2	3	16	23	21	3	5	5	22	16	31	14	7	2	11	13	20	13.5145	0.722095	33.1061	3.59e-06	1.28e-05
Clec10a	-0.45145	1.87105	2.38092	0.749756	-0.657493	2.38092	-0.657493	1180	60	230	236	982	1148	300	99	201	193	1180	990	194	60	139	69	152	538	115	121	407.825	0.406883	96.4846	2.91e-19	3.23e-18
Soat2	-0.607321	1.43385	1.36694	1.59607	2.37835	2.37835	-0.607321	147	12	23	23	76	52	34	147	19	12	71	46	31	115	60	33	71	135	137	145	67.1713	0.355438	86.8634	3.06e-17	2.95e-16
Ifih1	-0.0215634	1.04956	2.21281	2.378	1.04354	2.378	-0.0215634	4662	528	1124	1271	1779	4662	4220	1642	751	909	2210	3616	2650	1350	600	528	839	1956	1296	1275	2082.72	0.228374	198.152	7.06e-41	2.06e-39
Slc43a3	0.314147	1.569	2.37774	0.857969	0.490194	2.37774	0.314147	413	31	92	94	223	413	109	85	31	76	267	369	56	70	152	168	165	246	119	166	162.067	0.432493	44.3567	1.96e-08	9.17e-08
4930523C07Rik	0.683374	2.00814	2.37744	1.60085	-0.526023	2.37744	-0.526023	151	11	24	18	115	151	67	13	11	21	141	110	37	13	29	56	15	39	20	13	53.4096	0.746442	21.2039	0.000741244	0.00189436
Slc7a14	1.47443	2.37663	0.940546	-1.46196	-2.95569	2.37663	-2.95569	11	0	2	3	6	4	0	0	1	3	11	2	0	0	2	9	6	2	1	0	2.63292	1.58382	20.5923	0.00096702	0.0024216
Col2a1	2.37511	0.207922	1.9566	-0.820382	-0.233067	2.37511	-0.820382	1021	0	1	0	1	1	0	0	1	0	0	2	0	1	113	1021	115	494	50	93	78.7298	0.803466	30.2645	1.31e-05	4.33e-05
St7	0.206619	0.555697	1.66835	2.37231	1.42378	2.37231	0.206619	282	53	65	89	89	244	282	218	53	78	109	179	208	191	94	93	84	170	177	100	157.168	0.317141	87.4605	2.29e-17	2.24e-16
Gm46224	0.989855	2.36862	2.26722	2.16436	1.77871	2.36862	0.989855	180	13	54	84	177	147	113	110	29	77	180	107	61	98	13	43	89	134	81	72	96.654	0.255502	132.782	6.11e-27	9.87e-26
Sh3bp4	0.242622	-0.953011	1.17069	2.36414	1.81846	2.36414	-0.953011	485	25	73	96	25	172	358	294	67	87	37	133	219	257	254	295	114	432	418	485	215.72	0.338605	118.983	5.15e-24	7.25e-23
Fzd7	0.470721	2.36153	1.28607	1.06875	0.34076	2.36153	0.34076	1781	215	269	499	1720	774	449	410	215	393	1781	564	280	295	812	864	1588	1138	848	593	722.766	0.236561	144.679	1.81e-29	3.28e-28
Creb5	0.0891796	1.25455	1.94878	2.35821	1.93224	2.35821	0.0891796	1441	260	440	505	954	1413	1441	1340	260	364	1010	1140	897	1090	297	284	343	825	799	895	877.316	0.173797	304.018	1.37e-63	7.6e-62
Kif5c	-0.23983	1.19464	1.64911	1.99292	2.35617	2.35617	-0.23983	497	57	112	110	237	231	208	497	69	88	265	211	168	374	93	57	90	308	280	359	218.665	0.242047	176.333	3.25e-36	7.99e-35
F10	-0.367519	-0.60583	-0.871873	0.847057	2.35388	2.35388	-0.871873	359	14	52	56	14	19	79	359	50	38	29	22	59	310	37	26	31	24	21	37	77.1869	0.579761	44.216	2.09e-08	9.76e-08
Msantd1	0.929958	2.35358	1.98608	1.48805	0.205917	2.35358	0.205917	38	0	11	16	22	26	13	6	4	5	38	18	7	4	0	6	6	4	3	3	11.2769	0.774201	20.0473	0.00122443	0.00301182
Rapgef2	0.119356	0.405842	1.15484	2.35321	1.39184	2.35321	0.119356	1675	240	347	434	457	832	1675	1024	240	313	507	649	1078	768	520	506	354	645	596	748	733.504	0.342517	70.6537	7.49e-14	5.68e-13
Pecam1	2.35172	0.34052	0.616648	-1.07736	-0.227172	2.35172	-1.07736	778	6	17	38	34	15	10	14	38	21	37	28	6	21	32	778	20	146	8	43	59.1445	0.869229	14.1601	0.0146235	0.0290037
Gpat3	-0.300746	1.20706	2.35141	1.73299	1.29379	2.35141	-0.300746	118	6	8	6	19	41	25	27	9	8	19	43	10	18	30	25	53	118	65	48	30.2328	0.393383	71.9614	4e-14	3.1e-13
B3gnt5	-0.0745625	0.148426	0.941614	2.35038	1.3407	2.35038	-0.0745625	83	4	4	11	9	12	51	34	9	6	4	9	14	16	40	33	39	83	77	35	25.9758	0.595102	27.7494	4.07e-05	0.000125716
Daxx	0.15161	2.15809	2.3485	2.20759	0.810706	2.3485	0.15161	4547	470	922	1290	3344	4547	3054	1279	674	947	3826	3497	1919	1049	533	470	1680	1760	1206	879	2020.08	0.189865	301.364	5.1e-63	2.79e-61
Chchd10	-0.216263	0.0157167	-0.32048	1.14708	2.3478	2.3478	-0.32048	358	26	51	51	51	52	91	358	44	48	48	26	60	290	132	98	93	78	141	206	107.866	0.36951	90.8854	4.38e-18	4.5e-17
Zfp945	0.171636	2.33247	1.45306	1.37711	1.47011	2.33247	0.171636	781	107	116	189	655	313	195	355	107	129	781	219	128	296	184	171	389	468	345	316	295.097	0.23495	139.09	2.79e-28	4.79e-27
Slfn5	0.0880541	2.24757	2.32679	1.64951	0.186824	2.32679	0.0880541	30126	2614	6353	8138	22901	30126	13099	5773	4774	6108	26592	23532	8128	4458	2835	2614	10878	9533	5509	3249	11715.2	0.181125	361.152	6.95e-76	5.12e-74
Parp3	0.052965	0.888933	1.88032	2.32661	1.57108	2.32661	0.052965	1581	148	205	255	280	595	813	550	148	169	343	490	427	460	447	434	643	1581	1053	963	547.833	0.179191	282.535	5.68e-59	2.8e-57
Psme2	-0.00236749	0.509214	1.31162	2.32597	2.04183	2.32597	-0.00236749	6560	1074	2053	2453	2172	3896	6268	6560	1687	2059	2663	3199	4170	5429	1259	1074	1606	3672	4729	5795	3697.51	0.128115	623.416	1.76e-132	3.28e-130
Clcn7	-0.0338371	0.403053	1.02791	2.01581	2.32565	2.32565	-0.0338371	8081	1133	1564	1897	1519	2727	4200	8081	1133	1343	1717	2055	2546	6742	1932	1582	2121	3523	4715	4827	3179.91	0.202594	255.822	3.1e-53	1.3e-51
Ahr	0.172443	2.31909	-0.858619	-1.48436	-1.21056	2.31909	-1.48436	437	3	85	108	410	30	10	38	60	92	437	25	3	16	160	142	317	119	84	68	111.837	0.488313	96.6495	2.68e-19	2.99e-18
Nfkbie	-0.0726526	-0.788433	1.28504	2.31784	1.08649	2.31784	-0.788433	2234	215	547	640	215	1385	2234	962	398	486	243	1074	1369	703	643	492	338	794	1066	1292	936.292	0.334542	110.925	2.61e-22	3.38e-21
Zbtb5	0.0320192	2.31672	1.62179	1.45489	0.937206	2.31672	0.0320192	1149	168	239	252	954	584	411	361	168	195	1149	478	230	283	185	204	607	525	358	346	427.985	0.141627	457.609	1.12e-96	1.26e-94
Gm38377	-0.866822	2.31637	1.99684	2.09428	-0.3674	2.31637	-0.866822	23	1	3	2	10	16	12	3	4	2	23	17	5	3	3	2	13	3	9	1	7.98311	0.906953	32.2843	5.22e-06	1.82e-05
6530409C15Rik	0.0972445	2.25145	2.06759	2.3157	1.38725	2.3157	0.0972445	57	4	8	19	45	40	57	25	4	7	54	32	16	18	14	7	20	25	16	18	25.2908	0.510796	43.9629	2.36e-08	1.09e-07
Clec4e	0.122843	-0.0401683	-0.0137421	2.31543	1.87075	2.31543	-0.0401683	4797	204	984	1403	707	945	4797	3377	803	1118	839	871	3046	2580	330	277	270	204	289	994	1624.94	0.456119	59.903	1.27e-11	8.03e-11
C130026I21Rik	-0.222694	0.651218	1.56473	2.31499	1.74007	2.31499	-0.222694	93	10	36	25	38	73	93	91	11	21	32	58	50	66	13	10	15	22	35	23	45.302	0.343425	89.7369	7.63e-18	7.71e-17
Gm16675	0.103324	1.60982	1.87891	2.31495	1.9756	2.31495	0.103324	134	18	28	54	76	104	134	115	30	38	106	102	68	94	32	18	70	85	78	103	79.9953	0.266439	136.184	1.16e-27	1.94e-26
Rab43	-0.166446	-0.575553	1.13855	2.31478	1.4189	2.31478	-0.575553	714	93	209	211	100	351	714	468	140	167	120	255	378	375	170	126	93	399	499	370	315.376	0.130302	746.463	4.4e-159	1.27e-156
Pnp2	0.206254	1.26445	1.92299	2.31366	1.36602	2.31366	0.206254	60	10	18	26	29	60	54	39	14	12	33	44	39	43	10	15	27	35	33	15	33.8528	0.396873	57.7085	3.61e-11	2.2e-10
H2-Q6	0.0870194	0.0339209	0.617063	1.2454	2.31041	2.31041	0.0339209	1388	133	270	337	224	340	397	764	210	260	255	250	232	610	168	166	133	280	315	1388	370.252	0.276325	121.774	1.32e-24	1.92e-23
Kif1a	0.231502	0.757219	1.69774	1.84234	2.31031	2.31031	0.231502	168	6	6	9	19	41	38	77	6	6	22	25	20	58	112	127	64	168	91	72	48.698	0.683657	16.2431	0.0061832	0.0133084
Omp	0.91812	-2.40143	1.34714	2.11641	2.3072	2.3072	-2.40143	13	0	1	7	0	4	6	10	0	5	1	1	4	13	6	1	0	11	7	3	4.53814	1.13862	14.0335	0.0153981	0.0303821
Rap2c	0.158085	1.7416	2.30317	2.06145	0.961472	2.30317	0.158085	4094	595	814	1062	2392	4094	2426	1464	595	822	2878	3161	1582	1190	749	729	1475	2182	1544	1069	1819.87	0.182809	267.894	7.93e-56	3.52e-54
Adamts4	2.30239	0.434076	0.91077	-0.00764485	0.0874792	2.30239	-0.00764485	279	0	1	0	1	0	1	1	0	4	2	0	1	0	51	279	35	120	23	45	23.7998	0.856374	16.4659	0.00563243	0.0122386
Fcgr1	-0.040031	1.30181	2.132	2.30098	1.21992	2.30098	-0.040031	13398	702	4517	5430	7264	13398	11086	5826	3761	4353	8853	10675	6788	4919	862	702	2952	6946	5975	4439	6712.35	0.339309	79.7772	9.34e-16	8.14e-15
Gm42735	0.00626217	2.29764	1.63011	1.04111	0.764756	2.29764	0.00626217	35	3	6	12	19	25	5	8	5	3	35	16	6	13	8	6	30	9	13	7	12.7409	0.663577	22.9276	0.000348488	0.000939721
Il4ra	0.0105609	2.29241	2.04336	1.30375	0.634495	2.29241	0.0105609	8480	1068	1663	1893	7369	6104	2368	2184	1134	1330	8480	4493	1445	1903	1121	1068	2797	3610	2020	1294	3006.76	0.16971	338.314	5.74e-71	3.76e-69
Asgr2	-2.25648	0.396851	2.11654	1.75923	2.29225	2.29225	-2.25648	22	0	7	0	3	22	6	17	3	3	8	13	7	19	3	0	5	14	14	20	9.65414	0.651774	46.6929	6.56e-09	3.22e-08
Arhgef37	0.46658	1.12399	2.29017	1.57159	1.94529	2.29017	0.46658	92	4	10	10	18	38	14	24	4	10	17	22	5	16	22	30	24	92	56	87	25.2636	0.435748	43.4683	2.97e-08	1.36e-07
Homer1	0.0588426	1.95715	2.28981	1.14194	0.26014	2.28981	0.0588426	757	102	154	193	595	757	209	150	102	137	645	606	132	147	199	173	351	511	276	172	312.371	0.255547	163.849	1.5e-33	3.31e-32
Marcksl1	0.0397714	-0.187323	1.04977	2.28704	0.720181	2.28704	-0.187323	8797	1109	2116	2489	1455	4034	8797	1904	1490	1819	1610	3191	5269	1514	1675	1586	1109	2276	1749	3871	3096.3	0.507988	36.2351	8.52e-07	3.31e-06
Pdss1	0.275993	0.881361	1.77677	2.28375	1.22423	2.28375	0.275993	160	29	40	66	58	108	160	95	29	44	72	104	88	72	49	45	64	142	103	74	84.4037	0.244547	143.694	2.93e-29	5.28e-28
Itga4	-0.0225265	1.56589	2.26667	2.27863	0.816957	2.27863	-0.0225265	10024	1607	2283	2690	5744	10024	7173	3502	1607	1948	6449	7657	4519	2604	1969	1661	3717	6932	5662	2937	4765.64	0.118822	739.048	1.77e-157	4.82e-155
Psmb9	0.0803776	1.1196	1.91555	2.27649	2.06181	2.27649	0.0803776	2916	441	797	977	1192	2038	2022	2157	647	779	1426	1631	1307	1884	441	467	1102	2717	2368	2916	1561.55	0.221997	183.158	1.13e-37	2.93e-36
Pcsk1	-0.419894	-0.477555	0.0435709	1.94742	2.27565	2.27565	-0.477555	74	2	4	5	2	2	20	34	5	3	2	8	10	32	50	33	33	38	74	58	21.6039	0.67437	32.4262	4.89e-06	1.71e-05
Tent5c	0.0622203	2.11959	1.9105	2.27437	1.2731	2.27437	0.0622203	1950	213	297	370	871	1144	1053	777	213	291	936	849	646	639	490	419	1950	1097	1155	552	800.179	0.301154	101.729	2.28e-20	2.69e-19
Pim1	0.370394	1.46625	2.2742	2.15612	1.69719	2.2742	0.370394	4466	750	987	1305	1948	4466	2807	2789	773	1037	2097	3526	1845	2242	750	1114	2039	2532	2161	2126	2190.25	0.222428	157.356	3.62e-32	7.52e-31
Rcn1	0.163074	0.184278	1.84197	2.27244	0.823016	2.27244	0.163074	1783	52	84	104	69	282	315	126	52	74	97	228	222	82	817	823	598	1783	1094	1277	400.415	0.338483	84.0248	1.21e-16	1.12e-15
Pou4f1	-2.56945	-2.30829	-2.27117	0.774867	2.2695	2.2695	-2.56945	12	0	3	1	0	0	1	12	1	0	1	0	2	11	2	0	0	1	3	3	2.44885	1.16774	22.3932	0.000440721	0.00116717
Setdb2	0.0844579	2.12592	2.26737	2.08411	0.834048	2.26737	0.0844579	1070	134	178	284	848	1070	608	286	160	180	1057	845	436	268	157	134	310	334	294	227	470.202	0.285643	125.549	2.09e-25	3.15e-24
Adm	0.77488	-0.944465	1.36422	2.26124	0.160479	2.26124	-0.944465	208	0	1	4	0	6	11	1	1	5	1	5	7	1	182	167	62	208	82	171	39.802	0.932472	13.4134	0.0197976	0.0381211
Gm44423	-0.189722	-0.666794	1.60004	2.25977	1.21974	2.25977	-0.666794	134	14	38	41	19	93	134	74	28	32	20	64	69	64	26	17	14	86	70	50	58.1806	0.248527	221.371	7.55e-46	2.55e-44
1700025N23Rik	-0.425403	0.0620735	1.78619	2.25824	1.13733	2.25824	-0.425403	20	1	8	6	2	16	20	13	5	1	8	15	9	8	3	6	5	17	19	10	10.2327	0.611463	34.9339	1.55e-06	5.8e-06
Fam241a	-0.12198	1.99642	2.25785	2.13444	0.759748	2.25785	-0.12198	2077	177	465	617	1566	2077	1351	529	427	437	1819	1724	862	485	256	177	838	1020	829	582	975.305	0.235141	200.312	2.44e-41	7.19e-40
Kdr	0.191441	0.691304	1.26019	2.25722	0.944581	2.25722	0.191441	2340	137	479	555	732	1209	2340	1259	341	434	827	943	1457	1008	260	292	240	389	232	137	879.854	0.529182	23.8507	0.000231931	0.000642252
Gm48420	0.947214	2.2548	1.46382	-2.87505	0.823911	2.2548	-2.87505	14	0	1	5	12	2	0	2	4	5	14	7	0	6	2	4	4	8	0	3	4.23191	0.959103	19.676	0.00143732	0.00349157
Naaa	-0.0537614	0.524085	1.40065	2.25285	1.84833	2.25285	-0.0537614	1921	323	705	782	869	1503	1880	1921	535	594	1066	1143	1119	1570	387	357	323	1067	1632	1521	1147.84	0.173324	310.191	6.45e-65	3.77e-63
Gm43445	-0.530486	0.911969	1.9125	1.55728	2.25238	2.25238	-0.530486	19	2	6	4	9	19	18	17	3	2	6	11	3	15	3	3	5	9	3	15	8.89406	0.651088	27.3283	4.92e-05	0.000150108
Katna1	0.116478	0.624256	2.09617	2.25194	1.43378	2.25194	0.116478	1220	263	263	399	312	1116	933	693	275	313	404	843	590	585	299	279	443	1220	949	722	628.174	0.157388	391.778	1.75e-82	1.5e-80
Ifit3b	0.0319509	1.83963	2.11586	2.25023	0.87073	2.25023	0.0319509	3715	42	935	1220	2899	3715	2935	1218	783	930	3153	2928	1802	1107	50	42	140	180	172	122	1583.75	0.195108	265.881	2.14e-55	9.38e-54
Dtx3l	0.00290148	2.08786	2.24659	2.15755	1.45436	2.24659	0.00290148	6241	697	1694	2045	4447	6241	4056	3387	1194	1388	4851	4567	2636	2754	766	697	3872	4046	2946	2396	3219.94	0.192681	258.503	8.23e-54	3.5e-52
Sp110	-0.140847	1.09011	2.23948	2.24332	1.42998	2.24332	-0.140847	3402	331	935	1064	1539	3402	2654	1772	695	773	1913	2698	1718	1497	457	331	715	2328	1546	1436	1681.2	0.147821	465.845	1.88e-98	2.17e-96
H2-Q7	0.0639471	0.14343	0.539735	1.13994	2.23743	2.23743	0.0639471	603	22	259	281	192	291	299	603	172	229	244	209	216	542	22	24	24	37	41	208	239.195	0.313148	85.794	5.13e-17	4.89e-16
Arel1	-0.0323268	1.2036	2.23741	1.85944	1.36108	2.23741	-0.0323268	3610	427	645	716	1644	3610	1881	1665	427	536	1717	2706	1203	1336	854	726	805	1601	1192	1358	1480.01	0.308318	83.0421	1.94e-16	1.77e-15
Batf3	0.0753063	1.76143	2.20964	2.23688	1.33154	2.23688	0.0753063	94	9	30	47	64	92	70	54	22	23	94	86	41	52	13	9	44	79	71	36	54.9012	0.331824	95.7774	4.1e-19	4.5e-18
Lrch1	0.0343306	1.2214	2.23645	2.03546	1.25449	2.23645	0.0343306	1790	219	351	389	924	1790	1075	858	219	326	981	1358	673	696	496	423	403	1168	903	661	815.03	0.281372	105.923	2.98e-21	3.66e-20
Parp11	-0.104488	1.30869	2.14741	2.23483	1.596	2.23483	-0.104488	1402	244	372	429	790	1402	1167	942	272	310	871	1171	685	682	317	244	517	1131	927	915	784.603	0.131201	566.316	3.83e-120	6.15e-118
Ifi202b	0.0736324	1.65033	2.23444	2.21063	1.11213	2.23444	0.0736324	10967	882	2836	3615	6267	10967	8298	4773	2392	2972	7723	9136	5422	3997	951	882	2976	4591	3201	2322	5199.27	0.15256	393.928	6.04e-83	5.18e-81
Actr3b	0.23638	0.0952732	1.06592	2.23314	2.22042	2.23314	0.0952732	76	0	6	13	6	11	17	24	3	2	0	5	6	21	21	20	24	42	76	39	17.6202	0.642738	27.4907	4.58e-05	0.000140226
Gm6034	-0.360275	0.696818	1.57103	1.9599	2.23197	2.23197	-0.360275	31	1	13	7	9	31	19	28	5	11	18	15	22	29	3	1	5	8	7	21	15.9128	0.577256	33.202	3.43e-06	1.23e-05
Epha1	-0.82075	1.13742	2.23107	1.65418	1.82815	2.23107	-0.82075	27	2	4	2	10	19	8	19	4	2	10	16	5	15	7	5	9	27	17	11	10.7305	0.576404	38.1667	3.49e-07	1.41e-06
Zfp800	0.115156	1.58745	2.20191	2.22919	1.02922	2.22919	0.115156	1581	225	304	340	906	1581	1175	553	225	288	1081	1163	725	424	270	285	378	602	480	456	695.456	0.302905	95.8278	4e-19	4.39e-18
Lmo4	0.097922	0.786812	1.4859	2.22713	1.93428	2.22713	0.097922	2926	635	834	950	852	2060	2881	2926	635	869	1129	1629	1765	2399	919	903	1634	2119	2042	2607	1740.78	0.241052	143.721	2.89e-29	5.22e-28
Fscn1	1.35916	-0.108726	2.22616	2.16782	0.0986783	2.22616	-0.108726	1607	1	2	17	2	21	17	1	3	8	4	20	14	4	1024	1583	592	1607	580	904	274.088	0.836962	16.9167	0.0046605	0.0102894
Rgsl1	0.237922	2.22043	0.845388	-3.04479	-0.204926	2.22043	-3.04479	15	0	4	7	13	8	0	2	2	2	15	3	0	3	2	2	6	2	0	1	3.84085	0.992698	24.4818	0.000175384	0.000494276
ENSMUSG00000121114	0.80936	2.21161	0.948378	0.933029	0.948515	2.21161	0.80936	55	6	7	22	55	14	19	28	9	18	52	12	6	14	18	23	32	34	16	15	21.1569	0.47642	28.6439	2.72e-05	8.6e-05
Gbgt1	-0.0737724	-0.49182	0.444162	2.2047	2.20852	2.20852	-0.49182	278	11	73	74	56	78	249	278	56	63	36	57	169	240	22	22	11	35	36	90	108.401	0.301529	162.902	2.38e-33	5.19e-32
Adamts6	0.226837	0.30314	2.20302	0.313654	0.443816	2.20302	0.226837	122	4	6	8	13	50	8	14	7	14	13	36	4	10	57	51	30	122	39	44	25.8939	0.496624	37.2554	5.32e-07	2.11e-06
St6galnac4	0.0307403	0.94463	1.59621	2.20043	1.65364	2.20043	0.0307403	1598	245	360	392	482	980	1194	1256	245	287	547	731	737	937	689	695	1120	1598	1456	957	842.526	0.282254	95.7667	4.12e-19	4.52e-18
Sfrp4	1.47541	-0.284323	2.19962	0.260006	0.313439	2.19962	-0.284323	447	0	0	1	0	5	1	2	0	2	0	1	0	0	134	302	76	447	89	111	48.7188	0.702708	22.0385	0.000514851	0.00134606
Sp140	0.0612266	1.14355	2.16793	2.19914	1.78791	2.19914	0.0612266	1867	229	481	599	900	1867	1562	1463	396	515	1047	1484	948	1195	262	229	419	1097	708	797	981.971	0.0908342	1180.5	4.91e-253	4.41e-250
Taf4b	-0.0825024	1.91882	2.1623	2.19784	1.42942	2.19784	-0.0825024	253	43	43	55	176	253	197	144	46	45	225	195	96	135	61	53	128	147	141	84	133.049	0.284465	124.801	3.02e-25	4.49e-24
ENSMUSG00000079222	0.438065	-0.167304	2.19618	2.06601	1.18513	2.19618	-0.167304	18	0	6	4	3	11	13	13	2	6	6	18	6	6	2	4	0	9	6	2	7.23654	0.781898	19.8623	0.00132631	0.00324517
Dr1	0.211047	2.19608	1.82569	1.24511	0.677628	2.19608	0.211047	4166	532	703	987	3536	2769	1130	1163	532	839	4166	2333	866	1009	851	786	1574	1460	1035	817	1530.52	0.248741	123.253	6.42e-25	9.43e-24
Cgas	0.127429	2.19545	1.04608	1.10835	0.562159	2.19545	0.127429	737	104	127	185	654	244	198	168	106	134	737	191	104	109	118	106	190	204	170	177	220.18	0.286914	88.6561	1.29e-17	1.28e-16
Ripk2	0.0508888	1.45051	2.08224	2.19488	1.27143	2.19488	0.0508888	1119	155	233	305	613	997	857	561	155	227	685	775	501	446	436	343	612	1119	839	659	600.869	0.192987	228.632	2.1e-47	7.47e-46
Arhgef3	0.112572	2.19382	1.80755	1.66643	1.07562	2.19382	0.112572	2345	340	425	545	2027	1520	1119	909	340	417	2345	1316	589	748	481	478	1035	989	768	675	972.798	0.217369	162.805	2.5e-33	5.43e-32
F2r	0.792086	0.414479	1.16082	2.1912	-0.134749	2.1912	-0.134749	571	3	3	12	7	11	27	6	7	5	8	12	20	3	297	571	263	525	203	212	97.3391	0.651757	19.1165	0.00182844	0.00436663
Mmp15	2.189	-0.321391	0.62844	-1.22132	0.736882	2.189	-1.22132	121	0	1	0	1	0	0	1	0	4	0	2	0	2	21	121	11	27	5	18	9.1563	1.08699	14.0078	0.01556	0.0306697
Abhd16a	-0.108742	0.494783	1.53675	2.18191	1.34322	2.18191	-0.108742	2952	547	751	782	766	1722	2117	1638	547	592	857	1380	1258	1284	926	823	1156	2642	2952	2003	1399.93	0.102613	814.378	8.97e-174	3.6e-171
Gm43136	0.125624	2.18187	1.36058	1.11919	-1.19639	2.18187	-1.19639	20	0	3	5	12	8	4	0	4	1	20	8	3	2	1	3	4	2	3	1	4.91259	1.1491	17.8398	0.00315401	0.00719233
Ptpn13	-0.0297206	-0.586805	2.18187	0.371154	-0.0767379	2.18187	-0.586805	278	0	2	2	0	14	3	2	2	1	3	10	1	0	146	154	65	278	108	140	40.2198	0.738176	21.635	0.000614195	0.00158702
Mx2	-0.102038	1.84201	1.68613	2.18156	0.659875	2.18156	-0.102038	1280	55	305	380	1145	804	967	322	266	294	1280	652	607	254	77	55	123	271	220	173	515.873	0.300675	103.488	9.72e-21	1.17e-19
Gm43138	0.0650099	2.17984	0.762954	1.71423	0.916684	2.17984	0.0650099	34	3	9	9	29	5	3	11	4	3	34	12	12	8	4	7	10	8	18	9	11.348	0.736537	16.2798	0.00608911	0.0131337
Gm43633	-0.963847	1.73789	2.17929	1.68674	1.28206	2.17929	-0.963847	12	0	3	2	4	12	6	3	3	2	12	7	3	2	1	0	6	9	5	10	5.12933	0.909069	15.9348	0.0070326	0.0149489
Parp9	-0.0225093	1.65894	2.17824	2.02272	1.38268	2.17824	-0.0225093	5953	653	1712	2041	3397	5953	3944	3288	1313	1603	4062	4715	2373	2744	808	653	2953	4192	2971	2488	3047.82	0.200378	209.136	3.15e-43	9.77e-42
Ppm1k	-0.0667891	2.17744	1.28548	1.05728	0.652019	2.17744	-0.0667891	632	73	115	139	585	285	176	153	89	73	632	229	111	151	124	123	212	187	133	147	208.609	0.300207	84.667	8.84e-17	8.29e-16
Tafa2	0.226196	0.145594	2.17716	1.8421	0.0467177	2.17716	0.0467177	293	19	36	39	25	124	76	25	19	36	39	123	50	19	96	101	72	293	199	96	78.7107	0.296888	146.14	8.85e-30	1.63e-28
Bzw2	0.12299	1.47009	2.17676	0.188489	-0.144111	2.17676	-0.144111	552	48	120	143	302	552	72	80	87	101	355	427	48	76	220	247	324	509	201	185	217.654	0.312765	105.892	3.02e-21	3.71e-20
Gm11131	0.0640437	2.1734	1.7106	1.84943	1.40563	2.1734	0.0640437	71	9	14	13	31	32	27	33	11	11	40	20	12	15	9	15	71	54	44	35	26.7495	0.425174	49.568	1.7e-09	8.88e-09
Kalrn	-0.117823	-0.0500376	0.179917	2.17131	0.466544	2.17131	-0.117823	275	2	6	5	6	3	20	6	3	2	4	4	18	7	222	226	131	275	188	216	60.8719	0.646845	20.522	0.000996984	0.00248887
Mt2	-0.158956	1.53849	2.17113	1.47639	1.14939	2.17113	-0.158956	64	8	8	9	39	50	12	26	13	15	42	45	9	24	21	15	22	64	60	28	27.737	0.522402	31.0803	9.03e-06	3.04e-05
Gm52969	1.14672	2.16994	1.43637	2.00921	-0.00951617	2.16994	-0.00951617	12	0	2	4	11	5	4	3	3	8	12	7	6	0	3	7	9	7	10	4	6.01971	0.891479	16.1197	0.00651046	0.0139361
Gm7451	0.814075	2.16946	1.87105	1.81576	1.41702	2.16946	0.814075	28	2	5	10	15	17	16	13	2	3	14	13	5	11	8	15	28	14	11	8	11.6665	0.664543	15.5683	0.00819089	0.0171789
Cx3cl1	0.502363	1.12966	1.54612	2.16884	-0.160967	2.16884	-0.160967	370	0	3	4	4	10	8	1	4	6	6	6	12	0	133	192	311	370	275	179	70.5086	0.708359	18.9963	0.00192517	0.00457899
Dusp28	-0.0832251	0.448	1.14579	1.78125	2.1636	2.1636	-0.0832251	404	67	67	82	94	152	204	404	87	67	118	145	115	344	98	106	99	197	223	234	165.743	0.263888	127.381	8.56e-26	1.31e-24
Gm28800	0.373709	2.16272	0.65296	0.70183	-0.169584	2.16272	-0.169584	39	3	8	9	39	12	4	5	4	9	28	4	7	6	6	7	10	9	6	3	9.89686	0.691137	23.6204	0.000256784	0.000705694
Gm9844	0.0356954	0.606664	1.31965	2.16214	0.982155	2.16214	0.0356954	106	10	10	11	17	28	44	23	10	10	13	24	22	20	46	48	52	85	106	61	33.9942	0.364784	59.2671	1.72e-11	1.07e-10
Rbbp8	-0.00195393	1.16505	1.91036	2.15998	1.57883	2.15998	-0.00195393	1289	197	334	386	737	1289	1102	1116	217	235	921	1070	684	774	222	211	197	408	450	354	670.229	0.29486	90.4418	5.43e-18	5.54e-17
9330175E14Rik	1.47991	2.15923	2.04655	2.07253	1.93634	2.15923	1.47991	340	46	89	223	269	191	183	203	52	151	288	168	105	183	46	191	197	340	203	242	184.01	0.2222	116.382	1.83e-23	2.51e-22
Gm16589	-0.228251	0.476398	1.86622	2.15808	0.852247	2.15808	-0.228251	32	5	11	11	9	29	27	15	6	5	12	22	17	10	9	8	11	32	27	16	16.4064	0.44598	59.8972	1.28e-11	8.04e-11
Gm49980	0.361293	1.48678	2.15669	1.76856	0.0292647	2.15669	0.0292647	421	3	100	147	270	421	231	87	59	103	273	360	178	80	7	7	5	7	3	3	152.776	0.442908	48.6242	2.65e-09	1.35e-08
Psmb8	-0.0557671	0.558717	1.37649	2.15545	2.0888	2.15545	-0.0557671	5416	880	1579	1809	1826	3040	4002	4992	1360	1516	2081	2430	2451	4206	986	880	1365	3545	4365	5416	2815.8	0.17422	313.319	1.37e-65	8.19e-64
Psme2b	-0.0360512	0.896899	1.52842	2.15269	1.70528	2.15269	-0.0360512	913	183	312	367	487	825	913	865	274	321	564	578	610	716	218	183	324	632	655	709	578.325	0.115902	607.329	5.28e-129	9.36e-127
Tiam1	-0.0809394	1.7915	2.14982	0.301725	-0.436702	2.14982	-0.436702	1600	130	360	462	1145	1600	299	212	225	288	1251	1184	155	159	198	130	338	454	146	130	506.065	0.24322	218.273	3.48e-45	1.16e-43
Hivep2	0.110864	1.17311	2.14888	1.80067	0.687603	2.14888	0.110864	747	101	140	149	259	604	349	174	101	131	298	491	206	152	293	321	455	747	542	435	325.762	0.249755	126.71	1.19e-25	1.81e-24
Nmi	-0.182907	0.911541	1.94581	2.14755	1.65618	2.14755	-0.182907	722	126	181	221	240	577	542	499	149	148	291	460	339	395	184	126	330	722	518	533	378.148	0.161609	362.587	3.41e-76	2.54e-74
Slco2a1	0.0312468	-0.619368	0.802561	2.1439	0.0927956	2.1439	-0.619368	728	0	2	3	0	7	20	2	3	3	3	3	7	3	530	490	249	728	404	462	126.675	0.709206	19.2305	0.00174108	0.00417762
Gm10053	0.475541	0.62904	1.18747	2.06746	2.14245	2.14245	0.475541	32	5	8	17	7	14	17	26	5	8	11	8	21	23	8	7	11	21	13	32	15.1534	0.517747	31.3449	8.01e-06	2.72e-05
4833419F23Rik	0.337896	1.81909	2.14211	1.43118	0.496469	2.14211	0.337896	32	3	4	8	21	32	11	9	6	10	18	17	12	9	6	5	13	15	4	3	12.1952	0.636266	24.7082	0.000158623	0.000450284
Slc5a6	-0.00977203	2.13969	0.977537	-0.284471	-0.338775	2.13969	-0.338775	745	43	154	165	670	299	66	103	94	127	745	234	43	98	169	147	296	170	101	85	205.553	0.311596	117.706	9.6e-24	1.33e-22
Nt5c3	0.0718226	1.64886	2.1328	1.97547	1.18668	2.1328	0.0718226	1411	228	322	405	935	1411	917	670	274	313	1194	1186	661	603	228	229	405	661	441	401	689.027	0.182696	241.169	4.31e-50	1.66e-48
Inpp4b	-0.00577445	-0.0932923	2.13053	0.0592101	0.00947582	2.13053	-0.0932923	523	50	94	109	80	523	92	111	72	105	100	455	50	80	324	254	182	412	133	193	182.108	0.383888	65.9966	6.96e-13	4.88e-12
Rnf217	-0.0406229	1.05006	2.04916	2.13029	1.11256	2.13029	-0.0406229	798	121	199	215	409	798	580	424	121	151	381	625	383	363	227	197	241	535	488	251	398.085	0.243387	145.884	1e-29	1.84e-28
Melk	-0.0872985	0.369681	1.55165	2.13003	1.81571	2.13003	-0.0872985	331	35	53	66	73	235	280	331	35	45	94	217	206	252	122	93	78	86	75	96	155.214	0.594982	22.2363	0.000472119	0.00124457
Htra1	0.584301	0.961461	2.10032	2.126	1.85809	2.126	0.584301	665	9	9	21	41	90	94	85	11	23	50	76	47	79	402	488	230	665	263	364	144.648	0.594153	18.8125	0.002083	0.00492064
9930120I10Rik	-0.298219	-1.96564	1.43126	2.12178	1.00359	2.12178	-1.96564	40	0	11	20	5	29	40	24	9	8	0	26	32	20	14	5	3	26	19	17	19.5954	0.508475	62.2007	4.26e-12	2.8e-11
Trib3	0.0641626	1.57486	1.32069	1.97064	2.12101	2.12101	0.0641626	431	58	77	94	151	141	155	349	58	66	199	128	125	280	144	146	391	374	431	317	200.673	0.27093	107.182	1.61e-21	2.01e-20
Cd74	-0.14877	-0.0920685	0.348159	1.18204	2.12044	2.12044	-0.14877	71365	5978	28362	33714	21183	30092	39341	71365	22232	26775	25871	24211	24232	58213	10092	5978	7055	12111	17427	66788	30960.5	0.282305	111.796	1.71e-22	2.23e-21
H2-Aa	-0.106064	-0.133492	0.27507	1.14993	2.1186	2.1186	-0.133492	20025	1405	8276	10745	6237	8756	11173	20025	6923	8251	7645	7017	7029	16323	2401	1405	1609	2645	4286	17015	8763.78	0.319568	86.245	4.13e-17	3.94e-16
Aste1	0.111357	2.11631	0.887239	1.26796	0.50197	2.11631	0.111357	227	39	53	59	195	91	78	81	39	51	227	64	60	65	66	71	188	102	93	47	91.7158	0.250008	129.4	3.19e-26	5e-25
Fpr1	0.0596844	-0.279126	-0.679479	0.0598227	2.11137	2.11137	-0.679479	344	8	188	242	154	89	144	344	153	176	151	59	90	214	20	20	8	20	8	210	132.523	0.54221	34.1711	2.2e-06	8.07e-06
F830208F22Rik	0.660049	1.05296	1.59191	1.42104	2.10616	2.10616	0.660049	31	3	5	3	5	12	5	18	3	10	10	9	4	13	9	15	16	24	22	31	11.2964	0.564603	18.2385	0.00266184	0.00615836
Zfp961	0.13787	1.35317	2.10187	2.03764	0.948892	2.10187	0.13787	320	67	80	116	148	274	172	131	67	78	175	237	95	108	71	69	179	314	320	133	158.014	0.246624	139.143	2.72e-28	4.69e-27
Col9a3	1.10558	1.87978	2.10015	1.45799	1.49473	2.10015	1.10558	19	3	4	10	14	15	8	8	5	8	14	12	7	8	3	10	12	19	5	14	9.8736	0.605248	16.5694	0.00539308	0.0117537
Gm18445	-0.115562	1.73361	2.09915	1.37841	0.195654	2.09915	-0.115562	19	0	4	5	12	19	11	2	3	4	15	12	5	5	2	1	3	4	0	2	6.70145	0.847898	17.8377	0.00315682	0.00719552
Dhx58	-0.0807239	1.08149	2.09691	1.99071	1.3049	2.09691	-0.0807239	3568	340	1100	1190	1757	3568	2425	1925	774	974	2217	2987	1492	1574	442	340	673	1888	1451	1249	1706.55	0.154427	347.507	6.02e-73	4.08e-71
Ifi213	0.293085	1.58754	2.09526	2.00244	0.796843	2.09526	0.293085	493	6	113	123	314	493	355	199	104	114	374	400	203	166	6	15	11	14	12	6	196.95	0.39539	50.5663	1.06e-09	5.66e-09
Lacc1	-0.0363624	0.00689349	0.995052	2.09472	1.40338	2.09472	-0.0363624	2012	172	656	797	543	904	2012	1298	540	590	671	797	1193	1064	239	211	172	626	592	753	867.945	0.189606	235.175	8.32e-49	3.06e-47
Gm15726	0.100063	2.09203	1.68794	1.31061	0.0428976	2.09203	0.0428976	42	5	7	6	42	29	21	14	7	8	36	23	15	5	16	19	34	31	6	8	18.7402	0.648051	24.6827	0.000160427	0.000454811
Tmsb10	0.229698	0.551223	1.40907	2.09067	1.22949	2.09067	0.229698	5996	510	753	1031	1064	1949	2520	1792	510	771	1004	1420	1368	1465	3032	3015	2621	5534	5996	3987	2131.88	0.181538	194.787	3.7e-40	1.05e-38
P2ry14	0.136025	1.11949	1.88348	2.08743	1.77687	2.08743	0.136025	1528	149	414	585	770	1528	1077	1341	354	436	990	1142	720	1113	155	149	220	415	490	411	765.92	0.150312	339.853	2.68e-71	1.78e-69
Prss30	-1.06179	-0.904685	0.105958	0.996388	2.0872	2.0872	-1.06179	20	0	5	2	3	2	3	20	7	3	3	5	4	16	0	1	0	3	5	6	5.37145	0.794697	22.0248	0.000517936	0.00135343
Usp18	-0.0500153	1.25655	1.8964	2.08642	1.51892	2.08642	-0.0500153	1713	130	593	667	941	1713	1473	1447	442	498	1095	1340	900	1110	142	130	375	594	503	387	898.879	0.152551	341.195	1.38e-71	9.21e-70
Parp10	-0.0708811	1.60568	2.07738	1.97468	1.2112	2.07738	-0.0708811	2570	512	749	781	1708	2570	1885	1275	512	610	1860	1972	1113	1010	604	530	1501	2308	1479	1482	1402.64	0.135481	451.183	2.73e-95	2.95e-93
Etv6	0.0729445	1.30178	2.07518	1.90779	0.990205	2.07518	0.0729445	2306	389	574	700	1231	2306	1511	1099	389	455	1352	1767	924	830	588	588	882	1592	1113	779	1108.4	0.184912	217.024	6.45e-45	2.12e-43
Gatm	0.0457024	1.71003	2.07316	1.51844	1.13319	2.07316	0.0457024	4368	851	1136	1437	3517	4368	1695	1740	851	1074	4133	3451	1055	1401	1086	939	1653	3288	2818	2803	2176.58	0.279042	88.9762	1.1e-17	1.1e-16
4933439K11Rik	0.389605	1.22479	1.56198	1.99893	2.0724	2.0724	0.389605	50	4	9	12	23	25	21	38	4	16	21	19	12	38	20	15	20	39	50	35	23.2833	0.443422	37.2061	5.45e-07	2.15e-06
Dhx58os	-0.455047	1.0752	2.0697	1.80851	0.930474	2.0697	-0.455047	38	1	7	4	19	38	17	6	10	5	14	11	11	16	1	4	3	14	8	6	11.9649	0.711506	19.3217	0.00167414	0.00402543
Gm5431	0.0633017	1.59811	1.89125	2.0684	1.57525	2.0684	0.0633017	2920	323	1047	1327	2292	2920	2453	2290	871	1032	2565	2421	1563	1869	331	323	1096	1572	1363	1322	1741.83	0.182518	221.416	7.39e-46	2.5e-44
Jak2	0.107385	0.758087	1.70328	2.06655	1.25038	2.06655	0.107385	2141	468	718	814	1005	2086	2141	1499	468	607	1101	1562	1334	1139	704	735	767	1690	1298	1285	1260.14	0.183417	204.616	2.92e-42	8.78e-41
Ube2l6	-0.0153659	0.669052	1.40657	2.06471	1.47702	2.06471	-0.0153659	2716	510	983	1189	1254	2114	2716	2410	863	1011	1397	1730	1603	1967	596	510	856	1768	1905	1585	1603.29	0.111116	579.215	6.26e-123	1.02e-120
Traf3ip2	-0.0582709	2.06053	1.40151	0.648223	0.459722	2.06053	-0.0582709	350	44	59	74	269	162	52	78	44	52	350	144	50	61	126	99	176	181	113	129	120.583	0.327281	71.5959	4.77e-14	3.67e-13
Gm20612	0.367015	1.61352	2.0603	0.955222	0.517866	2.0603	0.367015	23	2	6	12	16	23	10	5	4	6	19	14	4	7	3	2	4	10	2	4	8.7367	0.666223	19.9576	0.00127283	0.00312283
Nxpe3	-0.240076	0.228217	0.487299	0.839086	2.05891	2.05891	-0.240076	50	5	19	9	9	9	18	42	6	10	10	6	5	43	15	17	24	47	25	50	19.3031	0.526423	28.1955	3.33e-05	0.000104005
Fbxl5	0.122001	1.96767	2.05825	1.61406	1.13444	2.05825	0.122001	2361	469	593	766	1921	2361	1184	1216	469	600	2222	1920	721	1044	598	586	1700	1709	1233	939	1256.62	0.155429	312.706	1.86e-65	1.11e-63
Vsig8	-0.256622	-1.21557	-0.241165	1.06651	2.05768	2.05768	-1.21557	27	0	6	6	0	5	9	17	3	4	2	0	3	27	7	4	4	8	9	7	6.90517	0.852399	16.9624	0.0045717	0.0101109
H2-T23	-0.0494831	0.489605	1.26472	2.05588	1.83428	2.05588	-0.0494831	12703	1789	2221	2566	2325	3986	4963	5193	1789	2096	2681	3140	2976	4663	2521	2107	3412	7889	11014	12703	4346.69	0.209069	185.314	3.92e-38	1.02e-36
Parp8	0.02721	0.127434	1.33294	2.05408	1.26352	2.05408	0.02721	1362	271	442	609	425	989	1362	1007	362	441	537	726	857	840	408	324	271	979	880	728	739.099	0.110865	639.129	7.08e-136	1.44e-133
Phactr1	-0.147407	0.311574	1.27273	2.05207	1.39085	2.05207	-0.147407	286	2	2	3	9	8	13	10	8	7	5	5	17	12	87	73	63	286	154	204	44.8137	0.54395	26.5563	6.96e-05	0.00020782
Aebp1	0.66198	0.0405472	2.05147	1.38439	-0.224195	2.05147	-0.224195	5305	6	9	30	12	72	49	6	13	23	23	60	17	6	3809	4232	1670	5305	1794	3377	869.644	0.688297	17.6796	0.00337595	0.00764814
Tapbp	-0.105606	0.481209	1.328	2.0494	1.70955	2.0494	-0.105606	12613	3135	3988	4601	4268	8465	10632	9912	3160	3376	5071	6670	6614	9065	3827	3135	4413	9115	10794	12613	7046.74	0.102037	774.016	4.83e-165	1.6e-162
Gm17083	0.267025	2.04745	0.973742	1.51633	0.352409	2.04745	0.267025	82	9	21	21	82	40	39	17	9	18	68	22	18	14	10	12	15	9	14	12	26.0469	0.467852	37.5397	4.67e-07	1.86e-06
Snx10	0.00868051	0.925099	1.80112	2.04667	1.5895	2.04667	0.00868051	3530	902	1092	1446	1697	3530	3254	3185	902	1102	2063	2872	1987	2664	1172	934	1643	3255	2803	2528	2260.8	0.107438	652.426	9.47e-139	2.06e-136
Eno4	0.194364	0.470742	1.40496	2.04474	1.30848	2.04474	0.194364	28	3	15	19	11	27	19	21	4	8	19	11	14	20	7	6	3	21	28	13	15.4684	0.551736	22.5142	0.000417933	0.00111289
Gm10134	-0.0533491	-0.556285	0.356348	1.9666	2.04289	2.04289	-0.556285	298	17	82	105	51	81	262	298	62	62	46	71	174	246	33	29	17	41	33	107	116.786	0.320861	121.678	1.38e-24	2.01e-23
Bid	-0.0692429	-0.0798735	1.1547	1.8999	2.0401	2.0401	-0.0798735	1448	198	343	375	198	555	910	1448	265	296	267	480	541	1187	384	342	366	964	797	851	620.174	0.254317	152.034	4.93e-31	9.6e-30
Itpr1	-0.0224986	-0.0227917	2.03846	1.88175	1.18633	2.03846	-0.0227917	2074	330	516	541	410	2074	1147	1051	330	378	436	1550	676	839	662	642	444	1438	1617	1029	921.834	0.233039	175.944	3.93e-36	9.66e-35
Myh10	0.0699039	0.201796	1.80289	2.03807	1.88957	2.03807	0.0699039	515	16	23	19	29	87	77	121	16	21	16	75	62	88	282	304	227	515	352	307	130.513	0.502734	35.4244	1.24e-06	4.71e-06
Cracdl	-0.746244	-2.9344	-0.521099	2.03516	-2.49543	2.03516	-2.9344	22	0	6	6	0	1	10	0	2	1	0	2	8	0	9	3	2	9	22	3	4.90021	1.18756	34.7365	1.7e-06	6.32e-06
Ssbp2	0.120456	0.201965	1.25484	2.03496	1.84394	2.03496	0.120456	369	26	37	44	36	71	82	123	26	40	41	41	42	109	102	91	75	282	369	220	96.5161	0.295299	98.1343	1.31e-19	1.48e-18
Pdk3	0.219209	1.04656	2.03452	1.95797	0.662168	2.03452	0.219209	668	107	156	229	342	668	585	227	107	145	400	603	316	194	260	262	221	509	299	290	345.777	0.333247	65.6295	8.3e-13	5.79e-12
Gpr35	0.200083	1.16961	0.502379	0.98463	2.03228	2.03228	0.200083	110	12	24	16	47	29	30	110	12	16	69	20	19	76	22	33	13	23	21	31	35.0895	0.53474	20.1252	0.00118389	0.00291868
1600014C10Rik	-0.00174373	1.80956	2.03208	1.42158	1.02443	2.03208	-0.00174373	1645	248	360	379	1183	1645	694	688	248	311	1406	1156	429	573	309	287	537	614	410	417	688.347	0.251934	112.047	1.51e-22	1.99e-21
Adgrl4	2.03144	-1.07864	0.770169	-1.59079	-2.5629	2.03144	-2.5629	145	0	1	3	1	2	0	0	1	0	0	0	0	0	18	145	6	41	4	2	9.31345	1.25147	23.2515	0.000302163	0.000823139
Saa3	0.0298772	-0.146237	0.458229	0.548593	2.03104	2.03104	-0.146237	2449	168	700	870	545	813	691	2449	574	691	632	646	456	1971	270	242	168	362	231	1045	783.483	0.097101	836.542	1.44e-178	5.92e-176
A930037H05Rik	-0.19932	1.41332	2.02855	1.79469	0.713302	2.02855	-0.19932	149	8	43	61	100	149	96	44	22	21	81	110	63	45	17	8	27	41	21	24	60.7789	0.361017	71.2166	5.72e-14	4.38e-13
Marchf5	0.0341817	1.09051	2.02749	1.96904	1.00416	2.02749	0.0341817	3496	665	795	964	1715	3496	2495	1593	665	787	1902	2774	1683	1274	1019	947	1201	2494	1694	1499	1737.64	0.210777	167.806	2.14e-34	4.9e-33
H2-M2	0.236566	-0.447029	-0.326844	1.16069	2.02382	2.02382	-0.447029	1308	5	353	521	215	245	568	1308	306	418	250	187	340	1107	5	5	6	5	5	18	368.88	0.243302	169.797	8.06e-35	1.88e-33
A930015D03Rik	0.200953	2.01998	1.62408	1.35378	0.861003	2.01998	0.200953	15	2	4	7	15	8	7	9	3	2	14	11	4	5	5	6	14	13	8	5	7.84042	0.664106	18.352	0.00253607	0.00589867
Rab3ip	-0.0533746	2.01987	1.8458	1.24374	1.12663	2.01987	-0.0533746	222	31	63	65	196	170	90	116	31	42	222	166	51	96	81	70	198	191	112	112	115.745	0.235453	146.413	7.74e-30	1.43e-28
Adora2a	0.336499	-0.405922	0.174919	2.01864	1.58864	2.01864	-0.405922	30	0	3	8	0	5	13	16	2	1	5	1	8	7	22	24	9	21	27	30	10.4765	0.722753	17.6993	0.00334785	0.00759237
Msrb2	0.0360865	2.01667	1.92371	-0.327488	-0.832405	2.01667	-0.832405	335	25	60	68	263	271	31	36	34	56	335	211	25	25	156	128	194	209	57	52	118.762	0.415934	90.8493	4.46e-18	4.57e-17
Eif2ak2	-0.0489873	1.60905	2.01336	1.50504	0.339563	2.01336	-0.0489873	4774	703	1219	1472	3229	4774	2331	1225	917	1128	3618	3626	1471	946	917	703	1826	2499	1515	1160	2041.86	0.175347	261.918	1.52e-54	6.52e-53
Nr4a2	0.5403	1.56033	2.01272	1.53701	-0.266076	2.01272	-0.266076	60	3	6	9	27	45	12	5	6	7	31	22	19	3	37	60	31	56	31	28	23.1302	0.713699	17.4131	0.0037795	0.00848427
Tenm3	2.01231	-0.391212	-1.56591	-1.56552	-0.140652	2.01231	-1.56591	343	0	2	1	0	0	0	0	1	1	1	0	0	1	35	343	33	20	12	47	21.2367	0.956077	27.0974	5.46e-05	0.000165476
ENSMUSG00000079808	-0.619404	-0.385674	2.00185	1.55001	1.27144	2.00185	-0.619404	31	3	7	7	7	31	21	24	9	6	7	29	11	22	7	4	3	21	10	6	14.2596	0.489012	51.6647	6.32e-10	3.45e-09
Il2rg	-0.0336884	0.30777	1.11534	1.96176	1.99931	1.99931	-0.0336884	4566	447	1481	1788	1497	2649	3632	4566	1128	1359	1682	2067	2359	3684	563	447	521	1183	1439	2380	2138.03	0.117482	640.238	4.08e-136	8.41e-134
Hif1a	0.0870479	0.435616	1.53737	1.99805	1.44336	1.99805	0.0870479	3238	779	983	1173	1252	3039	3238	3079	779	912	1423	2340	2041	2452	1667	1705	1352	2999	2740	2300	2096.13	0.247421	111.98	1.56e-22	2.05e-21
Gm17193	-0.215871	1.99682	1.89314	1.85277	0.779598	1.99682	-0.215871	77	6	7	18	62	51	38	21	10	11	77	37	19	17	16	6	9	28	22	15	27.4117	0.532639	35.9481	9.73e-07	3.75e-06
Fam217b	0.158658	1.99495	0.886217	-0.232192	0.00527852	1.99495	-0.232192	486	24	112	121	429	196	50	78	74	116	486	139	24	69	199	203	316	245	152	200	167.503	0.336901	73.2166	2.19e-14	1.72e-13
Gm43844	-1.77403	-0.0367202	1.07259	1.98888	1.99348	1.99348	-1.77403	15	0	3	1	2	1	8	15	1	1	4	4	4	5	2	0	0	5	3	3	3.81517	1.00582	15.9926	0.00686514	0.0146194
Lama4	1.7196	0.274554	1.99343	0.786975	0.168705	1.99343	0.168705	617	0	0	2	0	7	4	2	2	6	4	4	1	0	187	617	136	527	125	176	76.0978	0.762465	15.4456	0.00861864	0.017992
Cd180	-0.00771903	0.700837	1.51127	1.99158	1.35292	1.99158	-0.00771903	7696	1417	3006	3765	4032	7562	7696	6212	2334	2811	4709	5938	5036	5304	1733	1417	2011	4193	4365	4133	4680.4	0.0944854	746.325	4.72e-159	1.33e-156
Itgal	-0.22869	0.176942	0.35986	1.98413	1.98991	1.98991	-0.22869	6257	688	1934	2164	1770	2038	4701	4729	1461	1544	2085	1599	2841	3618	1082	688	876	1339	3170	6257	2633.96	0.249804	168.462	1.55e-34	3.57e-33
Id3	0.528879	1.17554	1.98827	1.12922	-0.716207	1.98827	-0.716207	1275	9	37	53	77	157	57	10	13	47	95	124	34	9	1275	1260	875	1037	1003	785	318.387	0.653527	18.9386	0.00197345	0.00468362
Mfsd7a	-0.107711	-0.217728	-0.461294	1.39484	1.98702	1.98702	-0.461294	707	69	172	197	115	69	341	707	123	153	134	91	206	539	143	102	92	115	166	322	225.847	0.245825	178.58	1.08e-36	2.69e-35
Mid1	-0.127815	1.60532	1.98563	1.62964	0.215061	1.98563	-0.127815	239	19	28	46	131	161	107	47	19	34	146	147	76	20	178	93	156	239	92	137	101.864	0.519091	31.1758	8.65e-06	2.92e-05
Uaca	0.433216	0.175224	1.25657	1.98293	-0.29137	1.98293	-0.29137	523	39	77	91	80	183	318	53	72	100	100	176	183	39	331	523	245	501	259	286	195.55	0.457605	36.5518	7.37e-07	2.88e-06
Csf2rb2	-0.0179487	1.55889	1.98228	1.41197	0.42098	1.98228	-0.0179487	9388	1579	2241	2825	5994	9388	4155	2679	1579	2013	6926	7175	2497	2223	2762	2141	4547	5554	4066	2754	4132.72	0.20065	179.286	7.6e-37	1.91e-35
Zfp36	0.907352	1.67682	1.98212	1.23021	0.0920878	1.98212	0.0920878	6864	1033	1814	3385	4271	6864	2191	1348	1310	2598	4781	5187	1456	1179	1033	2295	2898	2258	2176	1257	2781.92	0.275818	82.4252	2.61e-16	2.36e-15
Dck	-0.103982	1.66667	1.9812	1.40602	0.784266	1.9812	-0.103982	4984	550	1423	1593	3581	4984	2391	2006	1083	1199	4259	4003	1479	1606	672	550	1589	2089	1208	1108	2196.99	0.122024	492.359	3.56e-104	4.64e-102
Tmem243	-0.0488312	1.17144	1.9797	1.83888	0.732382	1.9797	-0.0488312	972	193	357	334	567	972	635	354	193	251	640	852	430	274	275	266	449	952	727	576	528.671	0.207967	176.574	2.88e-36	7.12e-35
Rnf213	-0.190277	0.84708	1.97866	1.97158	1.0611	1.97866	-0.190277	33842	3331	12621	12914	14416	33842	27414	17567	7666	8386	14369	25264	15942	12927	4405	3331	8700	21364	13448	11633	16244.7	0.187917	233.879	1.58e-48	5.75e-47
Coa5	0.0144238	0.383482	1.15701	1.97829	1.96961	1.97829	0.0144238	6062	1205	1576	2022	1750	2988	4301	6062	1205	1424	2033	2380	2658	5029	1579	1355	1377	3185	3574	3958	2880.87	0.105929	750.492	5.92e-160	1.77e-157
Slamf9	-0.0819066	0.114027	0.222032	0.937829	1.97695	1.97695	-0.0819066	956	59	417	508	389	355	404	956	362	393	450	304	261	777	76	59	62	127	181	578	391.75	0.334064	63.0058	2.9e-12	1.93e-11
Ms4a4b	0.209124	0.687167	1.55914	1.97553	1.42902	1.97553	0.209124	346	3	82	109	123	234	346	250	65	79	160	190	171	219	9	11	6	15	3	7	138.359	0.456101	28.7585	2.59e-05	8.2e-05
Peli1	-0.0104547	0.8614	1.59236	1.97378	1.43789	1.97378	-0.0104547	1722	423	602	632	950	1697	1722	1652	423	536	1041	1320	1150	1401	690	629	800	1486	1191	1019	1136.76	0.206281	153.687	2.19e-31	4.33e-30
Trim30a	0.0246054	1.3316	1.97315	1.77074	0.964427	1.97315	0.0246054	8954	926	2739	3401	5169	8954	5449	4209	1978	2439	5811	6868	3504	3242	1077	926	2267	3854	2702	2149	4053.75	0.118495	483.783	2.53e-102	3.16e-100
Slc28a2	0.413923	0.666923	1.11491	1.45247	1.97198	1.97198	0.413923	269	19	76	86	109	135	133	269	55	84	100	111	103	246	19	34	21	35	22	44	105.109	0.301472	58.7729	2.18e-11	1.35e-10
Samd9l	-0.000549647	1.31348	1.96657	1.83958	0.538218	1.96657	-0.000549647	9333	1008	3023	3584	5394	9333	6380	2967	2133	2701	6286	7301	4159	2385	1215	1008	2609	4658	3021	2181	4288.88	0.169999	264.489	4.27e-55	1.85e-53
Gpx8	0.107005	-0.824402	1.96655	0.120498	0.325887	1.96655	-0.824402	730	0	3	0	1	11	1	1	1	5	0	11	2	3	563	570	271	730	369	654	137.456	0.749427	15.8299	0.00734672	0.0155624
Irf7	-0.0406926	0.918669	1.49427	1.96631	1.70271	1.96631	-0.0406926	10003	636	4487	5167	5660	9007	9839	10003	3462	3798	6432	7090	6138	8041	669	636	1489	2656	2454	3151	5679.42	0.195639	179.625	6.43e-37	1.62e-35
Ptger3	-0.270288	-0.897707	-0.641746	0.710054	1.96408	1.96408	-0.897707	52	2	11	10	8	4	15	52	11	6	4	2	4	42	20	25	8	26	32	28	16.5771	0.627433	28.8284	2.51e-05	7.97e-05
ENSMUSG00000120016	0.60954	1.96373	1.95416	-1.52495	-0.330985	1.96373	-1.52495	12	0	2	1	9	8	0	1	2	6	10	9	0	5	5	8	10	12	2	0	4.76666	1.06424	16.895	0.00470324	0.0103753
Arhgef28	1.94314	0.309591	1.96187	-0.483707	-0.347888	1.96187	-0.483707	114	0	0	1	0	4	0	0	0	2	1	0	0	0	38	114	27	82	14	23	12.8583	1.05803	13.4954	0.0191533	0.0370065
Prkx	-0.00560137	1.14517	1.96183	1.85777	0.512024	1.96183	-0.00560137	3960	788	1138	1269	2033	3960	2755	1320	788	897	2176	2975	1733	1125	1011	977	1620	3009	1977	1204	1900.61	0.144736	370.861	5.63e-78	4.28e-76
Adamtsl4	0.0782346	1.96173	1.92807	0.288253	-0.326767	1.96173	-0.326767	417	35	86	99	394	361	65	46	69	64	417	247	41	35	180	223	187	386	159	180	172.003	0.454615	51.0637	8.39e-10	4.53e-09
Cacng8	-0.65247	-0.209313	0.194634	1.59629	1.96091	1.96091	-0.65247	55	3	14	11	10	16	38	54	13	11	18	12	23	55	8	4	3	7	7	17	20.3492	0.403323	69.535	1.28e-13	9.53e-13
Atp11b	0.0311332	0.981819	1.86756	1.96074	0.913029	1.96074	0.0311332	2549	535	762	826	1247	2549	2078	1259	535	680	1540	2011	1272	1098	889	854	1080	2307	1807	1209	1416.06	0.153738	300.48	7.9e-63	4.3e-61
AB124611	-0.0436005	0.608235	1.44651	1.96024	1.75296	1.96024	-0.0436005	4130	681	1183	1530	1775	3231	3243	4130	1064	1172	2076	2594	1950	3436	836	681	739	1704	2167	1933	2160.46	0.129597	443.802	1.07e-93	1.12e-91
Id1	0.145544	1.097	1.95982	1.72759	0.434345	1.95982	0.145544	244	4	4	9	31	45	30	9	11	10	21	40	12	11	153	160	114	208	244	166	62.1109	0.568102	22.2883	0.000461483	0.00121922
Tnfrsf12a	0.390208	0.509948	1.95821	1.71209	0.845704	1.95821	0.390208	692	45	56	84	82	274	192	139	45	53	91	240	114	105	470	629	384	692	433	351	227.63	0.439429	30.5061	1.17e-05	3.9e-05
Oasl2	-0.0916923	1.03098	1.88387	1.95673	1.20468	1.95673	-0.0916923	9588	1065	3550	4173	5254	9588	7538	5803	2801	3152	5870	7224	4595	4633	1386	1065	2917	7104	5360	4341	5177.37	0.205845	170.88	4.73e-35	1.11e-33
Slc26a2	0.0300903	1.82095	1.9567	1.24654	0.630573	1.9567	0.0300903	4439	761	1085	1325	3458	4439	1896	1377	761	932	3942	3394	1172	1163	995	891	1993	1933	1102	1293	1936.68	0.236539	127.003	1.03e-25	1.57e-24
Ccdc39	0.0313021	1.20806	1.95634	0.558093	-0.122461	1.95634	-0.122461	238	24	47	57	120	238	71	30	24	36	147	167	27	27	62	51	35	51	29	47	73.233	0.557875	22.6035	0.000401868	0.00107366
Slc31a1	0.0442358	1.28673	1.90714	1.95546	1.43249	1.95546	0.0442358	4291	1011	1288	1571	2399	4154	3361	3071	1011	1206	2691	3348	2093	2508	1295	1227	2704	4291	3083	2924	2581.31	0.11682	509.844	5.99e-108	8.31e-106
Dnah17	-0.136435	1.95163	1.59347	0.819666	0.797735	1.95163	-0.136435	103	16	34	39	103	94	36	50	16	17	95	55	20	29	37	29	93	77	38	52	50.3455	0.271956	113.634	6.99e-23	9.32e-22
Gm5828	0.48679	1.05303	1.53624	1.95158	0.376856	1.95158	0.376856	12	2	4	5	4	9	6	2	5	8	8	7	10	7	2	4	9	12	10	4	6.99084	0.747105	12.8517	0.024809	0.0467559
Abl2	0.0586037	1.9513	1.55889	1.22605	0.587644	1.9513	0.0586037	3110	469	706	843	2031	1819	1044	978	469	542	2159	1381	622	795	997	1007	3110	2226	1449	954	1276.94	0.176507	209.594	2.51e-43	7.83e-42
Tes3-ps	0.183373	1.44993	1.94664	0.806269	0.994376	1.94664	0.183373	16	2	4	8	8	14	3	9	4	2	14	11	3	7	4	5	8	16	7	5	7.26759	0.668349	15.1902	0.00957982	0.019798
Il15	-0.20875	1.94647	1.94361	1.43946	0.247676	1.94647	-0.20875	1173	125	276	286	1003	1082	572	302	239	259	1173	863	350	274	170	125	395	440	242	154	491.841	0.15809	418.796	2.63e-88	2.46e-86
Csf1	0.238927	1.55177	1.94639	1.55167	0.54886	1.94639	0.238927	5267	53	68	117	305	368	202	118	53	82	347	275	133	92	3085	2801	1983	5267	2967	2807	955.279	0.393822	39.4186	1.96e-07	8.14e-07
Galnt3	0.0189151	0.0881606	1.29781	1.94441	1.72243	1.94441	0.0189151	67	16	19	28	19	45	53	66	22	16	20	25	26	61	18	22	18	64	67	44	36.5633	0.344246	71.1259	5.97e-14	4.56e-13
Slamf6	-0.605062	1.78274	1.93971	1.30459	1.00786	1.93971	-0.605062	78	5	17	13	65	77	25	22	15	15	78	45	16	23	12	5	13	30	24	29	30.5359	0.481957	41.4291	7.68e-08	3.36e-07
Gprc5b	0.780059	0.334212	-0.18812	-1.11765	1.93857	1.93857	-1.11765	300	0	8	15	9	6	5	55	10	10	19	7	0	43	131	300	90	114	41	61	42.1775	0.717651	18.5673	0.00231337	0.0054162
Stat3	-0.0650061	1.30588	1.92797	1.88174	1.10806	1.92797	-0.0650061	8521	1759	2255	2423	3837	7044	5413	4174	1759	1931	4505	5469	3346	3389	2213	2073	5378	8521	5369	4243	4236.77	0.137087	377.844	1.76e-79	1.39e-77
Naa25	-0.0647394	1.15807	1.72642	1.92627	1.64903	1.92627	-0.0647394	1500	339	473	486	885	1367	1229	1500	339	376	941	1148	750	1187	426	401	668	1057	907	775	891.603	0.182681	209.299	2.91e-43	9.04e-42
Gm3788	0.188349	0.52234	0.951464	1.92534	0.869247	1.92534	0.188349	56	3	3	13	11	9	24	21	12	5	9	14	13	7	24	31	29	50	56	33	19.5418	0.531099	19.0599	0.00187341	0.00446772
Cycs	0.209972	0.382404	1.06905	1.9251	1.72967	1.9251	0.209972	1041	257	340	418	339	643	909	1041	257	382	408	529	605	953	380	403	384	609	728	827	604.423	0.175456	217.297	5.64e-45	1.86e-43
Gm43196	0.112416	1.61533	1.92486	1.52339	0.47293	1.92486	0.112416	130	11	56	65	100	130	68	48	27	48	124	100	54	27	17	11	50	84	42	38	64.1068	0.340137	68.5295	2.07e-13	1.51e-12
Pcdhgb5	-0.61691	1.08759	1.92142	1.50889	0.622211	1.92142	-0.61691	53	0	7	5	15	32	15	7	0	3	16	20	13	11	41	18	30	53	24	30	18.0963	0.682816	18.5551	0.00232545	0.00544281
Aig1	0.135042	0.315228	1.26312	1.92091	1.70409	1.92091	0.135042	1104	211	288	390	290	612	690	941	211	327	342	486	421	835	438	355	382	855	1104	766	558.294	0.178588	221.736	6.31e-46	2.15e-44
C1rl	-0.161205	0.990531	1.78047	1.60135	1.92084	1.92084	-0.161205	170	24	30	33	71	113	89	170	32	24	92	112	40	116	60	58	52	131	103	107	81.7259	0.352147	60.879	8e-12	5.14e-11
Gm47155	0.236935	1.77303	1.91979	0.290315	1.26194	1.91979	0.236935	16	0	3	7	12	15	4	7	2	3	11	4	0	8	5	3	7	16	4	5	6.12142	0.746722	14.5809	0.0123117	0.0248088
Txn1	0.113222	0.205581	0.828229	1.91388	1.8245	1.91388	0.113222	7784	1804	2015	2796	2020	3468	6049	7784	1804	2295	2530	2832	3806	6391	2487	2266	1997	3535	4660	5471	3825.92	0.14321	375.696	5.12e-79	3.94e-77
Hspb9	0.417354	1.7191	1.68047	1.91283	1.6611	1.91283	0.417354	15	2	3	6	9	13	15	10	2	5	15	8	6	10	8	7	13	15	8	15	9.47205	0.614103	17.61	0.00347705	0.00785967
Thbs1	0.101818	0.037437	1.30025	1.91263	0.518984	1.91263	0.037437	23963	98	108	160	98	322	515	230	120	120	137	297	324	183	16027	16163	12087	23963	9241	10279	3931.49	0.526594	22.5813	0.000405802	0.00108272
Cd83	0.112868	1.91139	1.89581	1.25833	-0.107727	1.91139	-0.107727	4725	803	1223	1498	3947	4436	1891	912	856	1236	4725	3649	1137	803	1066	968	2358	2163	1591	830	2045.03	0.201756	220.801	1e-45	3.36e-44
Hspa2	0.30377	1.48164	1.91119	1.299	0.763087	1.91119	0.30377	334	58	93	105	182	334	145	120	58	91	250	250	89	96	105	136	201	217	148	163	157.828	0.278318	70.4928	8.09e-14	6.12e-13
Trafd1	-0.0892544	1.09511	1.87698	1.90999	1.57273	1.90999	-0.0892544	8672	1708	2997	3508	4783	8672	6529	6953	2268	2522	5688	6856	4226	5737	2142	1708	3831	8268	6231	6525	5244.47	0.102545	697.005	2.18e-148	5.28e-146
Col6a3	1.67356	-0.0860988	1.90655	1.71055	-0.357074	1.90655	-0.357074	4224	1	2	19	2	19	18	6	2	14	7	19	11	1	2217	4224	901	2619	497	823	474.464	0.906709	13.5675	0.0186028	0.0360343
Zfp281	0.1341	1.88061	1.83895	1.90379	1.1823	1.90379	0.1341	1799	379	471	640	1641	1614	1320	985	379	457	1799	1285	758	772	523	528	1159	1375	1087	978	1033.42	0.140428	363.734	1.93e-76	1.44e-74
Gfod2	-0.113732	1.90163	0.428349	0.0198623	0.12831	1.90163	-0.113732	92	9	14	13	66	18	9	13	16	13	74	14	10	13	59	63	92	83	36	63	33.6144	0.431992	42.0798	5.68e-08	2.52e-07
Piwil2	0.00253461	1.89847	1.36964	0.716307	1.21665	1.89847	0.00253461	56	4	16	17	51	46	14	27	10	11	56	18	4	33	12	13	24	24	21	16	22.9118	0.481839	26.9571	5.82e-05	0.000175589
Ddx60	-0.0550636	1.12937	1.89838	1.08999	0.426001	1.89838	-0.0550636	2418	260	761	862	1283	2418	1005	735	568	603	1497	1909	654	523	275	260	480	880	387	476	932.438	0.197013	156.48	5.57e-32	1.15e-30
Cdyl2	0.153332	0.243201	0.43677	1.898	0.97938	1.898	0.153332	203	49	67	88	74	84	203	150	49	64	74	56	132	93	88	89	66	105	114	109	102.221	0.274833	76.3449	4.87e-15	4.04e-14
Zup1	-0.0562193	1.49546	1.89689	1.6878	0.857165	1.89689	-0.0562193	1264	266	353	477	977	1264	838	544	313	305	1107	1004	478	464	314	266	517	945	642	545	664.817	0.151199	307.659	2.26e-64	1.29e-62
Aida	-0.0083102	0.483123	1.63847	1.89492	0.95101	1.89492	-0.0083102	2327	589	718	870	810	1947	1929	1224	589	695	1076	1604	1252	987	840	728	814	2327	1651	1432	1262.01	0.113921	525.46	2.55e-111	3.74e-109
Arhgap15	0.0472745	0.317625	0.484577	1.89379	0.744122	1.89379	0.0472745	786	177	386	456	405	465	786	508	299	402	472	389	497	453	209	181	177	239	676	336	447.105	0.172491	193.704	6.31e-40	1.78e-38
Rnasel	0.0132517	1.89305	0.545352	-2.01313	-1.55065	1.89305	-2.01313	4860	82	1066	1336	4030	1742	162	258	827	955	4860	1243	82	218	1102	984	1606	753	225	416	1165.31	0.350092	152.69	3.57e-31	7.01e-30
Slfn8	0.035269	1.56163	1.85203	1.89277	0.588895	1.89277	0.035269	5305	764	1708	2061	3698	5305	4040	2027	1292	1561	4238	4250	2610	1584	820	764	2138	2490	1940	1285	2674.28	0.150358	332.444	1.05e-69	6.74e-68
Tnfsf15	-0.1363	0.025527	0.824115	1.78632	1.8926	1.8926	-0.1363	178	30	44	59	34	71	120	178	31	30	52	71	96	159	53	39	34	58	55	93	78.4884	0.339958	74.1901	1.37e-14	1.1e-13
Atp10a	-0.0312392	0.453485	1.88795	1.49369	0.149243	1.88795	-0.0312392	248	35	91	75	87	248	156	55	50	51	81	183	100	47	35	50	45	123	44	56	96.5626	0.352248	63.2259	2.61e-12	1.75e-11
Gm38335	0.452423	1.88661	1.08589	0.357767	-0.203205	1.88661	-0.203205	57	1	20	25	40	30	19	11	4	15	57	27	6	12	5	5	8	2	1	1	16.6732	0.66892	17.3297	0.00391508	0.00876028
AU020206	-0.0824178	0.337405	1.15174	1.56586	1.88395	1.88395	-0.0824178	3514	403	660	712	601	1002	970	1904	403	548	654	739	589	1686	1254	894	1259	3315	3234	3514	1271.07	0.176658	222.886	3.58e-46	1.23e-44
Slfn3	-0.140302	1.883	1.54668	1.36507	0.509538	1.883	-0.140302	808	66	237	250	673	609	375	231	144	173	808	476	240	205	88	66	202	159	125	124	311.896	0.212563	163.956	1.42e-33	3.14e-32
Rapgef6	-0.0475314	1.66971	1.88257	1.22365	0.504622	1.88257	-0.0475314	2524	557	786	860	2044	2524	1080	1060	557	690	2302	2053	707	834	760	642	1673	2150	1223	722	1291.92	0.135213	387.554	1.43e-81	1.17e-79
Morrbid	0.342123	0.766746	1.60386	1.87726	1.60748	1.87726	0.342123	108	23	45	42	57	105	105	108	23	31	61	84	52	97	35	61	39	79	75	66	68.7944	0.33335	52.3294	4.62e-10	2.55e-09
Eef1akmt4	0.523763	0.680587	1.14372	1.84061	1.87657	1.87657	0.523763	127	27	37	65	38	70	80	127	27	42	52	57	67	126	46	62	66	86	89	92	71.4816	0.291962	67.3488	3.65e-13	2.62e-12
Kif19a	-0.0294265	0.902431	1.87582	1.32989	0.721938	1.87582	-0.0294265	219	36	57	50	80	137	73	75	39	64	81	117	40	65	47	36	78	219	116	66	80.234	0.271477	83.9379	1.26e-16	1.16e-15
Kitl	0.201779	0.504072	1.27775	1.87432	1.10168	1.87432	0.201779	1859	219	275	393	374	702	987	728	219	285	491	592	611	559	1214	1239	916	1859	1244	1296	758.437	0.30196	54.9301	1.35e-10	7.82e-10
Fcrlb	0.352247	1.87395	0.544961	-0.594352	-2.27692	1.87395	-2.27692	14	0	2	7	14	6	0	0	4	4	9	4	0	0	4	3	10	2	5	2	4.01603	1.41989	13.5685	0.0185957	0.0360297
Golga3	-0.0377015	1.39458	1.87234	1.29819	0.417582	1.87234	-0.0377015	3502	718	1051	1174	2296	3502	1651	1226	718	817	2544	2760	1034	900	1295	1174	2238	3205	1898	1436	1748.98	0.153003	274.445	3.11e-57	1.41e-55
Mex3b	-0.601497	-0.779279	1.39965	1.75427	1.87122	1.87122	-0.779279	602	28	92	67	38	201	192	293	78	60	28	155	120	244	183	117	128	518	478	602	195.153	0.229638	247.782	1.64e-51	6.57e-50
Gm28809	-0.343647	-0.698845	0.147667	0.357504	1.87076	1.87076	-0.698845	34	4	10	7	5	5	6	34	5	7	6	5	5	30	13	9	4	19	11	20	10.9953	0.539324	30.2862	1.3e-05	4.29e-05
Ptpn2	0.225854	1.20757	1.74636	1.86846	1.28902	1.86846	0.225854	777	189	245	327	495	777	630	550	189	246	584	609	357	416	225	258	323	545	499	451	454.843	0.156137	235.653	6.57e-49	2.44e-47
Ptpn14	0.529599	0.15503	1.86693	0.582796	0.48092	1.86693	0.15503	993	1	2	3	3	17	5	5	1	8	4	12	3	3	689	667	425	993	401	621	165.913	0.593108	14.7506	0.0114831	0.023296
Gadd45g	0.643858	1.86499	0.986144	0.366212	0.0675335	1.86499	0.0675335	526	52	70	156	350	185	79	97	53	136	391	126	52	72	468	492	526	498	261	252	212.998	0.309892	57.8107	3.44e-11	2.1e-10
Phf6	0.211169	1.15203	1.86275	1.75319	0.690351	1.86275	0.211169	833	169	237	311	433	833	530	324	169	224	494	599	366	278	225	250	341	570	392	288	405.707	0.17947	193.695	6.34e-40	1.78e-38
Mov10	-0.0439032	1.18382	1.86118	1.56082	0.921342	1.86118	-0.0439032	1771	364	546	658	998	1771	1077	798	387	454	1195	1296	668	630	448	364	680	1321	743	841	868.775	0.143628	294.714	1.37e-61	7.26e-60
Pgs1	-0.131278	1.58471	1.86108	1.68569	0.972089	1.86108	-0.131278	2995	555	834	860	1973	2577	1676	1483	555	629	2372	2182	1010	1221	1133	930	2243	2995	2312	1495	1616.06	0.139366	360.286	1.07e-75	7.76e-74
Ccdc146	-0.0306353	1.1081	1.85962	1.55445	0.748396	1.85962	-0.0306353	34	4	18	18	31	34	21	24	5	6	16	30	16	12	4	5	6	13	7	4	16.5733	0.531722	24.6546	0.000162441	0.000460349
Trim16	-0.0215259	1.85762	0.284146	-0.26699	-0.177173	1.85762	-0.26699	833	56	188	219	729	217	102	162	135	164	833	168	56	152	275	236	373	243	152	135	242.686	0.265514	115.504	2.81e-23	3.82e-22
Gm26616	0.415885	1.31571	1.08364	1.8568	0.920511	1.8568	0.415885	15	4	5	6	13	15	14	12	7	10	12	9	7	8	4	7	11	6	15	7	9.90765	0.609787	12.8256	0.0250692	0.0471938
Pla2r1	-0.0874662	-0.115628	1.07139	1.8567	0.525191	1.8567	-0.115628	175	6	8	9	9	14	23	11	7	6	8	16	29	12	96	88	51	175	77	98	36.1384	0.532847	23.4133	0.000281355	0.000769892
Clec7a	0.33584	0.604326	0.776258	1.85358	1.61214	1.85358	0.33584	3321	713	845	1456	1183	1468	2482	3321	713	1123	1440	1214	1569	2588	1192	1161	1132	1442	2026	1522	1651.2	0.222251	108.152	1.01e-21	1.27e-20
Mybpc3	0.188626	0.872398	1.8528	1.50058	1.19022	1.8528	0.188626	28	3	12	14	11	28	22	14	3	4	10	25	7	13	8	10	14	13	11	16	13.668	0.596054	15.6848	0.00780394	0.0164374
Rai14	0.0592666	1.04488	1.8497	0.119732	-0.19943	1.8497	-0.19943	1414	103	210	230	468	883	185	193	159	179	544	726	103	150	986	1027	858	1414	527	549	478.66	0.33441	63.1011	2.77e-12	1.85e-11
Gm3555	0.0642229	1.72462	1.84881	1.34822	0.112887	1.84881	0.0642229	29	3	3	4	18	18	12	7	5	7	17	26	6	4	16	14	29	18	17	10	12.9772	0.666898	20.8871	0.000850835	0.00214934
Dram1	-0.169453	0.936813	1.56501	1.8478	1.59151	1.8478	-0.169453	4569	691	1894	2172	2592	4481	4378	4569	1520	1589	3069	3733	2621	3807	952	691	1739	2893	2491	2942	2911.04	0.137771	356.651	6.47e-75	4.62e-73
Tpx2	0.125902	0.663019	1.4317	1.84356	0.985159	1.84356	0.125902	462	87	155	156	212	416	462	277	87	124	229	320	277	225	338	361	300	460	332	425	295.652	0.34846	41.5023	7.43e-08	3.25e-07
Gda	0.00141923	1.43066	1.84286	0.715987	0.89439	1.84286	0.00141923	2448	438	725	796	1607	2448	835	1329	493	620	1967	1913	438	970	836	759	1375	1935	812	1021	1168.26	0.171642	189.17	5.88e-39	1.59e-37
Slc25a25	0.240943	0.612677	1.7746	1.84266	0.891573	1.84266	0.240943	629	137	234	276	243	629	486	334	137	213	273	510	341	278	228	262	289	621	457	350	360.602	0.17689	201.074	1.67e-41	4.98e-40
Gm10814	0.247029	0.82734	1.77589	1.8426	1.30375	1.8426	0.247029	27	3	3	5	6	9	7	9	3	4	7	10	7	5	9	9	9	27	19	18	8.99689	0.580914	19.7552	0.00138902	0.00338394
Col16a1	0.6163	-0.542273	1.84044	-0.321203	-0.103406	1.84044	-0.542273	648	0	2	4	1	10	3	3	1	2	0	7	0	0	483	648	263	639	187	357	110.35	0.77963	13.6519	0.0179786	0.0349582
Mitd1	-0.0616275	1.83945	1.71344	1.02544	0.522471	1.83945	-0.0616275	593	116	147	229	515	533	220	200	143	116	593	372	142	150	162	138	377	403	207	225	274.745	0.193375	195.766	2.29e-40	6.55e-39
Serping1	0.444549	-0.250768	1.83914	1.60062	1.29096	1.83914	-0.250768	2962	4	4	16	4	28	22	10	8	15	8	32	15	12	1193	880	648	2103	1189	2962	399.711	0.485814	31.5878	7.17e-06	2.45e-05
Ikzf1	-0.0774944	1.83823	1.82139	1.15879	-0.0389903	1.83823	-0.0774944	5012	790	1477	1688	4428	4674	1951	988	997	1197	5012	3656	1162	790	1226	957	2693	2929	1953	1333	2233.9	0.209422	196.337	1.73e-40	4.97e-39
Syna	-0.274093	0.424017	1.83746	0.944895	1.112	1.83746	-0.274093	25	2	5	5	3	9	4	4	2	3	7	12	6	10	7	4	7	25	6	13	7.26076	0.644969	16.6549	0.00520302	0.0113736
Lcp2	-0.0329255	1.80762	1.83741	1.63962	0.736938	1.83741	-0.0329255	4924	637	1730	2016	4149	4878	2809	1817	1295	1553	4924	3860	1670	1484	764	637	2739	2869	2492	1916	2549.53	0.240588	124.403	3.66e-25	5.45e-24
Gm46404	-0.145936	1.83212	1.45031	0.265539	0.50458	1.83212	-0.145936	20	1	7	5	20	6	3	9	1	3	16	11	2	3	6	5	7	14	5	5	6.92929	0.751743	14.337	0.0136048	0.0271563
Cdo1	-0.277297	1.83037	1.65422	0.872614	-0.4631	1.83037	-0.4631	270	3	10	5	30	25	14	5	3	6	33	22	8	7	119	92	228	270	96	55	48.4096	0.457484	59.2973	1.7e-11	1.06e-10
ENSMUSG00000120766	-0.10482	1.83035	1.02386	0.256187	0.488609	1.83035	-0.10482	24	2	6	7	6	8	4	7	2	4	24	6	3	4	6	3	15	11	3	6	6.70475	0.719762	13.3769	0.0200915	0.0386189
Gm38372	-0.186716	1.09862	1.82807	1.71333	0.686307	1.82807	-0.186716	117	18	30	25	49	88	68	44	18	19	52	73	38	37	43	40	68	117	75	43	52.8132	0.289005	95.7276	4.2e-19	4.6e-18
Gm8810	0.106674	0.350847	1.17841	1.56837	1.82804	1.82804	0.106674	72	7	23	24	26	36	33	44	7	16	24	29	27	41	22	19	9	35	30	72	29.6824	0.401038	39.3811	1.99e-07	8.27e-07
Fbn1	0.659071	0.187517	1.82767	1.31054	0.51008	1.82767	0.187517	3769	25	25	59	41	166	82	65	28	36	44	100	59	44	2474	3769	1373	3761	1195	1533	643.045	0.546049	16.7431	0.00501379	0.010993
Tmem171	-0.00476788	-0.116018	0.75515	1.82527	1.08667	1.82527	-0.116018	261	51	78	92	94	145	261	175	68	91	74	126	162	134	114	93	51	111	139	177	132.794	0.292619	74.2166	1.36e-14	1.08e-13
Bcl9	-0.109553	0.238032	1.32319	1.82516	0.883912	1.82516	-0.109553	1123	260	401	446	444	938	1123	650	260	275	414	720	632	531	481	405	337	789	675	639	607.181	0.214885	134.574	2.54e-27	4.21e-26
Tnip3	0.067944	1.62636	1.42554	1.82138	0.883024	1.82138	0.067944	3938	429	1275	1838	3327	3483	3103	1279	1085	1312	3938	2833	1920	1183	525	429	1197	802	1191	1461	1970.99	0.337093	50.9196	8.98e-10	4.83e-09
Ccl4	0.805278	1.81949	1.01602	0.672822	-0.218149	1.81949	-0.218149	1306	144	316	857	1240	850	444	249	266	617	1306	635	303	179	256	295	460	187	144	199	503.206	0.340772	47.8374	3.83e-09	1.93e-08
Gm16174	0.579978	1.67996	1.8193	0.558438	0.879491	1.8193	0.558438	29	3	6	6	18	24	6	9	10	8	29	15	6	7	3	16	11	20	5	15	11.8819	0.646992	13.5998	0.0183616	0.0356258
Lap3	0.123561	0.425401	1.24125	1.81873	1.50715	1.81873	0.123561	1118	247	340	410	341	597	814	865	247	304	366	516	500	777	460	497	530	1118	912	869	597.228	0.174828	190.363	3.27e-39	8.92e-38
Denr	0.145329	0.970007	1.69144	1.8164	1.07873	1.8164	0.145329	1512	382	458	605	766	1512	1272	952	382	542	931	1268	867	876	603	556	820	1243	919	831	913.943	0.19564	142.585	5.05e-29	9e-28
Parp12	-0.133487	0.967123	1.81393	1.77257	0.813114	1.81393	-0.133487	4238	812	1617	1747	2282	4238	3585	2154	1176	1344	2584	3502	2121	1658	1060	812	1857	4023	2335	2046	2377.88	0.141374	338.841	4.42e-71	2.91e-69
Gm42547	0.0642802	1.48409	1.81215	1.44669	1.21069	1.81215	0.0642802	163	29	39	45	117	163	83	93	29	40	131	107	64	67	69	64	88	138	70	114	86.613	0.308603	59.694	1.41e-11	8.83e-11
9930017N22Rik	-0.112149	1.80925	0.107351	-0.0916934	0.933312	1.80925	-0.112149	60	4	16	19	60	10	10	28	12	13	56	19	8	29	10	8	16	7	4	10	19.1244	0.435603	38.6895	2.74e-07	1.12e-06
Sdc2	0.265517	0.216074	1.1712	1.6079	1.80913	1.80913	0.216074	1206	15	26	26	31	60	78	108	17	15	28	42	39	105	775	1136	511	1206	721	667	254.694	0.511836	21.4548	0.000664449	0.00170791
Etl4	-0.141001	1.80663	1.65125	-0.74257	-1.19528	1.80663	-1.19528	733	12	85	96	285	284	21	30	67	51	278	184	12	24	336	344	733	660	223	146	191.082	0.36805	120.974	1.95e-24	2.81e-23
Tnfsf14	0.315394	1.80406	0.385335	0.13344	0.069768	1.80406	0.069768	80	12	27	34	62	22	14	12	16	23	80	20	12	18	17	24	49	27	14	25	26.9107	0.362875	54.1458	1.96e-10	1.12e-09
Wnt6	-0.0777405	-0.94526	-0.967079	0.202236	1.804	1.804	-0.967079	18	0	3	3	4	1	5	18	4	9	2	0	2	12	9	3	1	7	4	17	5.57777	0.809259	16.5464	0.00544536	0.0118592
Map2	-0.0121178	0.141197	1.31087	1.8023	1.73273	1.8023	-0.0121178	111	9	20	32	20	51	50	111	9	20	24	61	47	61	45	25	26	37	51	38	43.717	0.508694	28.2411	3.27e-05	0.000102078
Asns	0.0819439	0.157693	0.633085	1.79778	1.13978	1.79778	0.0819439	1539	256	333	458	256	391	770	680	278	287	318	312	503	607	696	719	752	1301	1539	1100	621.061	0.18836	155.05	1.12e-31	2.28e-30
Sbno2	0.0132132	1.79585	1.29886	1.11625	0.604965	1.79585	0.0132132	5990	1208	1845	2071	4807	3993	2364	2276	1208	1577	5634	2914	1405	1936	2373	2103	5990	4478	3586	2883	2946.34	0.118718	374.993	7.26e-79	5.56e-77
Gna13	0.0668124	1.27991	1.58444	1.79443	0.890996	1.79443	0.0668124	5805	1375	1996	2412	4142	5805	5225	3469	1375	1771	4552	4657	3175	2877	2945	2728	4599	5320	4504	3613	3785.76	0.197627	137.836	5.16e-28	8.77e-27
Rrp12	-0.210484	1.13875	1.79385	1.36309	0.650591	1.79385	-0.210484	761	161	202	220	455	761	364	342	161	171	520	670	241	291	402	290	457	691	592	364	407.841	0.24219	102.354	1.69e-20	2e-19
Pphln1	-0.0701218	0.243935	1.32735	1.79067	1.53519	1.79067	-0.0701218	1094	263	387	424	396	820	904	1094	263	315	392	696	560	889	482	403	389	933	908	829	648.303	0.158656	270.769	1.91e-56	8.59e-55
Clic4	0.034132	0.642964	1.42098	1.78996	0.386806	1.78996	0.034132	12995	3738	4988	6007	6547	12523	12995	5640	3738	4469	7311	9635	8100	4708	6186	5756	6723	12246	9605	6619	7888.89	0.166299	205.526	1.87e-42	5.64e-41
Ifi35	-0.0648601	0.727299	1.42679	1.78983	1.00297	1.78983	-0.0648601	1242	276	577	659	703	1242	1234	876	436	497	863	959	797	742	328	276	459	921	776	698	785.396	0.111799	451.642	2.17e-95	2.37e-93
Tmem140	0.0767828	1.34901	1.48168	1.72581	1.78879	1.78879	0.0767828	755	180	236	281	448	517	524	755	180	214	538	438	310	633	243	252	511	672	508	593	450.942	0.139627	310.408	5.79e-65	3.4e-63
Slc31a2	0.00603271	1.11732	1.43784	1.78869	1.31769	1.78869	0.00603271	3070	828	1193	1470	2094	2918	3070	2283	893	1143	2471	2337	1790	2041	1021	828	1570	2110	1762	2393	1984.7	0.156634	215.483	1.38e-44	4.49e-43
Sco1	-0.151276	0.345976	0.975022	1.7886	0.885182	1.7886	-0.151276	382	98	105	142	133	270	382	248	113	98	201	211	254	230	159	126	115	179	174	151	202.615	0.303285	58.3942	2.61e-11	1.61e-10
Casp1	0.125455	0.893606	1.64132	1.78747	1.35047	1.78747	0.125455	3408	932	1231	1580	1894	3408	2987	2574	1014	1382	2368	2827	1864	2345	998	932	1303	2632	2025	2306	2120.13	0.0991221	562.473	2.59e-119	4.03e-117
Psme1	-0.00766286	0.396994	1.0276	1.7857	1.68246	1.7857	-0.00766286	4736	1149	1582	2005	1638	2585	3471	3962	1316	1489	1917	2144	2166	3282	1335	1149	1487	2900	3386	4736	2478.44	0.118745	459.343	4.74e-97	5.36e-95
ENSMUSG00000121482	0.0331183	1.17928	1.78546	1.10888	-0.348648	1.78546	-0.348648	151	1	9	10	15	25	8	2	6	9	23	26	8	1	70	59	94	151	119	84	34.7649	0.602033	22.6852	0.00038769	0.00103833
Sema3c	-0.106948	0.240751	0.725072	0.852616	1.78314	1.78314	-0.106948	91	12	15	16	20	38	29	77	12	15	31	27	16	80	91	73	45	66	65	82	42.2541	0.487785	21.5973	0.000624393	0.00161174
Plekha4	0.0199856	-0.0395477	0.516365	1.7824	1.33428	1.7824	-0.0395477	37	7	16	23	12	18	37	28	12	14	8	7	28	30	14	10	16	31	20	34	21.2618	0.484367	27.2878	5.01e-05	0.000152679
Nlrp3	-0.0873389	-0.389858	1.16191	1.78167	1.0168	1.78167	-0.389858	1887	369	700	749	427	1530	1887	893	527	597	553	1269	1187	785	724	623	369	926	946	1764	995.965	0.318045	72.272	3.45e-14	2.68e-13
Acvrl1	-0.0212254	-0.114422	0.316294	1.78164	1.59622	1.78164	-0.114422	1859	387	715	817	518	630	1514	1859	531	618	580	590	863	1442	526	478	387	704	1373	1404	921.249	0.0879876	1023.38	5.21e-219	2.95e-216
ENSMUSG00000120996	0.263238	1.36521	1.66491	1.78112	1.45628	1.78112	0.263238	207	54	67	99	159	207	158	157	54	96	181	164	99	121	74	60	117	168	155	191	134.542	0.211241	123.396	5.99e-25	8.82e-24
Gm15433	-0.351683	0.361865	1.58556	1.78105	1.27565	1.78105	-0.351683	22	4	8	4	9	22	20	15	8	9	10	20	16	15	5	5	6	13	8	14	12.9599	0.517881	29.8171	1.6e-05	5.24e-05
Gm14253	0.370742	0.938537	1.77969	1.49006	1.26523	1.77969	0.370742	29	4	6	17	11	21	16	18	4	8	17	29	11	16	12	7	11	16	11	13	14.3233	0.52857	17.5086	0.00362975	0.0081782
Spata13	0.216593	1.30349	1.77931	1.69925	1.14687	1.77931	0.216593	881	160	242	318	596	881	572	406	160	229	638	717	374	359	454	474	523	658	643	878	518.984	0.311131	52.2723	4.74e-10	2.62e-09
Arg2	0.204779	1.77446	1.12784	-0.679824	-0.19573	1.77446	-0.679824	464	10	20	36	102	84	13	31	20	32	113	71	10	27	307	264	464	132	77	96	93	0.52101	32.9225	3.9e-06	1.38e-05
Nabp1	-0.056628	1.09345	1.77422	1.47618	1.32266	1.77422	-0.056628	838	210	266	318	534	838	523	688	235	272	649	662	335	534	257	210	324	783	437	460	483.089	0.1062	523.112	8.18e-111	1.18e-108
F2rl2	-0.553703	1.17743	0.677114	1.76929	0.540774	1.76929	-0.553703	20	1	7	4	6	10	15	8	3	1	11	4	7	6	9	9	20	13	17	9	8.9604	0.630362	18.2801	0.00261511	0.00606496
Dock4	-0.0574266	0.167113	1.00586	1.76841	0.571055	1.76841	-0.0574266	2192	563	826	938	739	1508	2192	1064	563	643	865	1082	1322	860	1118	959	850	1766	1438	1284	1178.62	0.199925	135.765	1.42e-27	2.37e-26
Fam72a	0.0568236	1.76743	1.43122	0.991083	1.12433	1.76743	0.0568236	203	23	60	76	135	132	64	99	40	53	203	87	45	63	29	23	73	82	44	78	78.8714	0.255108	84.0638	1.18e-16	1.1e-15
Flnb	0.080612	0.192935	1.17002	1.7647	0.110608	1.7647	0.080612	3174	199	299	339	331	706	1000	298	199	246	337	542	569	268	2533	2535	1607	3174	1725	1756	926.526	0.370176	41.1936	8.57e-08	3.72e-07
Cxcl12	0.282731	-0.233056	1.76013	0.773769	0.401982	1.76013	-0.233056	15654	2	2	10	3	22	12	10	5	9	5	23	6	7	10690	7668	5633	15654	5053	7100	2187.45	0.593302	16.5309	0.00548097	0.0119299
Slc23a2	-0.0740285	-0.232395	0.816193	1.75738	1.35762	1.75738	-0.232395	8750	2154	3438	4069	2154	4103	6607	7732	2375	2677	2432	3108	4134	6214	3416	2747	2401	7819	8750	6493	4638.01	0.15139	307.957	1.95e-64	1.12e-62
Tanc1	0.152494	0.26696	1.75496	0.82855	0.166414	1.75496	0.152494	693	105	169	201	195	650	245	184	105	145	191	505	148	152	566	579	379	693	364	383	313.219	0.349875	40.5185	1.17e-07	5.02e-07
Pcmtd1	-0.00122579	0.559089	1.52841	1.75488	1.05782	1.75488	-0.00122579	1867	512	660	830	860	1867	1579	1410	512	623	1036	1413	972	1198	866	721	786	1823	1662	1061	1159.55	0.142844	276.298	1.24e-57	5.73e-56
Ttc39b	0.0219153	0.872535	1.75296	1.40033	1.55164	1.75296	0.0219153	1119	122	173	193	278	578	266	515	122	143	323	434	187	453	515	501	564	1119	897	777	428.5	0.239144	96.5415	2.83e-19	3.14e-18
Tmed1	0.147734	0.738063	1.45308	1.75209	1.18377	1.75209	0.147734	484	134	179	220	271	483	484	444	134	173	305	403	286	353	246	258	252	425	368	302	328.522	0.235619	87.0582	2.79e-17	2.69e-16
Stat4	1.25928	1.75127	1.42397	0.734647	-1.35486	1.75127	-1.35486	14	0	1	5	8	5	3	2	4	10	14	9	1	1	4	8	6	7	5	0	5.05289	1.09385	15.6718	0.00784617	0.0165104
Gm15601	0.0531843	1.75104	0.722207	-0.236475	0.324062	1.75104	-0.236475	83	7	30	36	71	48	18	21	22	25	83	29	7	24	15	16	49	20	10	26	30.2883	0.364523	50.5878	1.05e-09	5.61e-09
Rgs7bp	1.11617	0.541086	1.74961	-1.84692	-0.960493	1.74961	-1.84692	22	0	2	9	7	10	0	1	2	4	4	8	0	0	13	22	4	21	3	7	5.53184	0.982599	18.4337	0.00244921	0.00571058
Ubash3b	-0.0726597	0.967543	1.7472	1.6963	1.18923	1.7472	-0.0726597	1755	366	470	589	827	1263	872	914	366	387	835	989	548	725	499	402	673	1755	1316	1040	818.331	0.117631	440.657	5.09e-93	5.28e-91
Ddx31	0.163157	1.6492	1.74415	0.9486	0.616533	1.74415	0.163157	574	119	162	232	457	574	178	253	119	169	560	449	140	221	257	231	458	474	319	223	304.744	0.233351	102.415	1.64e-20	1.94e-19
Qpct	-0.349503	-0.0180219	0.424233	1.23142	1.74377	1.74377	-0.349503	115	22	36	22	24	29	61	115	22	22	41	27	25	105	57	51	32	89	82	83	51.0819	0.382899	46.9912	5.7e-09	2.83e-08
Mthfd2	0.0527217	0.229004	0.946597	1.7421	1.69315	1.7421	0.0527217	1762	336	453	522	396	628	957	1391	336	437	449	501	602	1141	775	725	763	1762	1698	1630	839.659	0.165002	239.695	8.92e-50	3.38e-48
Prpf38a	0.182115	0.595837	1.57791	1.73957	1.2041	1.73957	0.182115	720	211	249	336	350	720	646	545	211	275	397	584	398	479	240	251	231	536	400	404	432.886	0.151688	231.728	4.56e-48	1.64e-46
Csf2rb	0.00544374	1.62177	1.7374	1.11675	0.383928	1.7374	0.00544374	13463	2794	3699	4907	10515	13463	5655	4486	2794	3376	11772	10113	3331	3561	3944	3186	7184	6751	4998	3928	6191.79	0.19929	152.158	4.64e-31	9.04e-30
Mllt3	0.0451277	0.239734	1.73666	1.46822	0.90645	1.73666	0.0451277	393	55	81	100	91	275	159	133	55	76	100	184	105	132	164	141	106	393	228	204	151.052	0.19297	165.694	6.05e-34	1.35e-32
Slc25a22	-0.125603	0.800101	1.42648	1.73516	0.82132	1.73516	-0.125603	1294	313	464	515	823	1294	1245	706	372	409	850	926	714	579	392	313	372	729	612	612	721.84	0.188681	151.804	5.51e-31	1.07e-29
Ust	0.0568282	0.580048	1.73509	0.0832497	-0.545848	1.73509	-0.545848	408	34	92	124	126	287	51	34	76	80	112	225	41	35	164	162	195	408	141	159	131.718	0.312354	76.2382	5.13e-15	4.24e-14
Gm50069	0.104424	1.7319	1.33906	1.00585	0.938743	1.7319	0.104424	41	1	8	14	35	25	12	21	6	15	41	17	10	12	7	1	4	8	5	6	14.5063	0.566557	16.0785	0.00662352	0.0141543
Fermt2	0.771186	-0.17285	1.73101	1.03256	-0.12647	1.73101	-0.17285	827	0	0	4	2	11	5	1	4	4	1	8	5	2	482	774	318	827	295	376	133.524	0.711846	13.1135	0.0223379	0.0424712
Gm45418	-0.0546185	1.7301	0.736496	0.892118	-0.908573	1.7301	-0.908573	28	1	6	7	16	12	10	5	8	7	28	9	6	1	1	2	4	1	1	1	7.50986	0.83298	17.228	0.00408712	0.00911981
Stk38l	-0.0968007	1.39452	1.72936	1.12949	0.488415	1.72936	-0.0968007	741	152	175	174	465	741	344	299	157	152	525	579	216	240	383	366	607	536	339	286	372.843	0.335764	48.8474	2.38e-09	1.23e-08
Tha1	0.0752791	1.72876	0.516696	-0.289633	-0.573391	1.72876	-0.573391	289	18	77	123	204	102	21	33	60	58	289	75	18	28	80	71	155	90	82	73	86.5531	0.41203	47.1887	5.2e-09	2.59e-08
Col4a2	0.990758	0.149638	1.72763	1.40518	-0.111238	1.72763	-0.111238	4467	10	13	36	19	76	44	25	15	21	27	57	37	10	2150	4467	1085	2749	926	1062	548.305	0.650901	14.7296	0.0115823	0.0234786
ENSMUSG00000120693	-0.255255	1.66381	1.72576	0.354238	0.0370907	1.72576	-0.255255	47	1	12	22	47	38	19	12	10	10	46	42	1	7	23	9	31	41	19	22	22.2357	0.550593	30.3512	1.26e-05	4.17e-05
Nupr1	0.0860789	0.833022	1.50017	1.72516	1.61505	1.72516	0.0860789	660	124	125	163	209	306	363	471	124	140	245	301	200	388	252	254	319	660	433	392	300.397	0.228049	107.769	1.21e-21	1.52e-20
St8sia6	1.72503	-0.00146634	0.509699	-0.917727	-2.98121	1.72503	-2.98121	48	0	4	8	5	0	2	0	2	9	2	5	0	0	11	48	5	21	4	2	5.81729	1.2976	19.8605	0.00132734	0.00324717
Vps54	0.0657452	0.599331	1.34665	1.72201	1.05853	1.72201	0.0657452	1169	365	455	610	627	1082	1146	1022	365	451	788	957	764	788	638	564	564	1169	982	827	808.4	0.160436	187.052	1.67e-38	4.41e-37
H2-T-ps	-0.0869036	0.289739	1.00795	1.58453	1.72148	1.72148	-0.0869036	1814	24	691	775	686	1085	1442	1814	572	662	818	948	838	1590	32	24	36	77	64	128	791.394	0.14842	287.173	5.72e-60	2.89e-58
9930111J21Rik1	-0.249453	1.2647	1.72148	1.68267	0.957447	1.72148	-0.249453	973	173	383	406	643	973	761	541	220	248	762	785	475	474	277	173	491	752	478	460	551.194	0.148646	301.869	3.97e-63	2.19e-61
Rnaseh2b	-0.072758	0.777603	1.1732	1.62989	1.72014	1.72014	-0.072758	551	114	135	163	192	295	270	551	114	133	256	244	202	411	171	134	200	289	322	255	253.598	0.231596	107.487	1.39e-21	1.74e-20
Tlr9	-0.085777	-0.384514	0.986872	1.71914	1.24667	1.71914	-0.384514	2690	370	1561	1505	802	2110	2690	2391	956	1138	889	1650	1618	1894	510	487	370	1209	1453	1560	1515.61	0.150477	314.893	6.28e-66	3.77e-64
Tnfrsf1a	0.0106553	1.41655	1.71643	1.59348	0.926109	1.71643	0.0106553	6698	1859	2328	2648	4581	6698	4369	3976	1859	2166	5375	5383	2744	3400	2268	2199	5390	6419	4978	3357	4035.39	0.136318	297.239	3.93e-62	2.12e-60
Slc2a1	0.143064	0.669568	1.25074	1.71604	1.09504	1.71604	0.143064	1431	429	594	730	817	1357	1431	1152	429	583	1096	1077	871	960	861	866	731	1367	1409	1350	1020.24	0.175995	140.74	1.25e-28	2.18e-27
Ptges	-0.0499991	-0.146664	0.227513	1.65808	1.71594	1.71594	-0.146664	211	30	47	65	32	55	139	211	42	38	30	42	94	141	142	126	123	138	121	210	100.733	0.425161	42.6172	4.42e-08	1.99e-07
Fam13a	0.602024	1.50448	1.37302	0.848358	1.71409	1.71409	0.602024	76	4	18	20	39	31	19	52	12	24	34	21	4	41	21	38	55	76	42	46	31.185	0.409978	24.2396	0.00019526	0.000546758
Slc28a2b	0.153522	0.622227	0.807734	1.084	1.71404	1.71404	0.153522	60	2	17	19	19	25	35	60	13	12	29	21	14	43	5	9	5	7	2	8	20.8985	0.504681	16.4161	0.00575125	0.012479
Gfra4	0.142436	1.67434	1.71383	0.496019	-2.04472	1.71383	-2.04472	44	0	4	11	11	18	3	0	6	2	15	12	4	0	14	15	44	36	16	6	11.1385	0.873896	35.6712	1.11e-06	4.23e-06
Adhfe1	0.0650088	1.39413	1.71238	1.47584	0.963406	1.71238	0.0650088	81	11	13	15	50	81	42	37	11	19	52	34	26	24	38	31	36	55	30	41	36.0309	0.463813	24.2343	0.000195718	0.000547647
Cd207	0.24877	1.34466	1.71162	1.19452	-3.64761	1.71162	-3.64761	93	1	24	39	47	93	51	1	13	26	67	57	28	1	18	13	23	24	8	2	32.1537	0.843248	75.5887	7.01e-15	5.77e-14
Arid4a	-0.04478	1.71108	1.35352	0.972165	0.1542	1.71108	-0.04478	2954	649	1005	1131	2622	2261	1208	892	672	866	2954	1812	767	693	816	649	1836	1456	1001	827	1338.64	0.146389	277.46	6.99e-58	3.28e-56
Wrn	-0.0330402	0.338328	1.71094	1.42039	0.784	1.71094	-0.0330402	1184	259	430	476	447	1184	734	537	259	309	488	949	432	461	411	367	313	946	622	638	579.893	0.170773	193.532	6.87e-40	1.93e-38
Slc25a12	-0.0372743	0.0883843	0.940617	1.70995	1.28035	1.70995	-0.0372743	1505	383	573	771	510	1085	1505	1367	483	549	694	804	995	1175	550	425	383	846	762	939	873.568	0.159414	223.913	2.16e-46	7.46e-45
Xaf1	-0.0768119	1.30337	1.70885	1.65358	1.01884	1.70885	-0.0768119	1818	231	643	826	1320	1818	1424	1023	583	654	1500	1477	862	941	323	231	677	1076	684	706	1009.28	0.146629	272.542	7.96e-57	3.6e-55
Bmp2k	-0.0374386	1.70865	1.35917	0.702711	-0.288292	1.70865	-0.288292	2458	394	775	860	1916	1695	663	481	546	603	2208	1337	412	394	959	913	2458	1950	1367	793	1103.56	0.171705	241.775	3.2e-50	1.23e-48
Lair1	0.019827	0.290801	0.797657	1.70832	1.65542	1.70832	0.019827	3414	754	966	1192	940	1222	1819	2455	754	926	1108	1028	1039	1988	1072	920	1010	2215	3121	3414	1525.89	0.135146	340.175	2.28e-71	1.52e-69
Egfl7	1.70806	-1.15869	-0.323471	-2.06175	-2.04494	1.70806	-2.06175	177	0	1	1	1	0	0	0	5	6	2	0	1	1	13	177	4	49	2	5	11.3573	1.38325	12.7127	0.0262251	0.0491455
Map3k19	-0.392382	1.70716	0.200531	-3.46246	0.0191853	1.70716	-3.46246	22	0	4	10	12	8	0	5	8	3	22	4	0	8	1	0	4	1	0	0	4.97114	0.967823	18.2734	0.00262258	0.00607859
Atf6	0.000476941	1.19219	1.70464	0.895462	0.250598	1.70464	0.000476941	4884	1024	1372	1754	3210	4884	1649	1511	1024	1197	3614	3879	1032	1173	1824	1549	1907	2743	2168	1687	2162.89	0.25747	74.7899	1.03e-14	8.33e-14
Gm13012	0.0856325	-0.967262	-1.23495	0.498708	1.70185	1.70185	-1.23495	72	0	34	46	9	10	29	72	19	19	17	8	13	66	0	1	0	0	1	3	20.8444	0.472266	46.8971	5.96e-09	2.94e-08
Bcl3	0.0113434	1.48093	1.6988	1.07056	0.471222	1.6988	0.0113434	1293	296	432	527	799	1293	537	427	317	372	892	956	296	344	337	304	987	774	597	555	609.843	0.249134	87.4782	2.27e-17	2.22e-16
Traf5	0.153808	1.69767	0.710606	0.298262	0.308175	1.69767	0.153808	488	48	122	191	431	198	104	137	92	117	488	141	48	105	202	179	236	246	176	205	181.805	0.271826	61.6341	5.58e-12	3.64e-11
Gm36486	0.256445	1.43993	1.63639	1.69539	1.32604	1.69539	0.256445	258	47	90	133	216	258	195	216	60	90	240	219	120	147	48	47	70	81	81	85	145.139	0.218747	107.678	1.27e-21	1.59e-20
Serpinb1c	0.256527	0.253833	-0.340996	0.865401	1.69536	1.69536	-0.340996	176	22	49	56	38	33	69	176	34	76	55	22	35	143	53	43	51	40	49	71	62.2691	0.345937	46.9985	5.69e-09	2.82e-08
Aif1	-0.00814516	0.0547342	0.500247	1.30415	1.6936	1.6936	-0.00814516	3109	453	1612	1987	1329	1620	2193	3109	1338	1571	1633	1353	1402	2704	535	453	453	1066	1315	2880	1682.06	0.257728	84.7609	8.45e-17	7.94e-16
Rgl1	0.0372177	1.36855	1.28109	1.69198	0.610558	1.69198	0.0372177	1497	445	608	716	1220	1321	1497	694	461	542	1425	1072	934	665	457	445	916	859	622	657	909.364	0.211009	112.527	1.2e-22	1.58e-21
Bach1	-0.0274728	1.69147	0.921742	0.673818	0.16343	1.69147	-0.0274728	8576	1594	2560	2973	7677	4462	2491	2453	1809	2040	8576	3548	1594	1918	2190	1969	3710	2832	2297	2058	3216.31	0.169927	168.208	1.76e-34	4.04e-33
Ak4	0.134585	0.00804168	1.01017	1.69131	0.779843	1.69131	0.00804168	193	13	31	23	30	46	77	33	13	19	24	32	42	44	110	139	53	193	100	116	58.6147	0.452894	23.4867	0.000272391	0.000746835
Nanos1	-0.22989	1.39385	1.69119	-0.81295	-2.33692	1.69119	-2.33692	143	0	24	16	46	48	8	2	9	14	43	54	3	0	75	61	124	143	28	19	35.4727	0.577708	81.1035	4.93e-16	4.37e-15
Fcgr2b	0.170805	1.36475	1.69116	0.26199	-1.29419	1.69116	-1.29419	4233	179	866	1145	2037	2491	535	228	648	896	2448	2068	327	179	1863	1829	2365	4233	2099	996	1415.77	0.306045	110.287	3.56e-22	4.57e-21
Tnfaip2	0.0365335	0.590567	1.16464	1.69022	1.21931	1.69022	0.0365335	15314	4797	6560	8019	6184	13387	15314	14105	4797	6211	7231	10424	9278	11375	6972	5989	10491	11599	11062	11651	10048.8	0.232894	84.4257	9.93e-17	9.29e-16
Trim46	0.0755621	0.121604	0.00694168	0.310429	1.68706	1.68706	0.00694168	118	11	39	42	24	20	35	118	21	25	33	14	11	95	57	64	53	88	47	66	44.9407	0.450273	24.5011	0.000173888	0.000490694
Mindy3	0.0837146	0.87883	1.65271	1.68588	0.835476	1.68588	0.0837146	1052	286	318	423	552	1052	725	608	286	353	683	858	512	464	366	337	408	758	673	460	581.098	0.159688	208.963	3.43e-43	1.06e-41
Klf8	-0.245613	-0.0948002	1.09459	1.68438	0.747059	1.68438	-0.245613	256	63	113	100	82	209	256	200	91	77	102	143	170	157	85	83	63	190	143	81	143.022	0.246037	102.456	1.6e-20	1.91e-19
Gm10425	0.348991	0.792466	1.00049	1.68223	1.65597	1.68223	0.348991	47	10	13	23	16	23	46	47	17	23	19	17	11	42	10	11	26	32	27	24	24.6413	0.483594	19.8184	0.0013517	0.00330099
Adam9	-0.0508499	1.26554	1.67505	0.902062	0.351089	1.67505	-0.0508499	7100	1679	2253	2492	4956	7100	2753	2390	1679	1870	5886	5500	1748	2005	2511	2271	3271	5019	2875	2777	3359.46	0.186522	143.144	3.84e-29	6.88e-28
Gch1	-0.132869	1.08576	1.67448	1.30236	0.207238	1.67448	-0.132869	1034	199	316	318	582	1034	571	306	199	265	718	831	359	225	411	304	456	604	433	396	484.367	0.273882	75.5655	7.09e-15	5.82e-14
Pkdcc	0.185953	1.67404	1.3359	0.761692	0.365525	1.67404	0.185953	217	42	64	61	183	151	78	82	43	72	217	115	42	59	117	129	202	213	111	102	109.916	0.245966	85.1206	7.1e-17	6.69e-16
Gm16091	0.510417	0.412843	1.67168	1.23101	0.564613	1.67168	0.412843	47	9	11	25	12	44	23	14	9	18	19	42	22	16	36	35	31	47	23	40	25.9868	0.483879	17.5438	0.003576	0.00806663
Ninj1	0.0904611	0.285571	0.703496	1.66916	1.19218	1.66916	0.0904611	7766	2507	3093	4062	2620	4524	7766	6521	2507	3232	3093	3703	4668	5450	3174	2852	3633	4254	4499	5620	4475.22	0.212212	101.532	2.51e-20	2.96e-19
Wdr62	-0.047546	0.0384122	0.860816	1.66667	1.53007	1.66667	-0.047546	823	193	267	300	234	432	555	823	193	227	260	323	407	649	297	257	203	453	485	447	403.818	0.192368	169.967	7.41e-35	1.74e-33
C1rb	-0.662891	0.1513	1.13094	1.1333	1.66629	1.66629	-0.662891	63	9	17	19	17	43	27	55	14	14	38	41	25	49	29	9	10	31	28	63	30.7247	0.379708	49.8821	1.46e-09	7.71e-09
Rubcnl	-0.134417	0.704104	0.914859	1.66486	1.16316	1.66486	-0.134417	169	33	45	57	86	78	107	104	33	45	87	67	70	86	104	66	73	154	169	152	88.5636	0.216794	101.498	2.55e-20	3e-19
Plau	-0.128062	-0.462127	1.35718	1.66454	0.26029	1.66454	-0.462127	4526	246	874	1020	246	2299	2228	1124	700	774	268	1810	1350	919	3126	2339	3280	4526	3982	1929	1785.43	0.577825	21.9212	0.000541959	0.00141306
Gsta4	-0.3208	-0.379774	-0.0788071	-0.817115	1.66285	1.66285	-0.817115	179	0	5	7	2	2	1	29	3	0	3	3	0	7	170	152	105	179	91	139	39.3521	0.722444	13.5703	0.0185821	0.0360169
H2-Q5	-0.0968988	0.00728256	0.548606	0.791162	1.66242	1.66242	-0.0968988	800	46	87	74	65	100	87	204	46	68	59	86	57	188	328	278	253	365	338	800	174.831	0.198635	129.481	3.07e-26	4.81e-25
Mxd1	-0.0583274	-0.147731	1.47591	1.66193	0.485989	1.66193	-0.147731	769	155	199	291	159	769	683	332	181	196	197	588	414	264	245	184	155	252	195	208	345.436	0.380994	44.2949	2.02e-08	9.42e-08
Akap12	0.591721	1.34097	1.66041	0.466258	0.114119	1.66041	0.114119	1352	3	4	16	25	19	10	8	3	9	38	37	8	11	1052	1049	507	1352	389	489	213.999	0.595117	13.6257	0.0181701	0.0352767
Dcbld2	0.0289715	0.653731	1.20105	1.65926	-0.266953	1.65926	-0.266953	572	33	72	105	117	183	238	57	51	47	125	145	131	33	497	463	391	572	301	359	199.532	0.441702	29.169	2.15e-05	6.9e-05
Dnhd1	-0.169114	0.0238946	1.65874	1.15253	1.34284	1.65874	-0.169114	61	11	17	18	24	54	19	31	14	15	11	35	15	40	23	18	13	61	42	47	27.7149	0.382312	45.1179	1.37e-08	6.53e-08
Usb1	0.00148205	1.16649	1.37318	1.65837	1.14672	1.65837	0.00148205	1206	365	497	554	937	1206	1111	1027	365	480	1066	968	688	806	448	388	679	801	743	731	800.315	0.14779	214.899	1.84e-44	5.97e-43
Twsg1	0.112635	0.538929	1.29385	1.65533	1.12029	1.65533	0.112635	1584	293	390	486	471	900	890	780	293	384	573	644	587	664	792	770	765	1584	1205	1247	745.578	0.144325	214.201	2.59e-44	8.37e-43
Oas3	-0.177964	0.951245	1.65531	1.61684	1.02896	1.65531	-0.177964	8588	1136	3244	3493	4675	8588	6115	5622	2461	2486	5379	6773	3906	4584	1419	1136	2363	4091	3042	2547	4376.59	0.0984027	589.592	3.59e-125	6.08e-123
Hdac9	-0.097625	-0.189051	0.790376	1.65236	0.783212	1.65236	-0.189051	160	35	35	47	37	76	113	52	40	35	39	52	67	62	107	93	55	141	140	160	75.1278	0.289206	64.9571	1.14e-12	7.89e-12
Crybg1	-0.0591111	0.156662	1.15419	1.6522	0.686121	1.6522	-0.0591111	2452	433	1420	1661	1111	2222	2452	1489	977	1165	1248	1760	1508	1260	556	433	581	1519	1480	1153	1449.7	0.178549	159.146	1.51e-32	3.21e-31
Casp7	0.144645	0.683455	1.64952	1.58926	1.25313	1.64952	0.144645	512	122	180	211	202	420	337	359	122	169	265	384	204	295	177	188	222	512	345	342	282.825	0.124618	343.921	3.56e-72	2.4e-70
Fstl1	0.442918	-0.0462233	1.64773	1.16852	0.0844259	1.64773	-0.0462233	6825	17	20	36	22	98	65	17	22	43	29	69	30	26	4202	4396	2353	6825	2650	3493	1045.87	0.387038	36.0535	9.27e-07	3.58e-06
Rab20	0.140272	0.725625	0.898577	1.64709	0.999708	1.64709	0.140272	458	119	148	189	232	293	376	274	119	144	261	251	251	222	286	301	285	282	355	458	270.857	0.274004	48.6544	2.61e-09	1.34e-08
Cul2	0.055949	0.559854	1.3536	1.64668	1.2531	1.64668	0.055949	1009	270	376	493	477	836	819	861	270	326	493	710	560	743	513	460	524	1009	778	754	636.953	0.168305	168.891	1.26e-34	2.91e-33
Eif1a	0.221644	1.28358	1.64654	1.49254	1.0296	1.64654	0.221644	2717	738	882	1219	1803	2717	1741	1886	738	984	2078	2175	1083	1560	1188	1275	2158	2653	2040	1483	1689.51	0.170278	148.215	3.2e-30	6e-29
Bambi-ps1	0.464258	0.855284	0.517143	1.64458	1.57762	1.64458	0.464258	53	12	21	29	31	15	53	52	12	22	30	18	28	48	14	19	17	24	12	25	28.1651	0.425117	24.2343	0.000195721	0.000547647
Cdkn1a	0.101027	0.79246	1.6435	1.30159	0.144948	1.6435	0.101027	4580	1093	1380	1713	2100	4580	2610	1305	1161	1445	2705	3585	1665	1093	1829	1813	1979	3402	2209	1844	2213.52	0.209875	111.371	2.1e-22	2.74e-21
Ugcg	0.0750638	1.64074	1.20491	1.09274	0.492048	1.64074	0.0750638	1438	272	405	459	1282	917	696	588	272	338	1438	696	373	438	634	634	849	939	601	539	675.468	0.241234	74.675	1.09e-14	8.77e-14
Dbnl	-0.0282138	0.406633	1.26945	1.64049	1.05974	1.64049	-0.0282138	3439	949	1331	1477	1349	2522	2565	2100	949	1176	1605	2052	1530	1877	1482	1282	1475	3439	3201	2907	1955.67	0.074281	887.642	1.26e-189	5.48e-187
Hivep1	-0.00424876	0.211558	1.6404	1.63552	1.1367	1.6404	-0.00424876	1884	485	667	782	562	1884	1396	1313	485	541	649	1385	835	951	708	671	694	1754	1297	1322	1036.76	0.146634	289.575	1.74e-60	8.96e-59
Sgcb	0.0450996	0.822388	1.58497	1.63937	0.350498	1.63937	0.0450996	1338	377	506	651	749	1338	940	472	377	399	853	1087	649	392	454	454	546	1040	949	628	731.009	0.180752	172.399	2.24e-35	5.32e-34
Mafk	0.293798	1.63915	1.55142	1.55869	0.978346	1.63915	0.293798	1746	395	538	789	1564	1649	1125	1064	395	640	1746	1252	735	898	914	916	1644	1598	1392	1098	1127.45	0.178499	145.853	1.02e-29	1.86e-28
Kpna3	0.0544595	-0.00703221	0.90377	1.63883	0.568782	1.63883	-0.00703221	2551	766	967	1285	820	1663	2551	1325	766	993	949	1377	1556	1139	1144	952	790	1668	1308	1269	1346.78	0.196523	120.818	2.11e-24	3.02e-23
Plbd1	0.0182669	-0.0401878	0.314098	0.30228	1.63822	1.63822	-0.0401878	1821	88	793	1019	691	706	617	1821	631	820	792	644	382	1482	154	113	88	224	138	567	686.587	0.193816	128.862	4.15e-26	6.46e-25
Slc33a1	0.113728	0.79279	1.42567	1.6382	0.696634	1.6382	0.113728	693	218	225	363	410	693	532	387	218	244	453	534	366	356	336	302	349	584	586	357	424.68	0.174079	149.692	1.55e-30	2.97e-29
Gsap	-0.0484841	1.13055	1.6285	1.63714	1.16725	1.63714	-0.0484841	2165	514	695	1008	1399	2165	1643	1271	601	688	1692	1827	1037	1072	750	514	1028	1526	1231	1667	1278.94	0.197614	135.385	1.71e-27	2.85e-26
Snn	0.323228	0.309859	0.766325	1.63626	-0.0505543	1.63626	-0.0505543	238	11	22	38	30	43	95	11	23	22	32	31	35	19	177	238	137	236	110	187	73.5227	0.519133	15.4847	0.00848001	0.0177424
Myd88	0.111821	1.53241	1.63626	1.54173	0.493258	1.63626	0.111821	3027	689	1075	1392	2544	3016	2066	1185	900	1103	3027	2592	1285	1033	689	691	1533	1656	1374	1010	1667.54	0.149413	255.782	3.16e-53	1.32e-51
Gm49125	0.082871	1.635	-0.260563	0.41404	-0.325622	1.635	-0.325622	44	5	14	18	44	10	10	10	11	14	30	9	8	11	12	11	29	8	12	5	14.8651	0.483649	34.32	2.06e-06	7.57e-06
Tmem86b	0.107245	0.431632	1.20345	1.63466	1.1331	1.63466	0.107245	109	32	39	49	50	86	107	86	32	48	49	51	47	60	48	40	44	109	76	83	63.1947	0.239871	79.3342	1.16e-15	9.99e-15
Mefv	0.172249	1.30764	0.814255	1.63396	1.42203	1.63396	0.172249	119	26	37	62	99	92	100	95	26	34	119	45	79	82	51	45	51	45	37	92	70.744	0.395419	27.7346	4.1e-05	0.000126501
Ccdc88b	-0.172422	-0.197876	0.384754	1.63361	0.988091	1.63361	-0.197876	2499	704	1102	1173	704	1145	2499	1732	766	857	797	891	1441	1396	1306	965	932	1630	1908	2393	1376.72	0.163727	217.218	5.86e-45	1.93e-43
Dusp16	0.177006	1.63335	1.40841	0.980878	0.468357	1.63335	0.177006	733	140	197	287	615	613	316	290	140	181	733	493	222	221	270	263	397	293	189	231	341.913	0.314991	44.6185	1.73e-08	8.17e-08
Stat2	-0.147025	0.836477	1.42589	1.63298	1.12117	1.63298	-0.147025	6173	970	2778	2901	2752	4322	4410	3960	2008	2173	3127	3500	2831	3120	1139	970	3273	6173	3906	4089	3327.15	0.292328	58.3634	2.65e-11	1.63e-10
Fosb	1.63098	-0.873838	-2.02584	-3.10771	-0.200054	1.63098	-3.10771	198	0	6	8	8	3	0	11	7	5	3	0	0	5	22	198	2	8	4	2	12.9199	1.20146	14.9345	0.0106459	0.0217536
Gm12989	-0.42357	0.849838	1.63066	1.63084	1.21876	1.63084	-0.42357	15	1	8	4	6	11	8	9	1	3	7	15	7	8	5	4	9	10	11	11	8.05177	0.655946	16.4726	0.00561657	0.0122094
1700023B13Rik	0.0727233	1.26033	1.63012	0.1059	-0.623966	1.63012	-0.623966	37	3	7	16	29	27	10	8	12	8	37	33	5	3	12	12	8	25	6	7	14.7963	0.606594	26.0233	8.83e-05	0.000259982
Gm19680	0.240395	1.62328	0.839157	-0.236958	-0.485611	1.62328	-0.485611	80	3	23	22	70	47	12	10	14	31	80	32	10	17	9	9	9	4	3	4	23.4386	0.547416	25.7342	0.000100476	0.000293802
Fcgr3	0.173151	1.17613	1.62164	1.38265	0.474487	1.62164	0.173151	10918	3012	3811	5355	7268	10918	6322	4685	3012	4098	8695	8718	4034	3949	3893	3681	5978	9021	6863	4410	6003.21	0.106681	396.133	2.02e-83	1.75e-81
Nfkbib	-0.0343413	0.218896	0.983036	1.61503	1.06804	1.61503	-0.0343413	866	273	345	445	332	669	866	739	273	298	367	508	475	568	462	387	407	671	666	657	532.508	0.177109	147.859	3.81e-30	7.14e-29
Perm1	-0.141024	-0.0616182	0.781737	1.61428	1.35368	1.61428	-0.141024	201	36	81	88	48	107	199	201	65	65	64	88	112	157	41	36	44	79	53	75	99.252	0.289615	70.7715	7.08e-14	5.38e-13
Tmem229b	-0.0397042	0.319398	1.36604	1.6135	1.19021	1.6135	-0.0397042	3157	596	807	940	775	1407	1278	1385	596	724	870	1091	751	1112	864	695	898	3157	2699	2226	1222.64	0.19218	140.313	1.53e-28	2.68e-27
Etnk1	-0.00397477	1.28911	1.61194	1.1119	0.21802	1.61194	-0.00397477	3842	877	1307	1473	2971	3842	1981	1183	877	1067	3311	2923	1287	983	1616	1459	2012	3087	1616	1673	1969.46	0.21639	107.174	1.62e-21	2.02e-20
Esr1	-0.227398	-0.246784	1.46261	1.60851	0.943741	1.60851	-0.246784	193	30	79	93	55	182	101	114	46	52	73	137	92	87	83	48	30	175	193	147	102.785	0.285866	88.6182	1.31e-17	1.31e-16
Eml4	-0.0155672	-0.244869	1.17957	1.60831	0.568481	1.60831	-0.244869	1433	317	475	577	317	773	951	589	350	395	382	625	576	435	542	479	325	1433	1029	768	626.338	0.118536	417.672	4.6e-88	4.28e-86
Slc25a37	-0.147249	-0.652412	-0.1522	1.02918	1.60721	1.60721	-0.652412	2425	366	813	942	442	470	1125	2211	617	690	457	366	707	1859	1044	738	487	1322	1220	2425	997.211	0.197809	198.191	6.92e-41	2.02e-39
Atp8a1	-0.185883	0.717249	1.60678	1.3647	0.496655	1.60678	-0.185883	3348	781	1229	1310	1638	3348	1864	1329	781	881	1865	2579	1103	969	1258	899	1285	2497	2218	1731	1651.36	0.183326	153.614	2.27e-31	4.48e-30
Gng11	0.482059	0.433236	1.22551	1.5977	1.60667	1.60667	0.433236	265	69	69	98	93	162	144	265	74	73	124	124	99	210	96	188	75	213	212	147	140.16	0.33773	39.0337	2.34e-07	9.63e-07
Bak1	0.00977497	0.143881	0.837392	1.60608	1.44143	1.60608	0.00977497	1942	607	755	973	664	1093	1601	1942	607	668	725	810	938	1650	934	844	861	1843	1777	1774	1167.53	0.135857	292.12	4.95e-61	2.59e-59
Sik3	0.0555155	0.493528	1.60514	0.995129	0.0211989	1.60514	0.0211989	2292	545	774	903	861	2292	1160	689	545	647	967	1617	715	558	833	830	857	1758	700	655	995.21	0.207352	108.54	8.34e-22	1.05e-20
Noct	0.145784	1.60494	0.531106	-0.448693	-1.00338	1.60494	-1.00338	535	32	188	228	451	223	52	45	115	162	535	140	32	39	150	152	249	212	141	126	170.778	0.3952	54.1134	1.99e-10	1.13e-09
Slc16a3	0.0757543	-0.105281	0.426447	1.60425	0.577595	1.60425	-0.105281	1361	324	695	736	559	700	1361	906	492	629	619	565	841	709	570	613	324	807	1059	685	763.346	0.124478	296.282	6.31e-62	3.38e-60
Ung	0.284444	0.969857	0.250379	0.344303	1.60276	1.60276	0.250379	67	9	13	36	31	29	9	67	23	19	46	15	13	66	48	50	63	40	48	62	36.0652	0.435018	20.45	0.00102858	0.00256272
Tbc1d9	-0.0372241	0.0130841	0.51898	1.46205	1.6026	1.6026	-0.0372241	3148	691	944	1112	799	1293	2116	3148	691	826	912	1110	1247	2759	1308	1092	896	1213	1522	1788	1456.5	0.245479	97.2797	1.98e-19	2.22e-18
Map4	0.0102314	-0.0183265	0.440666	1.6022	1.16833	1.6022	-0.0183265	4952	1530	2000	2343	1708	2337	4812	4952	1530	1679	1991	1823	2962	3813	3602	3482	2314	4437	4593	4310	3124.72	0.214089	110.68	2.94e-22	3.8e-21
Pcgf5	0.11152	0.714751	1.36549	1.60157	0.897482	1.60157	0.11152	540	179	213	285	333	525	540	396	179	218	396	461	312	285	239	233	226	434	329	356	351.151	0.189101	116.404	1.81e-23	2.49e-22
Akt3	0.055243	0.199894	1.57649	1.59952	0.968065	1.59952	0.055243	1878	428	554	685	569	1563	1077	1055	428	548	633	1219	721	850	841	755	622	1878	1600	1143	951.029	0.122951	377.73	1.87e-79	1.46e-77
Paqr8	0.259513	0.664311	1.59931	0.22886	-0.125196	1.59931	-0.125196	115	7	8	12	18	36	8	11	8	9	22	28	7	7	73	85	47	115	42	42	27.9714	0.479225	21.8626	0.000556031	0.00144703
Dhrs9	0.342331	1.14678	1.59552	1.0559	-0.208064	1.59552	-0.208064	425	80	106	169	249	425	181	88	80	139	254	318	124	86	268	267	319	265	224	148	207.123	0.348656	41.6216	7.03e-08	3.08e-07
Olfml2a	1.59364	-0.118979	0.302136	-0.979521	-0.223791	1.59364	-0.979521	907	0	0	0	0	0	0	1	1	0	2	0	0	0	281	907	166	368	92	197	84.6567	0.572414	27.6872	4.19e-05	0.000129095
H2-T24	-0.125027	0.983017	1.59223	1.56807	1.03666	1.59223	-0.125027	3463	658	1594	1798	2352	3463	2464	2422	1150	1309	2619	2816	1489	1992	892	658	1531	3177	2541	2017	2108.38	0.164204	190.74	2.71e-39	7.43e-38
Ehd1	-0.0488791	-0.229587	0.838418	1.59178	0.612344	1.59178	-0.229587	5299	1359	2026	2375	1359	3426	4781	1883	1497	1883	1606	2697	2870	1574	2708	2087	1700	3199	3186	5299	2684.34	0.30801	53.3069	2.91e-10	1.63e-09
Tor3a	-0.0698146	0.896785	1.45829	1.59178	0.698833	1.59178	-0.0698146	5804	1773	2135	2560	3459	5599	4479	2986	1773	1899	3980	4506	2873	2324	2853	2417	3709	5804	5085	4420	3602.82	0.141804	237.876	2.19e-49	8.21e-48
Pdpn	0.315526	0.721781	1.0047	1.03068	1.59114	1.59114	0.315526	445	49	54	86	120	120	92	205	49	69	115	90	70	183	291	321	204	445	262	422	163.406	0.283318	39.5977	1.8e-07	7.53e-07
Erap1	0.0493244	0.201368	0.933731	1.59113	1.47171	1.59113	0.0493244	2632	732	1026	1208	890	1512	1759	2285	732	931	1032	1156	1096	1775	981	914	894	1995	2306	2632	1429.72	0.0834655	753.023	1.68e-160	5.23e-158
Cd52	-0.0319597	0.100202	0.331792	1.22173	1.59076	1.59076	-0.0319597	2781	333	1144	1509	1056	1295	1945	2781	879	1122	1240	1070	1195	2277	485	333	336	465	577	1381	1277.14	0.156227	212.559	5.83e-44	1.86e-42
Loxl1	0.650744	0.312056	1.59024	1.46329	0.308349	1.59024	0.308349	2055	2	2	7	10	12	21	6	5	9	5	19	7	5	1102	1462	671	2055	708	963	301.847	0.564453	14.7847	0.0113228	0.0229952
4930469K13Rik	-1.08684	1.58753	-0.0825315	-0.241605	-0.949723	1.58753	-1.08684	24	1	7	8	16	9	4	2	4	2	24	4	3	1	13	2	20	6	5	8	7.31401	0.759501	22.9446	0.000345895	0.000933771
Nes	1.58544	-0.0148897	0.89883	-0.206658	-0.323781	1.58544	-0.323781	1127	0	1	2	1	2	1	0	1	2	2	5	1	0	378	1127	254	577	205	270	120.194	0.433239	38.382	3.16e-07	1.28e-06
Mertk	0.0211797	0.125195	-0.277125	1.14907	1.58409	1.58409	-0.277125	5481	538	2215	2645	1952	1587	3447	5481	1628	1881	2300	1166	2121	4472	734	700	559	538	839	1967	2200.33	0.120816	411.6	9.37e-87	8.56e-85
Psma5	0.0367344	0.331163	1.09703	1.5834	1.40748	1.5834	0.0367344	1675	547	620	777	689	1197	1358	1675	547	661	826	1001	828	1309	776	699	677	1464	1400	1522	1038.63	0.0901916	607.542	4.75e-129	8.52e-127
Tgs1	0.0345399	1.00553	1.58227	1.51666	1.10403	1.58227	0.0345399	1683	307	423	520	685	1050	704	716	307	381	854	842	428	594	632	560	825	1683	1377	1283	761.348	0.122936	309.138	1.09e-64	6.28e-63
A430057M04Rik	0.301089	-1.04105	-0.701235	-0.389144	1.57982	1.57982	-1.04105	28	1	5	7	3	5	4	23	7	12	2	1	3	28	20	20	8	12	7	15	9.60067	0.661241	18.862	0.00203923	0.00482396
P4ha3	0.703729	-0.0784387	1.57977	-0.223777	-0.661786	1.57977	-0.661786	319	0	0	3	1	3	0	0	1	0	0	4	0	0	182	245	121	319	106	101	46.1456	0.727858	12.8822	0.024508	0.0462286
Runx3	0.245042	0.686705	1.57921	1.06839	0.38266	1.57921	0.245042	218	42	83	89	127	218	119	95	42	71	131	156	91	99	103	118	73	217	70	61	112.222	0.352085	29.8406	1.59e-05	5.19e-05
Tiparp	0.078299	0.743684	1.57898	1.1576	0.31348	1.57898	0.078299	1547	309	463	517	744	1547	699	542	309	483	926	1199	489	460	648	567	490	826	722	525	702.599	0.272333	54.7749	1.45e-10	8.4e-10
Max	-0.0382776	0.825236	1.56395	1.57895	0.84087	1.57895	-0.0382776	3552	991	1291	1606	2047	3552	2710	2161	1087	1271	2247	2817	1642	1949	1235	991	1535	3021	2305	1604	2057.97	0.0909582	604.728	1.92e-128	3.37e-126
Slc7a5	-0.0979146	-0.222759	0.38269	1.57832	0.854047	1.57832	-0.222759	863	95	155	162	98	118	297	236	106	95	107	96	203	207	458	474	325	863	696	605	276.566	0.262648	74.1615	1.39e-14	1.11e-13
Gm20559	-0.0998718	1.21	1.57532	1.49782	0.352235	1.57532	-0.0998718	2281	449	950	1152	1766	2281	1695	851	705	730	1989	1838	1080	653	556	449	964	1587	1012	876	1250.01	0.175829	183.282	1.06e-37	2.76e-36
Ifi207	0.167232	1.57506	1.23958	0.923655	-0.188827	1.57506	-0.188827	11212	1880	4436	5863	9677	9019	5488	3061	3310	4212	11212	7152	3317	2484	2138	2270	5514	4219	2600	1880	5103.09	0.13762	279.805	2.19e-58	1.05e-56
Idnk	-0.0675859	0.450451	1.35653	1.54463	1.57446	1.57446	-0.0675859	1004	231	278	376	271	540	540	769	231	244	370	452	302	634	342	254	398	1004	730	801	477.839	0.14931	257.159	1.6e-53	6.76e-52
Rhbdf2	-0.0375144	0.996487	1.43262	1.5731	1.11599	1.5731	-0.0375144	2390	621	976	1162	1542	2390	2020	1659	621	810	1757	1785	1151	1393	1032	787	1361	1923	1581	1879	1497	0.148075	207.238	8.03e-43	2.44e-41
Tnfrsf14	-0.246669	-0.372924	1.05361	1.57074	1.46755	1.57074	-0.372924	743	131	419	431	207	542	651	743	273	276	212	380	432	593	185	131	171	643	465	720	439.856	0.24592	124.087	4.27e-25	6.32e-24
Jun	0.360561	1.56495	1.01752	0.574845	-0.120777	1.56495	-0.120777	3777	746	1150	1712	3285	2255	1176	1023	846	1395	3777	1885	746	802	2299	2517	3470	2920	1925	1485	1856	0.171798	146.031	9.34e-30	1.71e-28
Opn3	-0.139705	0.529572	1.56388	-0.141527	-0.0296464	1.56388	-0.141527	64	5	27	32	23	64	11	15	16	18	43	52	5	18	25	17	23	57	23	25	26.6511	0.403467	36.4765	7.63e-07	2.97e-06
Gm17705	0.0123106	-0.00823217	1.11254	1.56143	1.32739	1.56143	-0.00823217	57	9	9	18	12	26	26	18	9	13	13	25	22	22	26	14	12	26	25	57	21.3839	0.470061	24.7478	0.000155855	0.000443001
Timp1	0.461109	0.235036	1.55983	1.41972	-0.716141	1.55983	-0.716141	980	1	8	20	9	26	31	3	9	9	16	33	13	1	666	824	442	980	451	484	176.398	0.617529	20.3753	0.00106241	0.00264052
Gtpbp2	-0.106967	-0.082102	0.853195	1.55666	1.38623	1.55666	-0.106967	3431	764	1090	1242	764	1613	2151	2553	775	981	936	1268	1407	2161	1831	1292	1317	3048	2893	3431	1726.26	0.117909	420.336	1.23e-88	1.16e-86
A930007I19Rik	-0.059456	-0.205554	0.432634	0.557019	1.55615	1.55615	-0.205554	78	11	29	34	20	32	34	78	11	22	22	14	14	63	36	21	15	45	20	46	30.6105	0.368729	34.3099	2.07e-06	7.61e-06
Gk	0.134999	0.862059	1.29067	1.55508	1.18133	1.55508	0.134999	862	285	367	485	541	862	755	791	317	382	716	683	511	706	285	298	376	546	480	466	570.301	0.134828	213.465	3.73e-44	1.2e-42
Il18	-0.249017	0.886082	1.55453	0.720523	0.260229	1.55453	-0.249017	178	12	58	68	149	178	97	68	51	47	115	149	65	70	40	29	30	79	12	30	80.7234	0.378112	33.0355	3.7e-06	1.32e-05
Trim34b	0.050771	1.55177	1.02515	0.786055	0.130514	1.55177	0.050771	383	64	165	200	306	239	158	115	110	142	383	201	90	108	73	64	219	165	111	100	167.521	0.205006	110.509	3.2e-22	4.11e-21
Dexi	0.16782	0.545418	1.16028	1.549	1.33491	1.549	0.16782	431	79	154	181	126	226	242	304	79	131	172	182	160	273	185	178	235	431	341	301	218.039	0.201377	100.701	3.76e-20	4.38e-19
H2-T22	0.022826	0.3019	0.901194	1.46693	1.54871	1.54871	0.022826	1750	470	836	909	712	1069	1409	1635	521	710	883	918	846	1315	522	470	503	1037	894	1750	988.012	0.153458	208.82	3.68e-43	1.13e-41
Arap2	0.0887906	0.946108	1.54854	-0.567724	-1.91152	1.54854	-1.91152	542	11	175	201	303	476	63	18	126	171	303	338	46	11	265	258	320	542	139	142	204.085	0.459418	61.3169	6.49e-12	4.2e-11
Rfx5	0.0937994	0.405588	0.951604	1.54725	1.1384	1.54725	0.0937994	283	75	95	135	104	204	229	172	75	98	127	123	152	189	174	148	162	245	191	283	165.432	0.245833	63.425	2.38e-12	1.6e-11
Dok2	0.0113661	1.14164	1.54462	0.823772	0.37523	1.54462	0.0113661	1664	301	676	776	1310	1664	651	501	449	619	1434	1369	408	443	372	301	449	780	517	635	769.752	0.276233	52.6825	3.91e-10	2.17e-09
ENSMUSG00000120299	0.0465304	1.5446	1.04275	-0.262623	-0.248865	1.5446	-0.262623	40	3	11	18	30	26	7	10	10	7	40	14	4	3	6	7	8	10	3	7	12.2207	0.585155	21.7939	0.000572987	0.00148861
Gm47863	-0.581966	-0.928027	0.521573	1.53799	1.54384	1.54384	-0.928027	26	1	10	6	1	4	11	26	2	4	5	7	13	13	15	8	6	26	19	23	11.1294	0.617008	25.7487	9.98e-05	0.000292016
Hspb1	0.773433	0.0369527	1.54355	-0.087674	-0.843995	1.54355	-0.843995	288	0	2	8	3	6	3	0	0	3	1	8	1	3	187	184	109	288	65	54	39.2573	0.769484	13.1554	0.0219654	0.0418464
Vegfa	-0.205497	-0.6914	0.745571	0.944695	1.54097	1.54097	-0.6914	1647	150	337	296	150	508	406	896	238	210	178	396	272	720	799	778	403	984	920	1647	538.039	0.206536	156.195	6.4e-32	1.32e-30
Oas1b	0.0308958	1.54029	1.0375	0.80088	-0.139017	1.54029	-0.139017	334	64	142	186	325	207	161	87	104	130	334	166	95	73	83	64	207	211	94	96	156.163	0.216423	115.6	2.68e-23	3.65e-22
Snap29	0.0403637	1.28779	1.53994	1.43877	0.483876	1.53994	0.0403637	2230	698	795	1069	1554	2230	1551	1052	698	769	1933	1909	1023	811	921	849	1782	1915	1416	1109	1349.24	0.161301	187.284	1.49e-38	3.95e-37
Brip1	0.0508151	0.00508447	1.53966	1.39769	0.810123	1.53966	0.00508447	191	35	59	57	35	143	98	80	35	52	50	106	61	58	82	81	69	191	120	133	84.0877	0.237287	97.6912	1.62e-19	1.82e-18
Tspan33	0.202656	-0.765971	-0.32668	1.53855	0.951579	1.53855	-0.765971	60	5	20	25	6	6	19	21	8	14	6	5	24	16	25	23	16	34	49	60	20.5702	0.468356	31.2386	8.4e-06	2.85e-05
Slfn2	0.196826	0.893775	1.32003	1.53525	0.826773	1.53525	0.196826	11352	2679	4829	6643	6473	11352	10035	7159	3887	5195	7911	9205	6187	5987	2679	2759	4399	4779	4279	4408	6548.6	0.183435	104.243	6.73e-21	8.17e-20
4930412C18Rik	0.00608184	1.53455	0.367275	-1.90961	0.56699	1.53455	-1.90961	66	0	20	26	36	22	5	23	12	18	66	21	1	15	3	1	4	0	0	5	15.4815	0.585217	25.8221	9.66e-05	0.000283098
Csprs	-1.48146	0.354413	1.16185	1.53399	0.78341	1.53399	-1.48146	30	0	18	12	17	30	26	14	13	3	16	16	19	24	4	0	7	18	13	11	16.2313	0.512806	34.2317	2.14e-06	7.86e-06
Gm29438	-0.762188	-2.37791	0.484665	1.53321	1.36592	1.53321	-2.37791	11	0	2	1	0	4	5	11	7	1	1	3	8	5	2	5	1	7	6	8	4.74233	0.883796	17.1462	0.00423063	0.00941799
Ric1	4.7e-05	-0.0253656	0.780775	1.53286	1.40336	1.53286	-0.0253656	1819	418	667	791	472	890	1362	1819	418	498	484	685	806	1376	649	577	525	1028	859	817	867.972	0.244115	88.4834	1.4e-17	1.39e-16
Mark3	0.101085	0.0383101	0.796731	1.53134	1.08947	1.53134	0.0383101	1286	369	527	639	428	839	1286	1211	369	497	517	684	816	1045	803	762	568	1016	726	787	793.23	0.288589	49.2028	2.02e-09	1.05e-08
Tspo	0.0191298	0.471296	0.951378	1.52804	1.22025	1.52804	0.0191298	3453	1235	1625	1828	1865	2692	3193	3453	1273	1440	2175	2305	1965	3021	1243	1257	1235	2007	2173	2100	2193.58	0.119816	278.391	4.41e-58	2.09e-56
Dmwd	-0.0364391	-0.711355	-0.0142461	-0.172578	1.52572	1.52572	-0.711355	276	7	22	7	11	16	10	53	13	20	8	7	7	51	183	237	92	236	118	276	62.6522	0.462511	28.4782	2.93e-05	9.24e-05
Pdgfa	0.0892963	0.661986	1.52355	0.112302	-1.11347	1.52355	-1.11347	946	93	338	412	372	946	226	108	230	259	410	679	136	93	489	531	696	792	347	241	393.149	0.272804	102.207	1.81e-20	2.14e-19
Serpinb6b	-0.0367179	-0.286102	0.6172	1.52231	1.30064	1.52231	-0.286102	623	139	242	350	167	319	528	623	229	266	188	251	327	530	208	139	147	347	350	348	331.247	0.180775	175.729	4.37e-36	1.07e-34
Slc15a3	-0.0332227	0.354129	0.913596	1.5221	0.962045	1.5221	-0.0332227	6072	2183	2852	3514	2785	5115	6072	4888	2183	2722	3366	4150	3820	4047	3779	2916	3741	4859	5221	6001	4177.1	0.172913	128.23	5.65e-26	8.75e-25
Aldh1b1	0.105079	1.52145	1.37382	1.35414	0.777601	1.52145	0.105079	496	91	137	206	472	440	308	289	112	136	496	338	193	209	102	91	120	119	102	94	239.13	0.287198	51.2563	7.66e-10	4.15e-09
Asb13	-0.019361	0.343589	1.19761	1.52094	1.08416	1.52094	-0.019361	658	173	295	292	282	486	476	446	173	240	321	397	314	385	295	268	255	658	547	579	382.477	0.112808	348.566	3.56e-73	2.45e-71
Fcho2	0.0420614	1.32738	1.52012	0.572819	0.164574	1.52012	0.0420614	5214	993	1883	2537	4333	5214	1656	1954	1461	1804	5146	4188	993	1531	2169	1800	3065	4152	2512	1918	2676	0.182614	139.855	1.92e-28	3.34e-27
Tec	-0.00334547	1.51667	0.0127537	-0.372829	-0.4178	1.51667	-0.4178	2530	226	797	1015	2350	762	352	560	628	797	2530	645	226	492	1078	845	1514	751	644	565	883.469	0.202273	151.575	6.17e-31	1.19e-29
Stbd1	0.415136	1.51666	1.13984	0.299286	-0.797092	1.51666	-0.797092	98	4	12	21	39	33	13	5	11	26	58	26	7	4	71	62	84	98	48	39	32.6367	0.451857	39.3067	2.06e-07	8.55e-07
Dnaja2	0.0676768	0.595665	1.28252	1.5162	0.45428	1.5162	0.0676768	3439	1113	1400	1738	1894	3439	3227	1739	1113	1350	2188	2769	1989	1462	1772	1686	1710	2736	2154	1921	2129.48	0.199343	99.7664	5.92e-20	6.8e-19
Pmepa1	0.577358	0.810037	1.51416	1.35881	0.0587219	1.51416	0.0587219	796	44	60	61	115	192	135	68	44	57	138	136	83	57	417	796	273	687	366	234	193.661	0.448749	20.0355	0.00123073	0.00302618
Slc7a1	0.0917479	-0.0481661	0.501563	1.51408	0.812968	1.51408	-0.0481661	1273	255	402	468	265	394	699	618	255	299	266	292	435	470	739	814	674	1241	1273	940	571.656	0.184645	116.651	1.61e-23	2.21e-22
Uba7	-0.171488	1.18987	1.48541	1.51309	1.08906	1.51309	-0.171488	3887	785	1673	1826	3233	3887	3109	2503	1291	1333	3716	2972	1819	2042	1004	785	1558	2795	1983	2587	2355.66	0.161493	190.953	2.44e-39	6.71e-38
Ripk1	-0.0143495	1.50993	0.887952	0.518424	0.0941776	1.50993	-0.0143495	3724	697	1207	1401	3098	2176	1172	1221	948	1084	3724	1689	697	912	1382	1261	2311	1786	1264	1177	1576.57	0.14732	187.079	1.64e-38	4.36e-37
Ppp1r15b	0.045234	0.86313	1.28391	1.50925	0.915663	1.50925	0.045234	2437	726	1076	1297	1719	2437	2123	1878	726	892	1894	1795	1391	1555	1240	1151	1341	2188	1685	1543	1622.55	0.158824	147.22	5.21e-30	9.73e-29
Degs2	-0.170967	-0.457421	0.827335	1.50909	1.18286	1.50909	-0.457421	57	11	19	22	14	22	48	31	22	11	11	21	26	44	18	25	14	57	29	44	27.6911	0.431462	32.7944	4.13e-06	1.46e-05
4930512H18Rik	-0.00530744	1.50831	1.2405	-0.11854	-1.22062	1.50831	-1.22062	23	1	8	13	16	14	2	3	6	8	23	12	7	3	4	1	9	10	1	1	8.07033	0.806077	21.5668	0.000632775	0.00163172
Arhgap27os3	-0.091296	1.50589	0.759693	1.18598	0.929346	1.50589	-0.091296	39	5	6	12	27	19	21	17	14	13	39	10	8	15	8	5	12	13	11	15	15.2215	0.489272	18.0932	0.00283179	0.00651794
Junb	0.0818306	0.514196	1.50425	1.18031	0.294372	1.50425	0.0818306	4837	1212	1483	1742	1868	4837	2372	1673	1212	1344	1985	3704	1504	1324	2061	2242	2121	2372	2696	2101	2223.9	0.290334	45.6012	1.09e-08	5.27e-08
Htt	-0.0933708	0.833138	1.50345	1.42357	0.576747	1.50345	-0.0933708	4203	988	1421	1669	2226	3617	2534	1753	988	1097	2307	2688	1503	1449	1897	1512	2158	4203	3014	2366	2166.94	0.102483	440.201	6.38e-93	6.58e-91
Map3k8	0.409591	1.50254	0.605266	0.761542	0.167358	1.50254	0.167358	1248	245	426	730	1030	579	469	344	335	508	1248	432	245	315	282	318	512	378	371	346	495.417	0.168104	114.195	5.32e-23	7.16e-22
Myl9	0.165098	0.00182747	1.49977	-0.409306	-0.247538	1.49977	-0.409306	3026	1	3	7	4	18	2	5	6	7	7	19	1	6	2004	1845	1316	3026	989	1061	438.433	0.473283	24.5144	0.000172866	0.000488081
Irf5	-0.0381659	0.259218	1.10502	1.49761	0.821086	1.49761	-0.0381659	5318	2135	2880	3318	2520	5318	5255	4244	2135	2637	2987	4296	3361	3646	2721	2223	2719	4864	4718	4054	3736.58	0.117684	292.267	4.6e-61	2.41e-59
Col1a2	0.573093	-0.0962638	1.49733	0.786176	-0.199632	1.49733	-0.199632	19560	40	40	93	60	180	114	49	70	86	56	157	60	43	11226	16896	6503	19560	4580	7737	2845.24	0.45996	21.8325	0.000563406	0.00146522
ENSMUSG00000120788	0.47396	1.49428	1.35401	0.526676	-0.607879	1.49428	-0.607879	22	1	5	14	13	22	5	5	8	7	17	14	5	1	7	10	21	8	8	6	9.78399	0.730611	14.8667	0.0109475	0.022305
Dennd1a	0.000393886	0.154241	1.49379	1.08007	0.234783	1.49379	0.000393886	3462	876	1252	1409	1110	2724	1638	1186	876	1020	1234	2115	941	1038	1201	1155	970	3462	1783	1188	1475.21	0.06654	1064.88	5.37e-228	3.15e-225
Stx3	0.041182	0.0547427	0.905306	1.49326	0.846892	1.49326	0.041182	1135	412	520	706	412	895	1135	928	428	526	486	779	701	774	608	504	527	858	826	747	726.881	0.184414	115.464	2.86e-23	3.9e-22
Ak2	0.136345	0.0835442	0.671578	1.30558	1.49273	1.49273	0.0835442	1620	445	597	822	506	768	1021	1620	445	617	567	615	624	1337	694	611	556	1069	972	1270	838.011	0.126403	275.191	2.15e-57	9.81e-56
Epsti1	0.0079453	0.643216	1.49145	0.907018	0.116758	1.49145	0.0079453	1729	138	807	930	1002	1729	931	649	629	767	1136	1374	573	568	149	138	198	514	221	198	757.323	0.125408	262.04	1.43e-54	6.16e-53
Atp7a	-0.0120016	1.17888	1.49105	0.706863	-0.0353557	1.49105	-0.0353557	2373	541	1006	1177	1614	2373	822	700	647	747	1920	1829	541	541	846	771	1516	1790	1169	899	1165.39	0.191342	128.808	4.26e-26	6.62e-25
Sirt3	-0.0630784	1.48818	0.983731	0.0199783	0.353313	1.48818	-0.0630784	298	38	119	157	298	202	58	123	71	95	270	148	38	125	133	83	231	202	107	103	138.798	0.239092	80.361	7.05e-16	6.19e-15
6530402F18Rik	-0.305922	0.280379	0.581789	1.48752	0.336032	1.48752	-0.305922	172	9	23	11	20	22	36	13	9	14	18	11	17	15	95	79	80	165	172	123	45.6511	0.335203	37.5097	4.73e-07	1.88e-06
Csrp1	0.215928	0.574545	1.12099	1.48749	0.855052	1.48749	0.215928	3797	649	902	1167	1270	1824	2098	1660	649	913	1434	1446	1313	1390	2345	2488	1908	3797	2326	2480	1720.22	0.228764	58.4026	2.6e-11	1.6e-10
Pkp4	0.0131192	-0.0169174	0.291032	1.48543	0.913153	1.48543	-0.0169174	1268	389	530	594	400	561	1268	1064	389	473	464	507	828	871	827	769	627	765	650	825	729.705	0.308704	42.1706	5.44e-08	2.42e-07
Wdyhv1	-0.161838	1.48059	1.455	0.546348	0.565727	1.48059	-0.161838	674	106	200	238	600	569	174	227	166	182	674	447	106	189	214	148	249	358	249	335	296.988	0.300488	54.2068	1.9e-10	1.09e-09
BC028528	0.174577	-0.0744305	0.049716	0.728413	1.48019	1.48019	-0.0744305	382	77	126	194	109	127	152	382	134	162	143	104	113	337	111	109	77	106	110	209	161.579	0.149345	183.027	1.21e-37	3.12e-36
4931428F04Rik	-0.0455062	0.20323	0.315164	1.47834	0.789417	1.47834	-0.0455062	50	7	22	18	9	17	40	27	7	11	25	12	12	22	30	30	22	36	50	34	23.127	0.419166	21.2022	0.000741818	0.00189529
Eml6	-0.169521	-0.0746268	1.47804	1.26187	0.477284	1.47804	-0.169521	224	13	85	92	75	224	102	89	55	60	82	158	80	59	36	27	13	62	62	56	86.1198	0.317768	55.4137	1.07e-10	6.27e-10
Pced1b	0.319133	0.341742	0.356876	0.325255	1.4758	1.4758	0.319133	97	14	32	48	34	21	31	97	22	43	43	24	14	70	50	43	37	80	35	74	42.3784	0.335599	26.7971	6.25e-05	0.000188014
Dcun1d1	0.129024	1.18936	1.47465	0.985289	0.38406	1.47465	0.129024	887	249	325	456	648	887	414	396	249	297	716	692	285	314	397	388	606	732	473	394	487.747	0.164429	140.592	1.34e-28	2.34e-27
Gpr146	0.135415	1.47284	0.802345	0.203987	-0.118295	1.47284	-0.118295	1908	236	785	1025	1612	1060	452	556	565	725	1908	858	236	536	737	737	1681	1297	910	582	873.176	0.204253	100.226	4.74e-20	5.49e-19
Elavl4	-0.357037	1.03052	1.47282	1.1966	0.4273	1.47282	-0.357037	49	0	16	17	31	49	24	17	13	12	30	26	18	18	1	0	1	0	0	1	17.47	0.527408	20.233	0.00112995	0.00279702
Stxbp1	-0.102081	-0.0400844	1.25472	1.47279	1.16395	1.47279	-0.102081	1763	340	476	542	357	953	908	994	340	352	401	713	538	755	800	683	599	1763	1263	1323	761.021	0.117171	394.204	5.26e-83	4.54e-81
F730311O21Rik	-0.245892	-0.082132	0.191644	1.46992	1.12284	1.46992	-0.245892	182	21	73	84	61	73	153	182	37	56	61	52	82	120	47	21	23	36	49	37	76.6155	0.28516	64.4262	1.47e-12	1.01e-11
Sppl2a	0.026289	0.250704	0.952443	1.46612	0.954815	1.46612	0.026289	5528	1876	2808	3513	2777	4942	5528	4677	2234	2737	3424	4092	3678	3873	2302	2001	1876	3458	3260	3914	3643.54	0.129278	219.053	2.37e-45	7.9e-44
Prkce	-0.223998	0.153209	1.46478	0.448019	-0.0268566	1.46478	-0.223998	171	41	62	83	75	171	52	57	54	49	79	170	41	52	95	62	55	151	84	71	81.7778	0.273088	63.4579	2.34e-12	1.58e-11
Pomp	0.0481946	0.188627	0.739026	1.46444	1.34307	1.46444	0.0481946	2462	934	1029	1356	934	1437	1821	2421	934	1070	1165	1191	1211	2082	1166	1073	1108	2059	2360	2462	1533.34	0.0868803	579.471	5.51e-123	9.04e-121
Kyat3	0.141553	0.955605	1.46366	0.932495	0.915044	1.46366	0.141553	95	26	32	45	61	95	46	61	28	31	57	69	26	44	48	51	66	93	56	73	54.274	0.257802	49.3349	1.9e-09	9.86e-09
Ccne1	-0.0206903	0.126892	0.184643	0.744662	1.46255	1.46255	-0.0206903	151	23	24	40	41	37	57	101	34	32	34	23	26	84	95	81	61	99	61	151	57.2882	0.319845	36.9744	6.06e-07	2.39e-06
Nup93	0.0728804	0.887828	1.4624	0.604682	0.616747	1.4624	0.0728804	1137	266	395	524	723	1137	436	604	294	350	784	923	266	470	621	575	609	925	504	647	597.482	0.213277	66.3177	5.97e-13	4.22e-12
Mvd	-0.0403138	1.46162	1.41028	0.751192	0.625751	1.46162	-0.0403138	458	92	118	152	458	445	186	201	92	111	452	311	118	183	394	314	347	411	245	349	265.337	0.356921	31.8127	6.47e-06	2.22e-05
Enc1	-0.0839961	0.572362	1.37052	1.461	1.33521	1.461	-0.0839961	1895	201	284	358	361	769	614	812	201	217	376	595	381	604	1286	1015	1323	1895	1512	1679	749.032	0.248718	75.2223	8.36e-15	6.82e-14
Basp1	-0.0092657	0.307607	0.7757	1.45946	1.04048	1.45946	-0.0092657	7654	2335	3054	3739	3553	5493	7654	7544	2335	2908	3844	4332	4808	6201	4793	3974	3673	5214	4105	4343	4814.03	0.279539	44.6683	1.69e-08	8e-08
Pop4	0.341782	1.42627	1.45913	0.831572	0.493617	1.45913	0.341782	411	101	147	234	352	392	161	171	101	161	411	293	117	136	123	126	178	215	123	149	204.166	0.200594	94.6079	7.22e-19	7.79e-18
Arf4	0.224603	0.768469	1.45859	1.41648	0.776652	1.45859	0.224603	3213	945	1128	1605	1742	3213	2492	2010	945	1176	2199	2622	1530	1631	1731	1905	1788	3040	2023	1972	1991.21	0.201195	85.2269	6.75e-17	6.37e-16
Dnaaf3	-0.255473	0.0735073	0.687968	1.34376	1.45799	1.45799	-0.255473	464	115	183	188	184	246	328	446	152	150	196	170	178	343	183	133	115	333	312	464	245.415	0.137384	280.283	1.73e-58	8.44e-57
Ogfr	0.00662717	0.662571	1.32879	1.45782	0.779571	1.45782	0.00662717	2861	1050	1493	1694	1785	2861	2675	1993	1061	1262	2034	2322	1632	1737	1106	1050	1402	2839	1827	1743	1900.55	0.0932105	446.405	2.93e-94	3.1e-92
Ccr5	0.142006	0.744441	1.34263	1.09517	1.45678	1.45678	0.142006	2713	465	1373	1785	2004	2713	1650	2244	1086	1461	2396	2212	994	1944	481	465	489	1349	951	2003	1609.96	0.260919	51.7444	6.09e-10	3.33e-09
Smcr8	0.0137254	1.45621	0.874076	0.950253	0.383605	1.45621	0.0137254	3981	1040	1490	1930	3556	2484	1930	1885	1040	1278	3981	1953	1203	1310	2005	1651	3370	2669	2175	1924	2099.49	0.116094	257.011	1.72e-53	7.25e-52
Stx2	-0.0785388	-0.0838187	0.945047	1.45428	1.28477	1.45428	-0.0838187	2808	715	1151	1258	715	1592	1994	2528	795	929	847	1256	1224	2067	1282	1075	1132	2808	2183	2129	1532.88	0.170062	177.523	1.81e-36	4.5e-35
Id2	0.227008	0.676389	1.45383	1.24572	0.387077	1.45383	0.227008	4227	935	1082	1749	1930	4227	2490	1876	935	1338	2333	3480	1525	1536	2196	2056	1725	1823	1993	1339	2076.04	0.345099	27.4508	4.66e-05	0.000142559
Gsdmd	-0.00693558	0.278023	0.958801	1.44845	1.02833	1.44845	-0.00693558	2464	803	1412	1647	1255	2181	2464	2255	1026	1300	1469	1719	1526	1878	962	803	983	1852	1666	1893	1667.62	0.104018	345.217	1.87e-72	1.27e-70
Ddhd1	-0.0453665	1.44765	1.09696	0.841055	0.512527	1.44765	-0.0453665	1076	286	433	495	974	847	484	492	286	336	1076	629	312	400	344	295	607	510	362	427	530.368	0.15256	158.729	1.85e-32	3.91e-31
Sox7	1.4465	-0.998586	-0.614187	-3.25062	-3.7962	1.4465	-3.7962	33	0	1	3	1	0	0	0	4	3	2	1	0	0	5	33	1	8	0	0	2.7397	1.70481	16.3166	0.00599591	0.0129546
Gm7592	-1.30076	0.489458	1.44495	1.09088	1.35541	1.44495	-1.30076	34	3	18	5	18	34	21	30	11	7	24	26	13	21	5	3	4	18	9	21	17.2941	0.440261	42.8501	3.96e-08	1.79e-07
Col5a1	0.67607	-0.111203	1.4444	1.26988	0.0155209	1.4444	-0.111203	4339	7	10	21	7	38	38	15	13	19	18	35	21	13	2654	4191	1585	4339	1033	1563	659.461	0.591046	13.8476	0.0166072	0.0325363
H2-Q2	0.0821922	0.118322	0.457087	0.949447	1.44243	1.44243	0.0821922	714	128	351	449	315	356	406	714	295	357	362	323	292	568	147	143	128	240	211	509	361.219	0.167841	125.347	2.31e-25	3.46e-24
Ltb	-0.468121	-0.561356	-0.511971	0.323102	1.44062	1.44062	-0.561356	106	7	17	16	14	11	16	42	18	26	13	7	12	56	56	19	23	42	41	106	28.0116	0.363113	48.8528	2.38e-09	1.22e-08
Fhod3	0.131024	0.354883	1.01122	1.42386	1.4402	1.4402	0.131024	92	13	17	20	15	25	24	46	15	17	17	13	14	45	27	33	38	92	77	32	30.308	0.482882	17.8644	0.00312123	0.0071229
Cd2ap	0.0332728	0.191688	1.09685	1.43876	0.817278	1.43876	0.0332728	2593	811	1053	1289	1002	1797	1835	1586	811	943	1209	1458	1154	1248	1204	1136	917	2593	2144	1915	1433.74	0.0692	794.048	2.24e-169	8.35e-167
Tmco4	0.148104	0.1246	0.716669	1.11773	1.43839	1.43839	0.1246	442	128	181	247	157	205	216	410	128	165	156	173	137	339	197	189	175	377	340	442	233.571	0.141759	182.126	1.88e-37	4.84e-36
ENSMUSG00000120992	-0.0315309	0.0472633	1.01314	1.43572	1.0368	1.43572	-0.0315309	2197	257	307	422	281	584	652	525	257	262	311	444	412	407	1068	895	780	1820	1323	2197	673.693	0.193438	112.874	1.01e-22	1.34e-21
Slit2	0.165311	-0.0033526	1.43509	1.30207	0.747784	1.43509	-0.0033526	1246	3	3	5	4	14	9	3	4	5	3	8	3	5	580	558	410	1246	897	903	205.82	0.392511	28.4343	2.99e-05	9.41e-05
Aoah	0.0542079	0.0169812	0.725183	1.43478	1.38984	1.43478	0.0169812	3507	571	1740	2215	1472	2389	3282	3507	1270	1624	1743	1931	1999	2836	881	762	571	1285	1269	2309	1998.1	0.138915	246.078	3.82e-51	1.51e-49
Kdm6b	0.0851933	1.43441	1.09634	0.167907	0.122166	1.43441	0.0851933	796	127	268	333	796	637	178	273	213	245	796	504	127	265	322	327	411	332	250	226	361.34	0.288255	49.2218	2e-09	1.04e-08
Tank	0.0626956	0.457554	1.26615	1.43404	0.484606	1.43404	0.0626956	2034	613	708	1029	988	2034	1778	1008	628	711	1177	1600	1127	904	797	705	613	1003	753	767	1106.11	0.254638	56.533	6.31e-11	3.77e-10
Paox	0.0137581	1.4322	0.852532	-0.932099	-0.481987	1.4322	-0.932099	871	42	282	363	767	465	70	168	227	272	871	432	42	127	422	354	525	483	224	303	336.439	0.322033	72.1821	3.6e-14	2.79e-13
Cyrib	0.0209105	0.503906	1.16789	1.43185	1.11576	1.43185	0.0209105	3361	1244	1768	2115	2071	3361	2704	3307	1324	1603	2399	2694	1691	2818	1370	1244	1344	2692	2965	2374	2315.32	0.115128	279.838	2.16e-58	1.04e-56
Cald1	0.735002	0.134179	1.42983	0.887894	0.0272744	1.42983	0.0272744	6165	11	11	54	24	62	43	21	21	38	21	57	22	16	4312	4634	2829	6165	2483	3121	1027.92	0.37306	26.154	8.33e-05	0.000245853
Trps1	0.083699	1.14462	1.42896	1.05168	0.568634	1.42896	0.083699	1215	332	495	626	908	1215	748	713	332	462	1002	1019	431	581	599	522	876	1051	619	537	723.094	0.174415	112.605	1.15e-22	1.52e-21
Gm7809	0.103027	0.181961	0.491559	1.42826	0.115392	1.42826	0.103027	111	28	34	36	32	40	85	37	29	30	39	39	45	28	91	111	76	111	94	76	56.219	0.341715	28.4296	3e-05	9.42e-05
Tmtc4	0.0988932	0.109893	0.396008	0.828229	1.42569	1.42569	0.0988932	175	22	62	52	48	56	73	139	41	58	60	42	22	123	93	113	75	149	144	175	80.7431	0.283376	41.5323	7.32e-08	3.21e-07
Plk2	0.884811	1.425	-0.181061	0.221101	-0.33209	1.425	-0.33209	3964	662	1096	3087	3369	926	1055	924	804	2335	3964	732	662	735	1762	1889	1698	1177	858	865	1486.08	0.218576	104.535	5.84e-21	7.1e-20
Plscr1	0.085949	1.42457	0.703514	0.013849	0.0705837	1.42457	0.013849	761	68	230	310	621	358	132	182	172	225	761	251	68	166	228	195	220	288	201	228	261.497	0.302426	40.4169	1.23e-07	5.25e-07
Phc2	0.0207419	0.103406	1.42308	1.29483	0.677417	1.42308	0.0207419	3257	845	1133	1360	860	2764	1938	1657	845	972	1030	2275	1224	1317	1712	1614	1588	3257	2226	2090	1681.13	0.187092	122.35	9.97e-25	1.45e-23
Arrdc4	0.0958426	1.42291	0.530686	1.30732	1.2801	1.42291	0.0958426	1079	122	146	231	515	194	345	449	122	129	614	150	235	336	820	752	591	1079	602	1047	429.738	0.37137	27.363	4.85e-05	0.000147966
Msantd3	0.495865	1.10222	1.01432	1.42095	1.16185	1.42095	0.495865	94	28	41	59	75	68	82	94	31	35	92	46	50	74	28	53	36	62	34	35	58.2454	0.34611	21.2059	0.000740617	0.00189335
Birc3	0.00166237	1.08923	1.26464	1.42044	0.790581	1.42044	0.00166237	3112	695	1270	1623	2394	3112	2526	1730	956	1224	2702	2470	1518	1372	890	695	1190	1197	1192	1508	1768.65	0.222773	73.2316	2.18e-14	1.71e-13
Gm43197	-0.236958	1.41789	1.18977	1.09234	0.108706	1.41789	-0.236958	669	126	311	331	612	488	380	181	188	192	669	412	203	152	183	126	370	432	304	288	331.33	0.24646	84.5484	9.36e-17	8.77e-16
Vrk2	0.0399744	-0.270104	0.106918	1.19985	1.41745	1.41745	-0.270104	703	145	313	401	218	279	457	703	256	319	246	215	336	620	229	193	145	257	320	546	355.048	0.106439	452.143	1.69e-95	1.87e-93
Ccdc71l	0.072353	1.34991	1.05352	1.41655	0.865007	1.41655	0.072353	2017	556	835	1026	1650	1460	1439	1436	556	767	2017	1080	877	1162	1020	893	1745	1846	1608	1157	1274.87	0.116881	267.14	1.15e-55	5.06e-54
Hk2	-0.12485	0.713757	1.37548	1.41646	0.84104	1.41646	-0.12485	2006	530	744	810	757	1597	1114	1095	550	530	827	1258	622	861	803	759	1571	1887	2006	1392	1073.27	0.220337	85.3315	6.41e-17	6.08e-16
Man2a1	-0.00309639	0.257978	1.09965	1.41604	0.201975	1.41604	-0.00309639	3723	981	1541	1733	1488	2675	2415	1262	981	1201	1664	2118	1465	1062	2061	1876	1571	3614	3723	2347	1945.19	0.133729	223.202	3.06e-46	1.06e-44
Gm19026	0.375205	-1.0048	-1.42434	1.06244	1.41411	1.41411	-1.42434	27	0	11	17	6	6	12	12	7	16	4	0	10	7	5	2	1	2	6	27	8.61199	0.825722	14.3999	0.0132589	0.0265526
Endod1	0.166802	-0.0368628	0.504443	1.4132	0.919122	1.4132	-0.0368628	838	355	463	581	395	525	838	787	385	427	363	403	519	641	424	537	355	691	726	690	563.417	0.142584	171.346	3.77e-35	8.89e-34
Gm15478	-0.363243	1.41298	1.19238	0.795928	-0.369693	1.41298	-0.369693	17	2	9	8	13	17	8	7	4	4	14	10	2	2	6	4	16	10	11	4	8.21721	0.673572	17.721	0.00331724	0.00752856
AW011738	-0.0185388	0.408076	0.988406	1.41249	0.272549	1.41249	-0.0185388	96	27	54	59	73	73	96	52	47	42	58	89	67	33	27	35	27	55	44	46	59.4635	0.327475	34.1352	2.24e-06	8.2e-06
BC055308	0.324654	1.40828	1.0205	0.424033	0.278079	1.40828	0.278079	35	6	16	27	35	22	17	19	15	14	25	15	6	8	7	13	31	33	10	15	17.8105	0.462548	16.1153	0.00652245	0.0139598
Ly86	-0.109802	0.30255	0.950192	1.40811	0.478837	1.40811	-0.109802	2551	679	827	978	871	1376	1228	774	754	833	1115	1077	827	679	1013	763	895	2111	2551	1999	1148.94	0.235124	63.7224	2.06e-12	1.4e-11
Cacybp	0.116741	0.292851	1.09094	1.40588	1.10079	1.40588	0.116741	1398	389	458	605	452	899	880	1011	389	516	590	717	568	872	764	705	684	1398	1136	1026	767.625	0.135293	194.429	4.41e-40	1.25e-38
C630043F03Rik	0.500891	1.40548	-0.0581274	-0.608378	-0.400839	1.40548	-0.608378	77	4	21	39	52	19	11	14	12	25	77	10	4	12	34	35	25	28	12	17	22.918	0.457806	29.9611	1.5e-05	4.92e-05
Aff1	-0.0868022	1.40401	1.16862	0.806129	0.135656	1.40401	-0.0868022	3866	1046	1634	1685	3735	3287	1904	1554	1046	1186	3866	2462	1110	1141	1499	1329	2422	2375	1443	1312	1980.12	0.147756	191.058	2.32e-39	6.38e-38
Tcp11l1	-0.110849	1.40337	1.38177	0.197731	0.236902	1.40337	-0.110849	917	163	376	448	863	893	267	383	229	275	917	689	163	280	291	207	435	471	197	265	430.39	0.172468	175.708	4.42e-36	1.08e-34
Zfp398	0.114251	1.40275	0.12256	-0.459387	-0.244338	1.40275	-0.459387	480	39	166	212	452	133	69	128	98	151	480	111	39	83	267	224	225	263	134	171	176.467	0.28943	59.036	1.92e-11	1.2e-10
Gm11772	-0.332115	1.1078	1.40259	0.821874	-0.28239	1.40259	-0.332115	56	7	18	20	43	56	27	8	14	14	51	28	9	7	26	15	16	51	30	28	25.1385	0.522874	22.7595	0.000375231	0.00100691
Mmp14	0.235278	-0.350562	0.35728	1.40111	0.921415	1.40111	-0.350562	3115	741	1199	1454	751	1273	2655	2126	850	1062	741	926	1587	1517	2132	2705	1339	2626	1480	3115	1648.61	0.310917	41.8648	6.27e-08	2.77e-07
Agfg1	0.0252428	1.22205	1.3994	1.00137	0.497923	1.3994	0.0252428	2307	688	901	1107	1832	2307	1313	1200	688	799	1991	1737	771	959	1198	1107	1903	2262	1312	1247	1377.95	0.138487	188.946	6.56e-39	1.77e-37
Gadd45b	0.251693	0.116624	1.35663	1.39826	0.682327	1.39826	0.116624	559	149	192	229	149	559	424	316	172	173	161	420	263	322	239	354	259	328	265	196	296.797	0.396551	23.9471	0.000222249	0.000617121
Cyp1b1	0.646026	0.0795467	1.3977	1.00135	0.235512	1.3977	0.0795467	3112	11	15	30	11	52	36	13	11	30	17	37	15	13	2415	2668	1808	3112	1629	2478	626.607	0.412383	19.162	0.00179302	0.0042901
Hmga1b	-0.0910613	-0.263724	0.0300437	1.09006	1.3941	1.3941	-0.263724	776	74	141	174	74	126	216	374	110	95	92	92	120	316	519	482	423	502	664	776	273.359	0.254788	78.3785	1.83e-15	1.57e-14
Rgs1	-0.330764	-0.756473	1.07067	1.39242	0.748921	1.39242	-0.756473	2318	496	1246	1164	496	2318	2198	1848	961	897	617	1905	1427	1593	963	698	536	1591	1457	1259	1397.79	0.174346	221.85	5.97e-46	2.04e-44
Sp100	-0.0365286	0.638745	1.392	1.10519	0.292067	1.392	-0.0365286	5295	958	2490	2915	3056	5295	3234	2332	1932	2232	3550	4158	2024	1877	1110	958	1374	2991	1819	1510	2648.45	0.112568	284.967	1.71e-59	8.47e-58
Tnc	0.918216	-0.608283	1.39175	0.425656	-1.21954	1.39175	-1.21954	3024	1	5	10	2	14	11	2	5	8	6	13	4	1	1426	3024	564	2777	403	554	363.863	0.731197	19.2681	0.00171317	0.00411451
Prdx1	0.0226541	0.282091	0.356167	1.01542	1.39154	1.39154	0.0226541	41161	11649	13692	18235	14126	16750	21619	41161	11649	14532	17517	13968	14111	36276	15231	12360	12954	15155	14830	18731	18767.6	0.19982	83.9884	1.23e-16	1.14e-15
Foxp4	-0.0736329	-0.428768	-0.0813436	1.39084	0.132207	1.39084	-0.428768	505	115	254	283	146	200	505	268	153	179	161	115	341	214	388	323	196	367	283	235	267.273	0.315232	45.7949	1e-08	4.83e-08
Acyp2	0.000384508	0.249954	0.334831	1.32199	1.38976	1.38976	0.000384508	77	16	30	31	26	32	51	77	16	25	39	24	38	72	60	52	41	60	62	72	45.305	0.32401	40.1043	1.42e-07	6.03e-07
Tnni3	-0.305345	0.576628	1.19367	1.2676	1.38868	1.38868	-0.305345	111	24	51	54	54	90	75	76	34	34	81	74	51	96	40	24	38	86	57	111	65.1771	0.255102	73.5776	1.84e-14	1.45e-13
Trip10	-0.0437531	0.585227	1.22282	1.38813	0.278956	1.38813	-0.0437531	1093	292	373	470	475	849	833	441	292	344	522	737	503	377	728	576	787	1093	721	600	607.658	0.226831	74.7856	1.03e-14	8.35e-14
Nuak2	0.150674	1.25967	1.35238	1.3879	1.00695	1.3879	0.150674	960	273	405	532	706	855	628	699	273	386	897	682	392	543	446	417	785	960	798	723	625.855	0.104984	338.273	5.86e-71	3.82e-69
Gm21399	0.024732	0.386121	0.379007	1.01293	1.38778	1.38778	0.024732	192	60	61	77	71	64	94	192	74	79	98	76	60	168	63	63	68	87	91	100	91.413	0.232027	60.4367	9.87e-12	6.27e-11
Rars	0.0594896	0.860468	1.38718	1.03223	0.763408	1.38718	0.0594896	2088	606	746	1005	1363	1984	1149	1259	667	772	1513	1585	606	1048	1102	1012	1172	2088	1486	1401	1222.31	0.143443	142.851	4.43e-29	7.92e-28
Med12l	-0.209677	0.606169	1.38711	0.510157	0.551427	1.38711	-0.209677	62	7	23	28	23	62	23	43	15	21	29	43	8	16	18	7	23	25	19	17	25.1528	0.440642	17.9521	0.00300707	0.00688607
Evi2	0.0274308	-0.0800566	0.807528	1.38571	0.542329	1.38571	-0.0800566	77	19	54	73	27	75	70	45	26	40	52	48	34	37	34	19	19	49	77	58	47.7768	0.37054	25.8254	9.65e-05	0.000282739
Pros1	0.0450757	0.614279	1.38557	0.881247	-0.37776	1.38557	-0.37776	2249	301	786	828	1026	1774	789	386	570	683	1194	1337	498	301	1026	1128	943	2249	1612	1078	987.989	0.248798	70.515	8.01e-14	6.06e-13
Gm43214	-2.49403	1.3847	-0.500622	0.220036	0.421134	1.3847	-2.49403	11	0	4	0	6	3	1	3	1	2	9	1	3	1	7	0	11	3	4	11	3.74629	0.941308	12.8269	0.0250557	0.04718
Evl	-0.0161525	-0.306645	0.185244	1.38215	1.09681	1.38215	-0.306645	2978	1000	1554	1921	1027	1215	2769	2868	1181	1396	1178	1000	1636	2455	1723	1430	1010	2460	2716	2978	1854.7	0.132814	277.611	6.49e-58	3.06e-56
Pilrb2	0.0231683	-0.583293	-0.52239	-0.422922	1.38157	1.38157	-0.583293	123	9	55	84	41	43	42	123	42	45	39	20	16	74	37	30	9	22	9	103	45.5372	0.34765	48.922	2.3e-09	1.19e-08
Gm13835	0.185663	0.490705	0.878954	1.38037	1.00136	1.38037	0.185663	122	43	45	78	58	75	88	79	43	47	62	59	53	73	67	63	72	122	109	120	73.208	0.198635	70.6641	7.45e-14	5.66e-13
Src	0.045594	-0.134381	0.0947235	1.37887	0.906841	1.37887	-0.134381	721	204	305	353	207	285	715	615	211	250	239	204	423	537	721	702	501	677	457	574	446.573	0.367228	28.2595	3.24e-05	0.000101273
Psma3	0.104682	0.498941	1.03248	1.3774	1.09568	1.3774	0.104682	1932	755	941	1276	1070	1638	1635	1932	755	853	1208	1299	989	1496	986	1000	1110	1906	1683	1593	1334.01	0.0992881	319.529	6.32e-67	3.83e-65
Rufy3	-0.053474	0.436549	1.02434	1.37664	0.369085	1.37664	-0.053474	2126	818	1163	1297	1160	2126	2119	1250	818	1006	1366	1664	1424	1084	1159	957	1234	1751	1355	1200	1420.85	0.180621	102.717	1.41e-20	1.68e-19
Hck	-0.0511642	0.207159	0.747236	1.37596	0.919625	1.37596	-0.0511642	4132	1242	2563	2949	2184	3619	4132	3414	1961	2222	2609	2808	2539	2840	1425	1242	1423	2238	2670	3256	2732.45	0.156937	135.986	1.28e-27	2.13e-26
Sdad1	-0.0633495	1.13134	1.37571	1.27799	0.885206	1.37571	-0.0633495	734	233	303	339	564	679	466	475	233	260	584	550	268	397	331	292	543	734	580	529	458.393	0.116388	293.321	2.73e-61	1.44e-59
Intu	-0.0986853	-0.317149	-0.238564	0.154676	1.37538	1.37538	-0.317149	162	24	73	70	29	45	41	162	44	53	53	28	24	154	109	98	79	109	102	146	75.0445	0.314585	44.9471	1.49e-08	7.05e-08
Lrrk2	0.179425	0.31011	0.897238	0.90626	1.37478	1.37478	0.179425	368	75	107	125	127	186	129	368	85	103	136	160	75	268	258	305	194	349	343	201	189.493	0.364897	20.737	0.000908178	0.0022855
Plpp3	-0.0332321	-0.728411	0.000513116	0.330453	1.37412	1.37412	-0.728411	957	43	121	134	43	92	116	334	85	94	51	97	72	323	957	889	557	763	515	817	291.751	0.389274	32.0861	5.71e-06	1.98e-05
Slc30a1	-0.123649	0.694233	1.37394	1.10256	0.528423	1.37394	-0.123649	1547	430	656	670	822	1547	1043	882	430	454	913	1190	557	723	688	606	801	1218	730	617	837.121	0.196598	89.4939	8.58e-18	8.65e-17
Dusp23	-0.202533	1.29303	1.25304	1.37141	0.706084	1.37141	-0.202533	80	24	25	35	63	73	69	48	24	28	67	51	28	38	49	27	80	79	60	52	50.4571	0.281599	61.4919	5.97e-12	3.88e-11
Nfkbia	-0.226011	-0.291794	1.23405	1.37132	0.722538	1.37132	-0.291794	2295	567	873	975	567	2295	1710	1225	731	695	633	1895	1142	1001	1175	871	792	1167	1436	1812	1238.09	0.303346	57.968	3.19e-11	1.96e-10
Klf6	0.146112	0.430743	1.0829	1.36741	0.906851	1.36741	0.146112	9131	3777	4709	5725	4850	9131	8863	8973	3777	4230	5500	7529	5584	7078	4425	5255	5066	7169	5890	5389	6409.83	0.209998	66.1127	6.59e-13	4.63e-12
Tpm4	0.114082	0.0450295	0.616735	1.36665	0.0976412	1.36665	0.0450295	7483	1953	2626	3207	2207	3611	5626	2633	1953	2530	2549	2814	3424	2131	5997	5957	4387	7483	5274	4631	3808.17	0.223839	63.4657	2.33e-12	1.57e-11
Ddx58	-0.0425574	0.995475	1.366	0.692777	-0.0259519	1.366	-0.0425574	4804	842	2053	2357	3497	4804	2266	1334	1502	1691	3975	3877	1339	1068	946	842	1206	1682	888	1145	2141.98	0.235359	67.8982	2.8e-13	2.03e-12
Sdc4	0.253398	1.05009	1.33627	1.36562	-0.10369	1.36562	-0.10369	3248	714	1076	1487	2169	3248	2457	893	819	1200	2345	2429	1458	714	1902	1992	2249	1977	1689	1453	1813.8	0.310789	44.5439	1.8e-08	8.44e-08
Hprt	0.0327591	0.741151	1.29948	1.36528	0.358033	1.36528	0.0327591	3564	1364	1595	2007	2264	3527	2419	1663	1364	1602	2881	2852	1750	1530	1653	1506	1876	3564	3185	2005	2246.12	0.106724	328.42	7.72e-69	4.83e-67
Magohb	0.111109	0.0422817	0.76546	0.724047	1.3651	1.3651	0.0422817	135	21	44	51	34	82	59	111	29	43	56	46	21	81	77	73	41	90	75	135	61.6811	0.267595	43.4737	2.96e-08	1.36e-07
Rnf14	0.0700455	0.174437	0.706099	1.36393	1.03692	1.36393	0.0700455	1525	555	757	953	667	1056	1452	1493	555	747	863	761	854	1277	989	859	763	1525	1258	1270	1031.85	0.14507	154.457	1.5e-31	3.01e-30
Pdcd10	0.138885	0.608606	1.36364	1.30159	0.722693	1.36364	0.138885	1463	477	590	775	852	1463	1015	921	477	643	993	1257	696	763	635	606	553	1102	852	788	871.95	0.148398	147.033	5.71e-30	1.06e-28
Gm49774	-0.389477	0.183376	0.526399	1.20211	1.36212	1.36212	-0.389477	19	4	7	9	7	9	11	19	6	7	11	13	7	18	11	4	7	8	16	17	10.776	0.495723	18.9038	0.00200309	0.00474656
Arid5b	-0.0406976	1.04519	1.12925	1.36164	0.90019	1.36164	-0.0406976	2098	760	1056	1173	1688	2098	1811	1839	760	790	1881	1500	1159	1305	1156	1131	1857	2056	1636	1704	1519.6	0.146854	155.527	8.88e-32	1.81e-30
Pbx1	0.293441	0.267413	0.862873	0.386642	1.36132	1.36132	0.267413	554	54	78	115	103	145	93	274	54	93	110	127	57	233	488	486	282	554	232	356	193.81	0.362531	19.231	0.00174066	0.00417727
Psma7	0.0662051	0.46721	0.949736	1.36004	1.23814	1.36004	0.0662051	2563	942	1072	1464	1258	1904	2047	2563	942	1109	1516	1495	1179	2033	1276	1151	1305	2217	2003	2202	1639.98	0.0916276	403.556	5.08e-85	4.48e-83
Dna2	-0.108843	1.35943	1.02877	0.72823	0.591811	1.35943	-0.108843	454	106	189	234	379	282	170	268	136	168	454	279	106	238	213	137	395	401	285	192	249.484	0.207358	77.4802	2.82e-15	2.38e-14
Jazf1	-0.0333167	0.159018	1.35622	0.925917	-0.493322	1.35622	-0.493322	77	9	18	18	24	54	31	17	18	31	27	40	19	9	41	28	23	77	38	21	29.396	0.376397	42.5555	4.55e-08	2.04e-07
Mtmr14	0.0066542	0.50389	1.33098	1.35323	0.475254	1.35323	0.0066542	2007	592	776	909	836	2007	1476	866	592	779	1039	1512	938	710	818	680	887	1217	968	1078	1062.06	0.230614	69.8638	1.09e-13	8.17e-13
Ddr2	0.343404	-0.151167	1.35314	0.474997	-0.168	1.35314	-0.168	2226	1	1	8	2	14	7	3	5	7	6	13	5	3	1637	1418	901	2226	807	1092	346.516	0.531631	13.6273	0.0181581	0.0352669
Nhsl1	1.35285	1.11131	0.704606	-1.1053	-0.684523	1.35285	-1.1053	56	0	2	7	5	6	0	0	2	4	6	1	1	0	22	56	23	28	7	18	8.44181	0.856966	14.1442	0.0147187	0.0291774
Med13	0.00464082	0.225241	0.833634	1.35275	0.896394	1.35275	0.00464082	1797	642	1017	1101	939	1429	1797	1776	642	774	1013	1054	992	1368	985	946	795	1647	1323	1130	1197.47	0.153158	133.519	4.26e-27	6.95e-26
Abhd6	-0.492791	0.397263	-0.027514	1.08325	1.35218	1.35218	-0.492791	44	2	4	5	13	5	13	26	3	2	6	5	7	10	44	26	21	27	26	42	14.4863	0.599857	13.3264	0.0205051	0.0393424
Srgn	0.125792	0.442096	0.9994	1.35135	0.797809	1.35135	0.125792	1437	487	726	1062	834	1396	1437	1356	659	815	1065	1116	875	1097	535	487	530	889	746	603	967.95	0.128671	166.782	3.54e-34	8e-33
Paqr3	0.167077	1.34985	0.779122	-0.00753504	-0.475566	1.34985	-0.475566	52	10	16	20	50	40	12	11	17	23	44	10	11	11	31	32	47	52	15	18	24.2912	0.448776	26.3528	7.62e-05	0.000226228
Rtp4	0.0486356	1.13439	1.34975	1.2547	0.84493	1.34975	0.0486356	4634	866	2362	2891	3524	4634	3284	2954	1886	2424	4472	3825	2095	2467	988	866	2194	2863	1986	2337	2820.68	0.184741	98.7135	9.87e-20	1.12e-18
Mapkapk2	-0.0144664	0.411818	1.08391	1.34806	0.544007	1.34806	-0.0144664	8420	3327	4804	5787	4738	8216	8420	5135	3705	4304	5543	6624	5153	4367	3810	3327	4399	8045	5565	6157	5713.83	0.154022	134.524	2.61e-27	4.31e-26
Cilk1	0.18335	-0.532429	-0.213931	0.982074	1.34685	1.34685	-0.532429	276	33	115	112	57	55	142	264	60	106	68	33	92	223	221	238	99	276	198	258	139.812	0.362403	39.6634	1.75e-07	7.32e-07
Mrpl39	0.00434251	0.0909245	0.576431	1.34656	0.570315	1.34656	0.00434251	544	212	245	318	234	325	544	372	212	296	280	277	332	308	312	223	223	412	311	322	324.591	0.191395	80.1236	7.91e-16	6.91e-15
Radx	-0.0504086	-0.0697707	-0.0265688	0.446948	1.34618	1.34618	-0.0697707	58	8	19	34	16	16	31	58	29	34	34	16	14	42	19	8	12	25	12	48	26.2795	0.418564	20.1676	0.00116237	0.0028712
Plekhf2	-0.0253473	0.0502135	0.970642	1.34553	0.779706	1.34553	-0.0253473	1143	447	608	740	484	997	1143	1008	447	562	535	808	678	865	592	466	491	1026	744	620	751.242	0.170233	121.506	1.51e-24	2.18e-23
Ifrd1	0.136221	-0.18782	0.909702	1.3438	0.799679	1.3438	-0.18782	634	186	319	422	186	595	589	634	249	296	238	451	407	488	448	465	354	585	526	374	440.985	0.28861	42.9625	3.76e-08	1.7e-07
Stx7	0.00990422	0.892711	1.34335	1.01259	0.4109	1.34335	0.00990422	4562	1613	1884	2288	2993	4562	2431	2232	1613	1880	3708	3778	1615	1875	2359	2138	3026	4421	3307	2727	2740.29	0.126983	191.668	1.72e-39	4.75e-38
Gm6548	-0.104066	1.19288	1.34186	0.947364	0.126226	1.34186	-0.104066	379	84	184	217	326	378	247	121	142	156	379	308	130	117	110	84	206	273	141	163	211.735	0.225736	86.51	3.63e-17	3.48e-16
0610040J01Rik	0.144688	1.34091	-0.284057	-2.01391	-3.88743	1.34091	-3.88743	11	0	2	1	7	0	0	0	1	3	5	2	0	0	11	11	7	9	2	0	2.85167	1.5973	15.0007	0.0103592	0.0212276
Tcea1	0.117303	0.207421	0.807834	1.34041	1.03824	1.34041	0.117303	1059	460	567	704	545	817	963	1059	460	576	676	745	637	952	616	634	493	962	945	937	765.465	0.0969308	328.227	8.5e-69	5.29e-67
Hat1	0.0495458	0.0695816	0.547426	1.33726	1.03897	1.33726	0.0495458	530	194	283	328	236	370	530	529	194	253	285	300	380	457	365	338	258	392	330	505	368.805	0.228816	63.5238	2.27e-12	1.53e-11
Marchf1	0.0246962	1.33674	1.10504	1.14347	0.811286	1.33674	0.0246962	2898	430	1196	1629	2606	2169	1543	1530	916	1156	2898	1757	982	1238	579	430	984	1108	992	1161	1449.05	0.181713	97.3012	1.96e-19	2.19e-18
Sertad3	0.123836	0.454465	1.04833	1.33373	0.851585	1.33373	0.123836	365	141	233	272	221	365	323	311	154	220	236	329	232	278	142	141	185	252	246	240	258.541	0.171512	95.9979	3.68e-19	4.05e-18
Ece1	0.23716	-0.00443475	0.396347	1.33343	0.552813	1.33343	-0.00443475	3066	315	477	584	419	450	887	680	326	472	361	315	517	520	1935	2198	1419	3066	2184	1766	938.976	0.229804	51.3035	7.49e-10	4.07e-09
ENSMUSG00000121093	0.171927	0.0559141	0.466956	0.245883	1.33001	1.33001	0.0559141	271	46	76	111	103	106	81	271	65	95	87	82	46	194	238	214	118	266	131	241	131.976	0.285081	33.5439	2.93e-06	1.06e-05
Gm13091	-0.0972953	1.3294	1.31285	0.917696	0.814312	1.3294	-0.0972953	249	26	46	44	103	94	58	75	32	31	99	71	26	68	107	106	181	249	143	117	86.1829	0.239731	69.3867	1.37e-13	1.02e-12
Cflar	-0.0682592	1.1726	1.19782	1.32881	0.709842	1.32881	-0.0682592	3475	957	1516	1798	3135	3475	2871	2152	957	1168	3299	2532	1688	1703	1565	1212	1918	2079	1662	1908	2138.53	0.200197	89.3187	9.34e-18	9.38e-17
Slc12a7	-0.0807674	1.15031	1.32869	0.578977	-0.0401223	1.32869	-0.0807674	2719	510	1114	1177	2066	2296	871	726	821	883	2071	1706	510	536	1080	1039	1882	2719	1630	1493	1335.48	0.218294	86.5235	3.61e-17	3.46e-16
Gm44260	-1.79797	0.20397	1.32821	0.927835	0.671814	1.32821	-1.79797	15	0	3	1	4	15	9	7	3	0	2	5	1	6	10	4	10	13	10	6	5.9391	0.791797	13.7387	0.0173572	0.0338752
Gars	0.0521215	0.36892	0.991078	1.32754	0.915759	1.32754	0.0521215	2619	642	746	950	746	1198	1185	1427	642	729	868	1026	754	1177	1265	1226	1433	2619	2360	1570	1201.42	0.156053	122.001	1.18e-24	1.72e-23
Eif4e3	0.0646792	0.393616	1.32627	1.25787	0.763259	1.32627	0.0646792	827	288	329	451	380	679	460	465	288	315	414	566	315	417	314	298	313	827	611	509	450.456	0.114259	266.219	1.82e-55	7.96e-54
Dop1a	0.0482982	1.32599	1.14635	0.250454	-0.0319816	1.32599	-0.0319816	1534	240	515	697	1344	1158	402	453	378	468	1534	900	240	390	502	424	520	671	381	361	632.301	0.222493	81.2189	4.66e-16	4.14e-15
Fbxw17	0.0924858	1.01523	1.14694	1.32533	0.778675	1.32533	0.0924858	1165	396	663	801	938	1002	966	780	468	632	1083	846	572	712	424	396	798	1165	849	823	796.306	0.141053	148.662	2.57e-30	4.85e-29
Trim34a	0.0685215	1.32515	1.04441	0.67653	0.191868	1.32515	0.0685215	215	58	116	128	215	177	124	100	80	102	214	162	60	75	58	62	139	111	65	75	117.902	0.212237	77.9678	2.23e-15	1.9e-14
Trib1	0.604426	1.32515	0.403784	-0.233943	-1.40198	1.32515	-1.40198	744	48	342	484	644	371	154	72	257	423	723	304	101	48	323	647	744	380	264	232	342.288	0.325912	74.1065	1.43e-14	1.14e-13
E130102H24Rik	0.201618	0.717288	0.933578	1.32501	0.549273	1.32501	0.201618	69	26	44	63	61	65	65	58	26	43	69	56	49	38	44	37	40	69	59	50	53.7888	0.240441	43.5662	2.84e-08	1.3e-07
Thap6	-0.224792	1.32487	1.12185	0.686017	0.332569	1.32487	-0.224792	154	38	59	67	111	144	66	73	38	44	154	76	41	51	79	50	123	114	65	68	78.7069	0.240767	72.5761	2.98e-14	2.33e-13
Gm7367	0.218528	1.32473	1.30375	1.09504	1.24633	1.32473	0.218528	30	4	8	8	22	15	13	23	8	10	26	20	4	15	14	19	17	30	25	23	16.2452	0.480979	14.981	0.010444	0.0213841
Ptcd2	-0.0132386	0.132849	0.60719	1.24099	1.32352	1.32352	-0.0132386	662	208	300	333	251	382	435	662	208	285	306	268	281	610	308	251	244	449	465	500	374.195	0.134415	211.252	1.11e-43	3.51e-42
Btg1	0.213417	1.04063	1.32208	1.27336	1.00162	1.32208	0.213417	3972	1296	1630	2103	2790	3972	2773	2988	1296	1691	3103	3017	1737	2529	1369	1561	2110	2450	1869	2089	2393.86	0.156639	118.202	7.54e-24	1.05e-22
Ktn1	0.156953	0.488002	1.02468	1.321	0.98907	1.321	0.156953	997	256	409	535	474	663	626	642	256	347	531	513	326	558	558	552	471	997	977	879	567.862	0.117286	201.018	1.72e-41	5.11e-40
Nudt19	-0.109163	0.226122	0.780519	1.07839	1.31946	1.31946	-0.109163	461	95	137	159	124	203	166	362	95	109	144	123	110	245	264	201	224	461	388	398	209.591	0.184165	103.782	8.42e-21	1.02e-19
Il10ra	0.0291815	1.2558	1.31924	1.04687	0.459448	1.31924	0.0291815	7200	1959	3057	3878	5803	7200	4145	3738	2322	2863	6613	5670	2558	3074	2287	1959	4164	3988	2997	2501	3987.15	0.137125	186.799	1.89e-38	4.98e-37
Phgdh	0.13402	-0.0200882	0.208374	1.31777	1.14869	1.31777	-0.0200882	496	51	64	97	59	51	143	173	63	79	65	54	73	138	368	331	268	494	496	456	174.998	0.252576	59.0403	1.92e-11	1.19e-10
Oas1g	0.0509174	1.05356	1.11845	1.31586	0.298474	1.31586	0.0509174	1276	306	732	828	1154	1246	1113	636	540	693	1276	992	648	570	313	306	565	706	600	440	791.677	0.126308	220.957	9.27e-46	3.12e-44
Crim1	0.393914	0.185411	1.0335	1.31424	0.959602	1.31424	0.185411	1344	46	62	86	61	123	126	141	46	83	79	87	81	124	789	916	551	1344	846	678	293.612	0.277531	35.3688	1.27e-06	4.82e-06
Ccr2	0.250521	0.307773	1.11075	0.744751	1.31316	1.31316	0.250521	836	42	353	493	364	535	425	836	259	343	436	415	229	644	57	68	42	160	51	93	349.083	0.198671	70.0306	1.01e-13	7.56e-13
Map3k3	-0.042693	1.31281	1.06803	0.169451	0.115261	1.31281	-0.042693	4145	709	1697	1987	3627	3342	1119	1636	1172	1437	4145	2533	709	1332	2096	1695	3133	2970	1636	1669	2064.95	0.149421	169.661	8.62e-35	2.01e-33
E2f8	-0.00539399	0.969201	1.3124	0.667938	0.619197	1.3124	-0.00539399	194	46	66	87	138	194	118	86	56	69	147	157	46	77	121	97	129	144	69	163	108.98	0.336291	24.35	0.000185942	0.000522005
ENSMUSG00000120162	0.498445	1.31212	-0.283377	-0.503595	-0.518762	1.31212	-0.518762	173	12	52	111	112	37	20	27	41	78	173	26	12	24	44	34	47	36	27	32	49.1164	0.368335	43.8011	2.54e-08	1.17e-07
Vdac2	0.0698799	0.0289584	0.690692	1.31155	0.9238	1.31155	0.0289584	5204	2277	2743	3596	2277	3922	5004	5204	2290	2915	2610	3213	3085	4339	3472	3040	2790	4945	4769	4433	3704.04	0.127648	192.119	1.38e-39	3.83e-38
Hnrnph2	0.206656	0.753537	1.28675	1.3111	0.58933	1.3111	0.206656	2613	844	1168	1522	1575	2613	2028	1487	844	1200	2002	2122	1313	1206	1231	1281	1360	2096	1526	1566	1624.51	0.159554	113.702	6.76e-23	9.02e-22
Cebpb	0.109644	0.371183	1.27348	1.31108	1.03651	1.31108	0.109644	2258	608	917	1127	816	2177	1550	1768	608	753	883	1588	974	1390	1602	1632	1806	2258	1979	2118	1447.46	0.249839	53.9388	2.16e-10	1.23e-09
Slc45a3	-0.0632937	1.31096	0.932762	-0.249744	-0.852625	1.31096	-0.852625	146	4	21	18	33	25	9	6	4	14	41	35	8	12	98	73	146	92	36	28	34.5639	0.510227	28.2204	3.3e-05	0.000102907
Chrna2	-0.042115	1.01166	1.30964	0.426679	-0.528921	1.30964	-0.528921	19	3	16	11	12	19	7	3	3	6	13	12	3	4	3	5	11	13	7	5	8.44543	0.691979	12.9303	0.0240408	0.045454
Ppme1	-0.0400594	0.828126	1.30784	0.55521	0.278545	1.30784	-0.0400594	910	239	404	400	609	910	359	421	283	311	723	771	239	341	562	570	599	879	530	547	519.712	0.204945	67.6773	3.12e-13	2.26e-12
Chd7	0.00393357	0.832867	1.30698	1.01387	0.276797	1.30698	0.00393357	882	224	333	390	468	775	425	367	224	272	526	545	245	250	498	445	626	882	654	490	461.502	0.14775	147.673	4.18e-30	7.8e-29
Ly6e	-0.0762071	0.174501	0.677678	1.15341	1.30616	1.30616	-0.0762071	19623	2494	14183	16443	12890	17414	16990	19623	10885	12785	14899	13887	10423	16668	3235	2494	2786	5910	7016	13253	12666.4	0.271238	47.4399	4.62e-09	2.31e-08
Prune2	0.00808528	0.912475	1.30564	0.335813	-0.295202	1.30564	-0.295202	2404	404	1077	1304	1685	2144	729	549	770	969	1970	1735	404	432	1073	891	1270	2404	1289	1211	1183.81	0.25717	59.5492	1.51e-11	9.44e-11
9930111J21Rik2	-0.0737443	1.16261	1.30471	1.01827	0.352559	1.30471	-0.0737443	2388	538	1146	1413	2059	2388	1555	1249	882	986	2216	1862	958	1011	696	538	1259	1610	864	789	1366.09	0.0986225	386.126	2.9e-81	2.36e-79
Ccdc86	0.0380012	1.12651	1.30468	1.25628	0.873298	1.30468	0.0380012	868	307	404	464	714	868	608	602	307	355	817	728	369	480	311	319	504	598	519	553	550.182	0.146606	157.188	3.93e-32	8.15e-31
Tasor2	-0.0191308	0.51121	1.15748	1.30459	0.707589	1.30459	-0.0191308	667	202	285	325	337	590	549	426	202	248	388	441	305	317	397	345	376	667	451	508	405.554	0.165264	114.763	4.03e-23	5.47e-22
Gm17435	0.455371	1.30448	0.960605	1.19651	0.190097	1.30448	0.190097	42	6	17	18	23	25	21	14	7	21	41	21	19	6	26	31	42	36	25	31	23.2272	0.451386	16.231	0.00621468	0.0133686
Mgst1	0.0840519	0.774474	0.957624	1.00999	1.30418	1.30418	0.0840519	1975	630	795	1096	1106	1399	940	1954	700	830	1400	1161	630	1572	1078	988	1413	1816	1762	1975	1248.5	0.139399	137.124	7.31e-28	1.23e-26
Ciart	0.385714	-0.498682	0.727321	1.30337	1.16084	1.30337	-0.498682	42	9	18	24	9	18	31	42	10	16	9	22	20	31	26	34	15	38	27	27	23.54	0.415707	24.6954	0.000159522	0.000452667
Eng	0.0651374	0.19794	0.89377	1.30262	0.809446	1.30262	0.0651374	1960	790	1014	1240	854	1570	1558	1374	790	910	1031	1193	977	1086	1014	1044	1018	1886	1787	1960	1260.33	0.121109	195.729	2.33e-40	6.66e-39
Rhoj	0.0122753	0.905743	1.30232	-0.794043	-1.90976	1.30232	-1.90976	490	4	63	102	149	187	35	10	58	51	149	156	16	4	490	442	356	479	141	185	146.927	0.529514	42.3279	5.06e-08	2.26e-07
Cept1	0.0929042	0.149262	0.706132	1.30231	1.10247	1.30231	0.0929042	1928	580	1177	1377	1035	1486	1928	1880	926	1209	1340	1402	1154	1704	741	744	580	1135	1202	1666	1336.76	0.118444	226.282	6.7e-47	2.37e-45
Pfkfb3	-0.0015309	-0.605562	0.687692	1.10054	1.30033	1.30033	-0.605562	2714	550	1201	1451	550	1497	1498	2714	944	1058	649	1072	984	2196	1104	1030	712	2199	1868	2091	1400.59	0.156998	210.363	1.72e-43	5.41e-42
Cfh	0.121788	0.509654	1.30019	0.8163	-0.542816	1.30019	-0.542816	3508	241	740	1010	926	1621	731	305	562	758	1126	1306	433	241	1884	1636	1499	3508	2889	1842	1187.49	0.29945	46.7885	6.27e-09	3.09e-08
St14	0.052098	-0.0192649	0.388021	1.29987	1.02765	1.29987	-0.0192649	142	41	56	86	41	67	88	115	50	65	52	51	48	130	71	48	62	88	142	63	75.2284	0.337097	30.0637	1.43e-05	4.7e-05
ENSMUSG00000121091	0.330054	1.29855	1.08671	1.25735	0.608023	1.29855	0.330054	118	24	41	70	118	92	54	40	45	55	100	58	45	49	24	30	39	55	57	53	59.3066	0.335443	25.9669	9.06e-05	0.000266199
Spred1	-0.0338466	0.849371	1.10441	1.29712	0.310283	1.29712	-0.0338466	3051	1143	1509	1859	2490	3051	2747	1449	1143	1308	2704	2379	1716	1260	1918	1600	2113	3018	2252	2260	2101.98	0.174928	106.087	2.75e-21	3.38e-20
Pnpt1	0.0934067	1.00154	1.29695	0.976885	0.534081	1.29695	0.0934067	1079	316	479	627	843	1079	587	540	318	439	1010	891	403	470	367	316	385	562	407	455	590.092	0.18641	78.9505	1.39e-15	1.2e-14
Gypc	0.0343405	-0.127858	0.774796	1.29567	0.576734	1.29567	-0.127858	262	44	51	69	44	73	101	75	55	49	45	60	72	63	129	137	98	262	163	171	91.8525	0.240749	54.678	1.52e-10	8.77e-10
Wdcp	-0.391698	0.831059	1.29526	1.21746	0.914225	1.29526	-0.391698	249	54	87	72	137	186	147	126	54	65	163	146	70	130	133	80	122	249	175	185	129.59	0.19057	120.535	2.42e-24	3.46e-23
Pde7b	-0.0568352	0.0863231	1.29364	0.463484	0.310529	1.29364	-0.0568352	381	101	183	213	151	381	196	240	135	125	166	349	107	217	193	188	162	356	131	101	203.353	0.295482	33.0169	3.73e-06	1.33e-05
Larp1	-0.0692889	0.229009	0.94728	1.29338	0.753506	1.29338	-0.0692889	4536	1544	2115	2392	1953	3389	3564	3156	1544	1670	2219	2600	2107	2511	2521	2233	2226	4536	3551	3383	2700.64	0.0897289	384.927	5.25e-81	4.24e-79
Ptger2	0.0768369	-0.167643	-1.48849	-0.58138	1.29259	1.29259	-1.48849	151	9	79	85	55	10	9	135	51	77	70	11	11	124	56	52	26	50	76	151	59.0952	0.567853	24.5165	0.000172706	0.000487787
Tgfbi	-0.0555633	-0.288759	-0.498419	-0.519474	1.29216	1.29216	-0.519474	3117	256	1531	1688	1003	790	454	3117	1086	1411	1198	572	256	2483	778	591	425	695	673	1686	1117.86	0.273794	71.7564	4.41e-14	3.41e-13
Tceanc2	-0.0133074	1.20161	1.29186	0.968138	0.574996	1.29186	-0.0133074	948	318	455	520	786	929	518	595	318	407	948	804	371	458	469	396	812	893	591	562	610.541	0.127829	205.91	1.54e-42	4.68e-41
Gm45222	0.617462	0.879544	1.03458	1.29075	-0.786592	1.29075	-0.786592	35	0	8	11	13	8	8	3	8	9	13	16	8	0	12	31	20	31	35	15	13.2035	0.662356	14.652	0.0119574	0.0241619
H2-T10	0.130708	0.196946	0.544888	0.999712	1.28992	1.28992	0.130708	894	124	484	629	450	549	628	894	378	488	514	451	366	685	139	138	124	223	201	419	461.982	0.151767	120.466	2.5e-24	3.57e-23
Gm7204	-0.264385	0.331835	0.209643	0.796068	1.28977	1.28977	-0.264385	65	11	17	34	33	27	32	65	19	27	37	22	27	65	38	11	19	28	21	36	32.324	0.382102	22.5987	0.000402712	0.00107554
Gm11382	-0.705734	-0.841068	-1.47346	0.752228	1.28899	1.28899	-1.47346	38	1	5	5	4	6	14	38	10	8	9	2	4	18	11	5	2	1	11	8	9.32055	0.689485	19.9103	0.00129911	0.00318372
Fzd5	-0.0802514	1.28883	0.907926	0.606064	-0.266446	1.28883	-0.266446	332	62	72	100	239	179	118	67	62	90	299	138	77	63	330	213	257	332	152	169	155.439	0.336106	35.3455	1.28e-06	4.87e-06
Kars	0.0802126	0.55622	1.20054	1.28785	0.899635	1.28785	0.0802126	2125	654	749	941	946	1533	1280	1201	654	741	1083	1225	771	1097	994	1028	1101	2125	1585	1625	1156.93	0.0880592	388.232	1.02e-81	8.45e-80
Gm9887	-0.0603394	0.678242	0.97131	1.28761	0.590865	1.28761	-0.0603394	23	6	10	21	17	19	15	17	9	6	18	21	14	13	16	10	15	19	23	16	15.9938	0.459042	13.8581	0.0165363	0.032414
Pex11a	-0.0274496	0.719687	1.03008	1.21059	1.28734	1.28734	-0.0274496	188	53	61	72	82	123	115	134	53	64	114	102	70	144	109	93	126	170	125	188	108.696	0.195378	87.1926	2.61e-17	2.53e-16
Arfgef1	-0.0184526	0.124462	0.962387	1.28666	0.72154	1.28666	-0.0184526	2415	899	1309	1492	1168	2280	2145	2094	899	1100	1398	1735	1366	1631	1604	1396	1113	2415	2102	1691	1658.03	0.131668	180.226	4.79e-37	1.22e-35
Capn1	-0.0100121	0.464423	0.902267	1.28647	0.465207	1.28647	-0.0100121	2504	942	1155	1411	1212	1733	1718	1329	942	1069	1447	1272	1134	1103	1152	1023	1372	2504	2080	1534	1423.17	0.0974744	282.344	6.24e-59	3.07e-57
Casp8	0.0630817	0.909355	1.28559	0.700983	0.125965	1.28559	0.0630817	2282	599	988	1217	1614	2282	1047	882	688	953	1883	1845	599	693	752	638	816	1102	779	730	1118.27	0.186352	83.3002	1.71e-16	1.57e-15
1110059E24Rik	0.00809494	1.28418	0.98184	0.328547	0.511315	1.28418	0.00809494	194	26	68	101	187	145	68	95	66	68	194	112	26	59	73	62	91	102	73	109	93.3597	0.287352	35.5327	1.18e-06	4.49e-06
Oas1a	-0.00211448	0.728731	1.11451	1.28345	0.269893	1.28345	-0.00211448	2732	719	1557	1848	1999	2732	2533	1535	1251	1473	2364	2445	1595	1291	800	719	1098	1591	1226	937	1736.87	0.107935	276.891	9.26e-58	4.31e-56
Oxct1	0.0463735	0.421291	1.08495	1.28312	0.443925	1.28312	0.0463735	6175	1762	2277	2819	2504	4121	3545	2819	1762	2164	2934	3474	2284	2328	3418	3115	3278	6175	5417	3581	3230.3	0.0770259	494.045	1.54e-104	2.03e-102
B2m	0.051667	0.200361	0.589884	1.06577	1.28139	1.28139	0.051667	55726	14154	28288	36633	27204	36509	37765	55726	24166	29403	33556	29813	24019	47137	17003	15111	14154	24627	26067	42498	31999.4	0.0993524	305.759	5.79e-64	3.25e-62
Rn18s-rs5	-0.143226	-0.261692	0.490573	0.19804	1.28033	1.28033	-0.261692	31432	3450	5583	4913	3484	11176	4612	8301	5825	7485	5420	3699	3450	7224	8034	6118	5913	8938	5378	31432	7250.51	0.463559	15.8457	0.00729884	0.0154712
Nrp2	-0.019587	0.445801	0.830416	1.28013	0.85849	1.28013	-0.019587	13412	5275	7630	8941	8073	12029	13412	12632	5275	6160	8940	9072	8012	9594	8301	7302	8459	11588	9559	11232	9575.7	0.149788	117.935	8.59e-24	1.2e-22
Akap9	-0.0152613	0.408582	1.27875	0.928566	0.497806	1.27875	-0.0152613	2011	592	943	1087	1084	2011	1053	1144	632	714	1130	1432	592	924	994	924	822	1964	1418	1071	1111.65	0.132651	155.706	8.14e-32	1.66e-30
Irf2	-0.00928801	0.700995	1.2785	1.15232	0.890889	1.2785	-0.00928801	2014	682	985	1179	1292	1905	1298	1384	682	891	1572	1609	822	1208	950	750	986	2014	1456	1640	1279.43	0.108324	256.302	2.44e-53	1.03e-51
Fndc3a	-0.0108067	0.925901	1.27847	0.920325	-0.138258	1.27847	-0.138258	4775	1087	1893	2160	3384	4775	2834	1304	1281	1577	3949	3553	1667	1087	1528	1336	1404	1973	1144	1277	2237.76	0.269922	49.8327	1.5e-09	7.88e-09
Prpf4	0.0573203	1.27768	0.822584	0.53381	0.0686465	1.27768	0.0573203	764	174	267	330	633	459	275	216	214	242	764	356	174	186	308	307	359	394	248	324	335.054	0.226631	55.6113	9.77e-11	5.75e-10
Nfkb2	0.0296862	0.228669	0.909955	1.27679	0.315089	1.27679	0.0296862	2251	864	1282	1495	1072	2150	2251	1178	864	1160	1317	1762	1321	875	1479	1270	1345	1812	1647	1935	1507.11	0.234358	51.2196	7.8e-10	4.22e-09
4930599N23Rik	-0.0765156	1.04573	0.889911	1.2761	-0.118964	1.2761	-0.118964	60	12	27	24	33	22	34	18	20	22	60	31	30	12	14	17	26	47	25	19	27.9512	0.397204	29.0908	2.23e-05	7.14e-05
Rnf31	-0.0648822	1.05987	1.11068	1.2758	0.789422	1.2758	-0.0648822	1374	474	762	847	1225	1303	1213	1004	474	578	1359	953	698	847	686	562	996	1374	922	1028	960.762	0.0985339	335.177	2.72e-70	1.76e-68
Pappa	1.27516	-0.390479	0.995268	-1.60813	-0.925148	1.27516	-1.60813	659	0	0	6	0	2	0	1	0	1	1	1	1	0	413	614	189	659	61	144	85.7123	0.715743	23.1648	0.00031393	0.000853063
Tmbim4	0.029742	0.122925	0.665032	1.27307	1.26387	1.27307	0.029742	1638	615	716	968	646	923	1175	1638	615	749	806	825	716	1411	882	714	704	1374	1433	1576	1010.97	0.0875493	476.218	1.08e-100	1.29e-98
Gm43068	-0.435055	1.27297	0.141051	0.383179	-1.45497	1.27297	-1.45497	22	1	13	11	22	12	7	5	16	11	16	10	11	3	1	2	13	4	3	1	9.76524	0.79923	14.8236	0.0111431	0.0226453
Usp25	-0.106852	0.385646	1.10559	1.27287	0.582342	1.27287	-0.106852	3804	1464	1909	2127	2152	3804	3134	2390	1464	1511	2384	2942	2040	1974	1916	1664	1704	3149	2598	2567	2403.47	0.132919	181.098	3.12e-37	7.98e-36
Lrp8	-0.0771962	1.27244	0.510177	0.355603	0.211885	1.27244	-0.0771962	387	47	103	106	199	124	84	110	82	104	189	101	47	106	179	146	387	237	169	134	138.576	0.225552	55.4172	1.07e-10	6.26e-10
1700034H15Rik	-0.610121	0.593731	1.27021	1.04359	0.752225	1.27021	-0.610121	43	6	26	19	17	29	19	33	6	7	25	23	12	12	15	7	17	43	26	23	19.8483	0.438999	23.4578	0.000275888	0.000755474
Polr2g	0.0457968	-0.0724613	0.308046	1.06692	1.26873	1.26873	-0.0724613	883	275	363	504	275	366	518	883	322	359	361	278	315	722	493	439	362	703	716	842	488.886	0.137631	187.939	1.08e-38	2.88e-37
Hmgn3	0.106128	0.181048	0.729713	1.26676	0.0425113	1.26676	0.0425113	229	74	107	169	102	182	229	102	110	134	175	160	155	74	133	110	93	167	127	140	144.562	0.267733	39.4992	1.88e-07	7.86e-07
Rcbtb1	-0.0263106	0.400459	0.713535	1.23743	1.26517	1.26517	-0.0263106	1048	281	339	440	399	475	579	917	284	281	478	381	373	736	658	598	566	1048	864	834	564.624	0.190215	90.3365	5.71e-18	5.82e-17
Tifa	0.0861611	1.26188	1.21736	1.21243	0.773084	1.26188	0.0861611	3092	909	1118	1593	2380	2468	1731	1738	909	1195	3092	2135	1128	1406	1429	1161	2004	2297	2068	2019	1799.39	0.136764	170.118	6.89e-35	1.62e-33
Hmga1	-0.0149387	-0.158289	0.259595	1.2609	1.23032	1.2609	-0.158289	3952	795	1778	2032	1125	1774	2941	3952	1290	1590	1374	1418	1822	3426	1055	915	795	1119	1361	1505	1883.57	0.169541	151.16	7.56e-31	1.45e-29
Nrip1	0.121233	1.23235	1.26088	1.11116	0.616855	1.26088	0.121233	1166	378	524	678	1015	1147	713	699	378	465	1166	822	446	597	451	458	717	871	629	524	701.869	0.112366	252.345	1.73e-52	7.12e-51
Nme2	-0.0139225	0.783011	1.26036	1.079	1.2449	1.26036	-0.0139225	44	11	11	13	24	31	21	32	17	12	28	30	13	30	22	28	24	44	32	41	25.1552	0.360128	26.4938	7.16e-05	0.000213253
Rbm43	0.0895501	0.673701	1.25638	0.974049	0.630227	1.25638	0.0895501	818	299	414	552	496	818	536	510	299	398	623	689	323	427	371	315	442	749	446	528	506.887	0.118562	175.53	4.82e-36	1.17e-34
Fbxl13	1.07499	1.25624	1.00112	-2.50224	0.487031	1.25624	-2.50224	13	0	3	13	9	8	1	5	3	12	11	9	0	5	4	2	4	2	0	3	5.07866	0.806047	13.7849	0.0170351	0.0332976
Relb	0.0585993	0.0795745	0.645626	1.25545	0.263131	1.25545	0.0585993	1134	462	670	844	492	938	1134	566	501	630	553	718	699	462	750	672	755	932	903	1048	758.387	0.239479	45.1726	1.34e-08	6.37e-08
Top3a	0.110706	1.25543	0.841928	0.702889	0.402372	1.25543	0.110706	563	155	256	319	436	346	265	261	171	212	512	309	155	253	290	296	563	468	298	304	313.195	0.140538	124.507	3.48e-25	5.18e-24
Susd6	-0.0332891	1.255	0.924782	0.602569	0.116286	1.255	-0.0332891	7449	1876	3671	4206	6572	5964	3074	2985	2489	2922	7449	4456	1876	2322	3640	3185	6769	5580	4423	4089	4152.97	0.147083	137.7	5.51e-28	9.32e-27
Spop	-0.080726	0.043454	0.579327	1.25493	0.859497	1.25493	-0.080726	3442	1552	1979	2282	1630	2700	3321	3366	1552	1697	2070	2081	1992	2839	2455	2068	1788	3025	3442	3203	2484.19	0.0997395	306.378	4.26e-64	2.41e-62
Pbxip1	-0.0881037	-0.0949974	0.0115862	0.22647	1.25382	1.25382	-0.0949974	2132	204	422	479	311	352	355	1169	308	357	362	252	204	905	2117	1696	1451	2132	1372	1975	799.585	0.257888	46.1292	8.55e-09	4.16e-08
Trdmt1	0.29917	0.795614	1.25242	1.25315	0.435784	1.25315	0.29917	160	54	72	119	112	160	119	94	54	70	103	124	76	61	73	79	94	129	95	82	98.338	0.21052	66.0129	6.91e-13	4.84e-12
Dtd1	0.206962	0.232148	0.495529	1.25198	0.870507	1.25198	0.206962	185	47	47	91	50	73	100	113	59	66	68	52	48	89	110	102	105	155	185	129	89.092	0.235717	41.2361	8.41e-08	3.65e-07
Rnf115	0.0175662	0.584625	1.25	1.24313	0.87505	1.25	0.0175662	2058	779	1098	1367	1257	2058	1729	1750	779	962	1378	1838	1123	1409	962	818	1153	1972	1230	1403	1407.92	0.127237	190.307	3.36e-39	9.15e-38
Dyrk3	0.170836	-0.892482	-0.139249	-0.578504	1.24849	1.24849	-0.892482	40	3	9	18	3	7	8	27	14	17	8	9	3	40	25	20	12	24	8	25	14.6467	0.476871	22.7342	0.000379435	0.00101694
Phlpp1	0.0323918	0.429519	0.631148	1.24839	0.658807	1.24839	0.0323918	1305	514	769	929	797	1094	1305	1161	514	687	789	862	811	915	950	803	1021	986	1044	952	943.544	0.206172	51.9748	5.46e-10	3e-09
Zfp429	0.362133	1.2483	0.69666	0.945781	0.598576	1.2483	0.362133	164	50	50	111	123	108	74	97	57	68	164	67	54	64	69	71	98	78	81	76	84.4603	0.233221	37.621	4.5e-07	1.79e-06
Gm15417	-0.081272	0.250596	0.852491	1.24787	0.946827	1.24787	-0.081272	120	45	64	71	61	106	100	118	63	71	77	67	56	85	54	45	58	120	113	106	81.6403	0.214624	65.1592	1.04e-12	7.2e-12
Wdtc1	-0.0220684	0.0533332	0.701292	1.24769	0.966153	1.24769	-0.0220684	1669	657	851	983	657	1089	1447	1572	674	773	758	904	860	1279	988	895	898	1669	1328	1407	1082.03	0.145724	145.864	1.01e-29	1.85e-28
Ppp2r5a	-0.0551411	-0.232901	0.197726	1.24699	0.312551	1.24699	-0.232901	3440	1042	1594	1817	1085	1673	3440	1965	1143	1379	1286	1415	1982	1550	1759	1447	1042	1419	1143	1420	1706.88	0.275905	40.0042	1.49e-07	6.29e-07
Znfx1	-0.102996	0.938098	1.23744	1.24669	0.71866	1.24669	-0.102996	11688	3049	6100	6738	8921	11688	9142	7516	4376	4833	9866	9190	5567	5711	3654	3049	5701	7999	5667	6657	7157.17	0.131696	191.832	1.59e-39	4.39e-38
Ilrun	-0.0546664	0.319652	0.928874	1.24528	0.744025	1.24528	-0.0546664	4886	1892	2585	2920	2432	4124	4051	3723	1892	2249	2718	3212	2449	3092	2842	2378	2929	4886	4125	3854	3210.55	0.0992978	280.636	1.45e-58	7.11e-57
Adgrg6	-0.0706672	0.563893	1.24522	0.51484	-0.933371	1.24522	-0.933371	535	42	266	276	310	535	239	82	177	186	316	372	141	42	185	188	213	382	165	168	238.489	0.333109	47.3495	4.82e-09	2.41e-08
Apool	0.221822	0.364159	0.98065	1.20676	1.24476	1.24476	0.221822	230	81	112	153	118	197	181	230	81	136	132	141	106	206	114	100	106	195	148	200	151.578	0.147471	134.068	3.26e-27	5.34e-26
Sparc	0.555432	-0.056279	1.24378	1.1753	-0.328351	1.24378	-0.328351	12655	30	42	76	52	135	134	37	56	66	55	106	68	30	7572	12655	4441	11920	3419	5532	1971.75	0.505359	17.312	0.0039445	0.00882328
Mmp19	0.078804	0.565097	0.472803	0.445421	1.24276	1.24276	0.078804	872	189	324	432	478	406	312	872	269	316	502	326	189	741	468	442	409	568	392	518	437.77	0.209749	46.9478	5.82e-09	2.88e-08
Pkib	0.0811617	0.607589	1.17913	1.2427	0.436469	1.2427	0.0811617	927	287	480	631	634	927	577	427	424	514	798	703	364	410	306	287	313	769	817	575	567.366	0.259471	42.1044	5.61e-08	2.5e-07
Gmppb	0.0252544	0.355053	0.710275	1.24263	0.840412	1.24263	0.0252544	267	99	127	139	143	183	247	189	99	122	142	151	137	186	190	184	179	260	199	267	177.427	0.208228	55.5785	9.92e-11	5.83e-10
Traf2	0.121132	0.230091	0.829565	1.24179	0.875404	1.24179	0.121132	597	247	341	421	292	544	597	525	247	340	335	435	396	485	389	372	379	523	378	545	436.28	0.217406	52.6316	4e-10	2.22e-09
Tmem178	-0.17382	-0.413662	0.0431939	1.24103	0.726197	1.24103	-0.413662	173	28	60	71	28	43	112	107	47	38	36	39	76	91	148	127	107	173	126	118	84.5777	0.383515	26.3763	7.54e-05	0.00022398
Tent2-ps1	0.278336	0.52883	0.84329	1.23895	0.482163	1.23895	0.278336	82	32	50	46	47	78	64	51	32	51	45	37	33	38	37	56	61	78	82	58	52.6738	0.289948	23.5958	0.000259588	0.000712885
H2-Q4	-0.106953	0.187371	0.627086	1.13792	1.23774	1.23774	-0.106953	10113	2120	2625	2918	2368	3492	3943	4861	2120	2376	2994	2931	2523	4113	4209	3403	3559	5651	5516	10113	3823.98	0.123606	222.269	4.85e-46	1.67e-44
Galnt7	0.0163453	0.0302881	0.395211	1.2377	0.920087	1.2377	0.0163453	1928	665	1002	1273	898	1219	1756	1928	753	887	1065	939	1103	1545	1061	927	665	1096	1206	1244	1200.01	0.144764	140.188	1.63e-28	2.84e-27
Atp13a1	-0.0596791	0.365644	0.848027	1.237	0.80687	1.237	-0.0596791	1832	666	1048	1072	1015	1474	1549	1578	666	822	1149	1155	966	1220	1120	991	1056	1832	1528	1489	1234.75	0.0994929	267.645	8.96e-56	3.96e-54
Tmem131	-0.0659753	0.396556	1.04153	1.23597	0.351429	1.23597	-0.0659753	2396	848	1230	1369	1401	2354	2233	1468	848	982	1632	1930	1295	1148	1774	1505	1389	2396	1847	1595	1620.46	0.180937	89.6623	7.91e-18	7.99e-17
Adar	-0.0927629	0.874644	1.22926	1.23447	0.517504	1.23447	-0.0927629	3184	1014	1752	1862	2294	3184	2651	1789	1246	1409	2566	2598	1499	1443	1166	1014	1944	2686	1854	1921	2019.25	0.146891	154.15	1.75e-31	3.48e-30
Ap1s3	-0.333955	-0.212118	0.206455	0.772557	1.23444	1.23444	-0.333955	96	13	33	29	19	42	26	96	15	19	23	13	25	46	86	54	49	79	79	86	43.0675	0.379715	26.2025	8.15e-05	0.000240906
Lyn	-0.0286183	0.850329	1.23356	1.04363	0.524561	1.23356	-0.0286183	8344	2037	4014	4769	5924	8344	4971	3867	3044	3651	7050	6711	3077	3299	2456	2037	3073	4489	3801	4322	4577.07	0.199144	69.3559	1.4e-13	1.03e-12
Nfkb1	-0.0197511	0.299442	0.910334	1.23027	0.279045	1.23027	-0.0197511	3287	1442	1810	2301	1974	3275	3287	1678	1442	1721	2303	2681	2043	1479	2310	1853	1823	2994	2479	2779	2313.44	0.198448	68.648	1.96e-13	1.43e-12
Fmnl2	0.0808888	0.151053	0.759728	1.22963	0.817455	1.22963	0.0808888	623	208	301	372	273	440	503	477	208	278	343	378	273	351	442	404	301	555	586	623	396.816	0.138733	131.505	1.14e-26	1.83e-25
Rnf135	0.0224524	0.744945	1.22884	1.12478	0.749319	1.22884	0.0224524	450	178	181	252	282	450	322	245	178	208	417	393	205	251	236	194	223	364	265	381	288.859	0.210344	61.1993	6.87e-12	4.44e-11
2310043P16Rik	-0.0346003	0.612627	1.1607	1.22833	0.427908	1.22833	-0.0346003	198	39	77	101	118	198	164	80	71	62	135	140	81	63	45	46	39	59	49	73	96.4969	0.337235	26.6912	6.55e-05	0.000196482
Ranbp1	0.212288	0.202717	0.793983	1.22749	0.819148	1.22749	0.202717	514	195	195	317	234	354	363	380	229	243	248	297	265	311	335	381	291	514	453	482	330.462	0.157158	92.1463	2.38e-18	2.49e-17
Psd3	0.188628	0.321231	1.22731	-0.816108	-0.906053	1.22731	-0.906053	322	27	158	190	166	322	47	52	100	159	200	291	27	42	213	210	140	263	99	135	148.808	0.343256	53.6551	2.47e-10	1.4e-09
Larp1b	0.105137	-0.112363	0.429141	1.15059	1.22666	1.22666	-0.112363	178	47	74	93	52	87	111	178	49	81	57	47	67	134	99	76	70	137	121	128	92.9528	0.240439	60.4312	9.9e-12	6.29e-11
Mgat4a	0.0199137	0.745777	1.22664	0.999761	0.439583	1.22664	0.0199137	1311	466	604	769	957	1311	740	738	466	525	1111	1032	481	522	695	633	612	1228	965	847	797.856	0.169258	90.3122	5.78e-18	5.88e-17
Cybb	-0.0230761	0.0205067	0.196711	1.0055	1.22662	1.22662	-0.0230761	29939	8094	17151	21030	13153	16764	24137	29939	12776	15739	15699	13157	14840	23943	10248	8094	8218	10276	10864	25819	17086.3	0.168142	118.39	6.88e-24	9.63e-23
Tmem128	0.103345	0.563757	1.0565	1.22649	0.851854	1.22649	0.103345	494	221	284	364	343	494	412	446	237	262	386	379	272	362	221	245	268	485	380	369	356.698	0.101167	248.529	1.14e-51	4.56e-50
Abi3bp	-1.02701	-0.484482	1.22606	-1.07945	0.589272	1.22606	-1.07945	609	0	1	0	1	7	2	7	3	1	1	4	1	3	314	149	170	609	72	267	66.9556	0.584896	23.2198	0.000306421	0.000833993
Hk1	0.00159194	0.649502	1.06997	1.22574	1.00748	1.22574	0.00159194	3011	1113	1321	1628	1807	2623	2278	2780	1113	1186	2137	2042	1450	2291	1742	1647	1883	3011	2204	2184	2009.55	0.146795	129.065	3.76e-26	5.88e-25
Pi4ka	-0.0230453	0.327326	0.860597	1.22561	0.561804	1.22561	-0.0230453	2957	919	1300	1514	1250	1921	2041	1716	919	1048	1446	1501	1271	1367	1755	1578	1665	2957	2278	1956	1650.02	0.105857	222.074	5.34e-46	1.83e-44
Trim12c	8.95e-05	0.738602	1.22423	1.06718	0.88465	1.22423	8.95e-05	1881	642	838	1074	1074	1606	1112	1354	724	802	1324	1297	642	1063	741	656	1079	1881	1277	1345	1117.22	0.112086	214.457	2.29e-44	7.41e-43
Gng12	0.0776796	0.249565	0.869395	1.22375	0.405645	1.22375	0.0776796	2366	880	1190	1455	1258	2337	2350	1624	880	1132	1461	1718	1513	1286	2186	2042	1598	2366	1705	1818	1700.79	0.251038	37.4813	4.8e-07	1.91e-06
Ints5	0.138379	1.22227	0.418577	0.426882	0.0803455	1.22227	0.0803455	647	135	284	362	541	353	222	270	189	273	647	215	135	201	388	359	556	445	367	313	327.569	0.131659	141.523	8.49e-29	1.5e-27
Zdhhc2	-0.015917	0.250948	0.718337	1.22174	-0.777664	1.22174	-0.777664	110	14	46	54	57	89	110	21	52	57	74	61	52	14	73	69	51	97	81	57	63.3513	0.370218	35.9139	9.88e-07	3.81e-06
Atp1b3	0.0178916	0.289788	0.689518	1.21983	1.03315	1.21983	0.0178916	7638	2662	3216	3993	3424	5098	6122	7638	2662	3170	4243	4059	3840	6289	4128	3648	3318	4992	4220	4110	4544.22	0.209395	60.9522	7.72e-12	4.98e-11
Fut4	-0.125865	-0.293158	0.649442	1.21926	0.517085	1.21926	-0.293158	197	43	89	92	43	94	130	118	54	60	65	78	86	58	116	98	76	197	140	152	96.8854	0.233043	60.815	8.25e-12	5.28e-11
Esrra	0.010163	-0.208194	0.0796138	1.21914	0.820115	1.21914	-0.208194	1213	305	586	675	305	470	883	872	365	516	443	354	522	742	926	742	666	960	1213	1153	684.124	0.154787	140.624	1.32e-28	2.31e-27
Rnf24	0.304233	-0.0629122	0.757612	1.21822	1.21681	1.21822	-0.0629122	309	97	118	200	108	153	205	298	97	131	112	135	128	248	175	182	108	309	217	223	175.879	0.206064	77.1646	3.29e-15	2.76e-14
Trim56	-0.133261	0.859133	1.2176	0.82862	0.318318	1.2176	-0.133261	2643	644	882	1031	1424	1780	1080	891	644	686	1493	1430	683	709	1393	1069	1632	2643	1330	1611	1221.36	0.131441	166.674	3.74e-34	8.42e-33
Ranbp2	0.0484524	0.786931	1.21635	0.960307	0.0975624	1.21635	0.0484524	6713	2115	3043	3594	4630	6713	4081	2781	2115	2627	5249	5345	2436	2188	2929	2754	2938	4216	3125	2588	3636.66	0.174745	92.8085	1.73e-18	1.82e-17
Lats2	0.123804	1.21569	0.919052	0.192942	-0.058344	1.21569	-0.058344	662	88	249	313	545	439	213	228	185	208	662	342	88	174	456	501	511	637	352	323	338.133	0.221726	63.0466	2.85e-12	1.9e-11
Dcaf1	-0.0555705	1.21544	0.713943	0.192787	0.468232	1.21544	-0.0555705	344	66	144	142	290	216	104	201	94	96	344	165	66	167	233	237	297	270	157	164	181.961	0.25966	37.3394	5.12e-07	2.03e-06
Ppard	0.0544235	1.21459	0.681629	0.251553	-0.00602278	1.21459	-0.00602278	1206	227	608	719	1159	844	415	464	381	479	1206	607	227	413	686	651	1043	853	613	558	643.411	0.143173	132.823	5.99e-27	9.69e-26
Usp12	-0.0612682	0.775232	1.13963	1.21405	0.725856	1.21405	-0.0612682	1890	649	955	1060	1197	1707	1365	1242	649	734	1458	1308	854	1094	937	828	1222	1890	1388	1320	1202.84	0.0846321	408.642	4.07e-86	3.63e-84
Plekhn1	-0.0362212	0.0536185	0.518895	1.21337	1.06343	1.21337	-0.0362212	838	175	488	534	371	543	811	838	350	437	396	408	460	719	205	175	196	316	244	361	475.123	0.165244	116.054	2.15e-23	2.95e-22
Mob3c	0.128416	1.21167	1.17885	1.12365	0.143818	1.21167	0.128416	611	176	292	344	513	535	410	192	176	241	611	446	256	206	299	307	454	500	335	338	365.017	0.212152	79.0736	1.31e-15	1.13e-14
Whamm	-0.0154468	0.866109	1.0088	1.21152	0.821889	1.21152	-0.0154468	557	155	246	266	342	375	371	338	155	220	445	294	214	285	286	234	322	557	388	433	322.062	0.120087	186.455	2.24e-38	5.87e-37
Klhl6	0.0717961	0.171581	0.0598358	0.907139	1.20893	1.20893	0.0598358	906	223	417	521	340	223	457	906	288	420	482	230	267	743	443	350	338	678	631	618	461.118	0.258846	42.7155	4.22e-08	1.9e-07
Mapre2	0.0463821	0.0529338	0.245757	1.20851	0.887761	1.20851	0.0463821	2335	986	1325	1711	1089	1308	2315	2335	1002	1205	1365	1105	1392	1823	1351	1207	986	1409	1478	1822	1520.61	0.134171	154.881	1.22e-31	2.47e-30
Atf4	0.0473255	0.056982	0.749886	1.20776	0.964396	1.20776	0.0473255	3962	1177	1638	1867	1177	2472	2674	3226	1305	1469	1425	1934	1659	2752	2781	2930	2689	3962	3612	3141	2372.26	0.220076	58.5902	2.38e-11	1.47e-10
Myo10	0.0845456	0.151313	0.319658	1.20711	0.939195	1.20711	0.0845456	2318	739	1178	1402	986	1224	2137	2318	739	923	1146	855	1258	1837	2003	1977	1554	2241	1601	1848	1523.15	0.268028	35.6042	1.14e-06	4.35e-06
Dnajc21	0.0550491	0.227425	0.726366	1.20679	0.784366	1.20679	0.0550491	365	129	212	241	191	276	310	273	129	179	180	201	172	280	237	216	221	365	337	295	242.817	0.15262	100.483	4.18e-20	4.87e-19
Vasp	-0.00685237	-0.349794	0.122685	1.20518	0.746186	1.20518	-0.349794	6126	1884	3065	3750	1884	2785	5450	4019	2216	2697	2202	2320	3428	3414	3945	3299	2270	3631	3443	6126	3429.75	0.206549	81.7326	3.64e-16	3.26e-15
Nol10	-0.0385822	0.752728	1.20478	1.12852	0.527723	1.20478	-0.0385822	427	140	207	225	277	427	272	240	140	156	335	349	202	194	267	252	296	418	331	338	277.569	0.191732	78.09	2.1e-15	1.79e-14
Fhip1b	-0.000501828	1.20469	0.251926	-0.906143	0.108173	1.20469	-0.906143	926	50	289	361	559	293	94	336	224	263	591	251	50	243	532	457	926	537	221	346	338.683	0.184487	134.077	3.24e-27	5.32e-26
Pkp2	0.0576925	1.20383	0.571324	-1.2304	-0.809723	1.20383	-1.2304	228	2	24	36	45	31	2	15	11	12	62	23	2	10	228	193	207	224	81	64	58.063	0.498949	31.1408	8.79e-06	2.97e-05
Marco	-0.194153	0.117785	0.184919	-0.172237	1.20249	1.20249	-0.194153	727	4	668	702	676	532	405	688	500	608	727	460	276	668	15	8	7	22	4	66	421.356	0.437018	14.0468	0.0153149	0.0302335
Stk3	0.0632489	0.247924	1.20184	0.329926	0.214747	1.20184	0.0632489	729	162	316	397	346	729	263	316	246	287	386	628	162	283	369	357	265	458	297	343	360.223	0.224096	43.5324	2.88e-08	1.32e-07
Psip1	-0.0863855	-0.0823623	0.228639	0.820759	1.20061	1.20061	-0.0863855	860	206	294	343	223	256	304	618	216	206	285	222	219	557	575	522	356	693	672	860	396.655	0.158955	121.709	1.36e-24	1.98e-23
Ube2z	0.0607839	-0.00996999	0.294242	1.19975	0.444462	1.19975	-0.00996999	2189	902	1215	1494	961	1288	2189	1469	902	1188	1140	977	1319	1274	1950	1728	1394	2139	1862	1975	1485.32	0.168375	82.9006	2.07e-16	1.89e-15
Ednrb	-0.0799267	1.19963	0.770949	0.123659	-0.114892	1.19963	-0.114892	200	29	61	94	152	126	88	63	84	69	177	102	48	63	114	100	200	164	29	84	99.3382	0.362251	25.0772	0.000134633	0.000386934
Ddit3	-0.106406	-0.906058	-0.140271	0.51193	1.19763	1.19763	-0.906058	768	111	302	329	111	197	271	768	250	255	140	189	173	597	364	329	185	368	375	412	311.491	0.25507	75.5424	7.17e-15	5.88e-14
Bst2	0.00307332	0.224279	0.579965	1.19752	1.17267	1.19752	0.00307332	5158	1281	3363	4138	3148	3742	4469	5158	2764	3282	3445	3040	2893	4345	1483	1281	1531	2833	2946	4627	3426.36	0.187598	86.6865	3.33e-17	3.2e-16
Suv39h1	0.0719126	0.184479	0.907325	1.19648	1.05218	1.19648	0.0719126	442	149	216	234	170	303	306	398	149	222	223	236	189	295	221	201	201	442	331	367	264.72	0.128637	174.392	8.43e-36	2.03e-34
Icam2	0.741383	-0.701832	-0.598411	-0.488248	1.19542	1.19542	-0.701832	86	6	25	21	11	10	6	44	15	30	11	9	7	47	31	86	17	26	21	41	23.614	0.472384	26.6495	6.67e-05	0.000199833
Psma4	0.0915954	0.177765	0.767502	1.19489	1.01986	1.19489	0.0915954	1558	662	823	1001	784	1108	1347	1450	662	847	898	1005	813	1340	953	931	781	1558	1251	1515	1082.36	0.0946813	296.994	4.44e-62	2.38e-60
Neu3	-0.355012	1.17361	1.19457	0.863113	0.809794	1.19457	-0.355012	57	6	16	11	27	31	23	23	9	6	39	24	10	23	32	30	40	57	29	36	24.9538	0.392131	25.9949	8.94e-05	0.000263041
Osgin1	0.279181	1.19355	0.0976078	0.0803637	0.116375	1.19355	0.0803637	997	177	427	568	942	429	265	451	296	415	997	346	177	372	499	584	585	344	351	324	453.934	0.220074	48.9902	2.23e-09	1.15e-08
Bcl2a1b	0.0617415	0.175633	-0.217093	1.19314	0.572341	1.19314	-0.217093	95	29	37	47	37	37	93	69	41	42	50	29	55	67	91	95	78	59	65	67	59.8954	0.374987	19.0886	0.00185044	0.00441501
Pola2	0.0368687	0.95431	1.19285	0.867093	0.841135	1.19285	0.0368687	605	175	235	295	387	482	316	352	183	227	457	417	175	333	346	305	454	605	364	501	354.31	0.132135	142.079	6.47e-29	1.14e-27
Smagp	-0.0517802	0.934454	1.19137	0.84752	-0.0848067	1.19137	-0.0848067	590	149	247	262	417	516	288	216	198	253	539	466	220	149	363	304	407	590	368	303	339.945	0.179501	108.871	7.1e-22	8.97e-21
Lgals9	0.00354678	0.290015	0.888645	1.18958	0.368171	1.18958	0.00354678	3066	948	1748	2207	1802	3037	3066	2094	1328	1695	2214	2367	1865	1611	1205	960	948	1672	1256	1222	1931.05	0.140206	124.352	3.75e-25	5.57e-24
Ripk3	0.0753497	0.465089	0.872846	0.731042	1.1878	1.1878	0.0753497	664	203	283	295	345	448	300	664	216	262	406	391	203	476	324	359	272	468	332	495	365.893	0.180008	66.1364	6.51e-13	4.58e-12
Rtn2	0.149122	-0.290604	0.00956169	1.18702	0.592429	1.18702	-0.290604	51	10	24	27	16	20	38	28	14	28	19	10	34	19	36	29	17	38	18	51	26.4306	0.47297	12.7717	0.0256151	0.048091
Plod3	-0.022983	0.916318	1.16293	1.18684	0.592459	1.18684	-0.022983	4099	1209	1460	1725	2670	3235	2398	2143	1209	1328	3007	2621	1427	1772	2642	2409	2877	4099	3606	2899	2409.99	0.148485	129.671	2.8e-26	4.4e-25
Jak3	-0.0446863	0.696238	1.18585	1.09752	0.1943	1.18585	-0.0446863	1245	469	640	747	916	1245	802	544	473	525	927	920	495	512	530	469	582	1110	868	581	734.027	0.119076	221.621	6.68e-46	2.27e-44
Ppp6r1	-0.0470881	0.0213931	0.632035	1.18319	0.768395	1.18319	-0.0470881	4573	2077	2859	3225	2295	3554	4241	4332	2077	2383	2535	2807	2546	3614	3048	2684	2367	4573	4348	3853	3261.05	0.0825748	390.519	3.28e-82	2.75e-80
Ifitm3	0.106205	0.48172	0.928281	1.18266	0.77449	1.18266	0.106205	11562	4208	7384	9698	8555	11562	10956	9857	5846	7395	9502	9197	6633	8224	4452	4208	4720	8446	6868	7934	8257.14	0.0952781	237.049	3.3e-49	1.23e-47
Ubtd1	0.103969	1.18124	0.728975	0.559927	0.341594	1.18124	0.103969	1073	288	498	586	912	748	433	541	379	474	1073	523	288	460	516	545	848	759	550	541	586.806	0.109547	174.598	7.62e-36	1.84e-34
Stat5b	-0.0825379	1.18048	1.01246	0.617345	0.0576584	1.18048	-0.0825379	1989	623	1007	1129	1928	1777	940	842	701	778	1989	1331	623	708	977	832	1533	1602	946	885	1144.24	0.106108	285.067	1.62e-59	8.12e-58
Stk26	-0.326017	0.876389	1.1769	0.937582	-0.0482372	1.1769	-0.326017	35	7	11	7	17	33	12	13	10	7	24	14	10	7	21	22	25	35	29	15	16.9515	0.491444	18.4175	0.00246617	0.00574575
Dcp2	-0.0935961	1.1758	1.07325	0.929931	0.484397	1.1758	-0.0935961	1853	599	768	894	1590	1501	1059	915	599	655	1853	1133	607	760	762	622	994	1295	836	932	1006.53	0.121048	202.889	6.84e-42	2.04e-40
Ksr2	0.255143	-0.806843	-1.21513	-2.25641	1.17562	1.17562	-2.25641	12	0	2	6	1	1	1	8	3	5	3	2	0	12	12	8	4	3	1	8	4.05583	0.76734	15.4439	0.00862487	0.0180025
C920021L13Rik	-0.538109	-1.20001	0.296076	0.684599	1.17444	1.17444	-1.20001	61	10	27	24	10	32	28	56	24	18	15	20	21	61	39	24	10	47	40	58	30.9493	0.281286	72.8917	2.56e-14	2.01e-13
Plekhg2	0.261717	0.691651	1.17388	0.861368	-0.249765	1.17388	-0.249765	549	113	218	242	322	449	321	161	155	227	339	401	206	113	388	478	378	549	230	285	301.007	0.308506	30.5938	1.13e-05	3.75e-05
Arf6	0.0106413	0.438102	0.96486	1.17247	0.500144	1.17247	0.0106413	2938	1152	1608	1877	1745	2938	2512	1999	1152	1390	1889	2229	1508	1680	1869	1700	1893	2578	2317	1992	1991.89	0.148025	106.876	1.87e-21	2.33e-20
C1qb	-6.7e-05	0.114796	0.671304	1.17121	0.990628	1.17121	-6.7e-05	12379	3653	6676	7653	5990	7984	8936	8990	5429	5937	6884	6348	5677	7245	4391	4550	3653	8872	8212	12379	7182.02	0.182369	82.5113	2.5e-16	2.27e-15
Cmtm7	-0.0237509	0.142334	0.690753	1.17002	0.720847	1.17002	-0.0237509	1368	462	675	771	558	956	949	954	462	618	725	727	601	783	975	778	746	1263	1368	1259	844.115	0.0981839	247.219	2.17e-51	8.63e-50
Ptprc	-0.0180363	0.614876	1.16991	0.828611	0.355884	1.16991	-0.0180363	19764	5248	9381	11631	12112	19764	11091	9842	7011	8587	14124	15447	6958	8208	6549	5248	6638	10514	6950	7505	10302.4	0.128586	135.262	1.82e-27	3.02e-26
Bgn	0.487393	-0.105971	1.16576	0.992317	-0.2229	1.16576	-0.2229	10622	27	42	85	45	125	116	36	49	75	47	103	50	27	8155	9722	4999	10622	4580	6644	1958.02	0.366575	26.3003	7.8e-05	0.00023118
Rasgef1a	0.0179068	1.16449	0.0131177	-0.148327	-0.897461	1.16449	-0.897461	198	27	66	76	162	80	52	30	67	83	171	55	27	41	146	133	198	105	75	56	85.4725	0.256273	81.5906	3.9e-16	3.49e-15
Arl5c	-0.106985	-0.738294	-0.339532	1.16326	1.03433	1.16326	-0.738294	1783	255	1058	1289	499	701	1783	1537	858	958	592	550	1065	1170	525	382	255	414	582	1369	937.914	0.233445	109.112	6.31e-22	8e-21
Fn1	0.155501	-0.164076	1.16323	0.164796	-0.367225	1.16323	-0.367225	36108	80	116	132	103	315	134	101	146	128	134	262	80	90	23495	33245	15312	36108	11411	14386	5769.18	0.302289	35.4054	1.25e-06	4.75e-06
Msh3	-0.132223	0.392491	0.647007	0.927978	1.16141	1.16141	-0.132223	225	55	107	105	106	150	112	225	55	75	120	108	80	171	128	98	106	128	139	156	122.361	0.229285	48.6731	2.59e-09	1.33e-08
Nab1	0.0820901	0.41247	0.84462	1.16099	0.407737	1.16099	0.0820901	1774	811	1142	1397	1182	1774	1709	1246	811	1029	1404	1410	1132	922	1106	1062	1064	1580	1279	1385	1301.07	0.151428	89.419	8.9e-18	8.95e-17
Dgkh	0.0485187	0.684088	1.04679	1.16035	0.189405	1.16035	0.0485187	821	281	429	527	592	821	733	436	281	339	601	643	477	350	525	489	552	718	411	431	539.217	0.240279	45.5824	1.1e-08	5.31e-08
Notch4	1.16009	-1.09064	-0.0157421	-1.0522	-0.470618	1.16009	-1.09064	315	4	15	17	4	11	6	10	12	17	7	9	4	8	71	315	31	83	16	42	30.3097	0.584469	21.9348	0.000538746	0.00140516
Chst7	0.206197	1.1598	0.602215	-1.87482	-2.55417	1.1598	-2.55417	159	0	62	66	121	74	6	2	36	60	122	52	3	0	122	135	107	159	48	58	60.5289	0.725225	31.7596	6.63e-06	2.28e-05
Sowahc	0.00152621	0.7965	0.71913	1.15967	0.752284	1.15967	0.00152621	690	241	301	429	644	578	595	558	241	315	690	435	346	428	480	354	310	448	458	522	465.064	0.236739	37.4534	4.86e-07	1.93e-06
Blvrb	0.00235206	0.0821107	0.0614302	0.517668	1.15947	1.15947	0.00235206	4237	1276	2311	2835	1914	1882	2097	4237	1856	2351	2360	1595	1276	3556	1757	1408	1451	1935	1829	3779	2265.04	0.0923393	278.597	3.98e-58	1.89e-56
Ifitm6	-0.124805	0.805046	1.15846	0.128306	0.307643	1.15846	-0.124805	209	33	67	118	149	209	56	122	93	99	188	159	41	103	64	33	58	92	51	40	99.7349	0.28152	34.6777	1.74e-06	6.49e-06
Pafah1b3	-0.0687332	-0.139073	0.14044	0.601936	1.15802	1.15802	-0.139073	376	107	195	213	120	151	185	376	139	163	160	134	107	366	214	183	163	257	225	305	202.181	0.179532	84.3183	1.05e-16	9.76e-16
Tmed8	-0.0553468	0.609444	1.15753	1.09488	0.542027	1.15753	-0.0553468	1084	245	367	422	468	730	556	508	245	301	471	521	327	378	595	481	638	1084	652	599	514.464	0.131544	155.905	7.38e-32	1.51e-30
Plekha2	-0.0363005	-0.0685424	0.84399	1.15694	0.768524	1.15694	-0.0685424	1704	742	1031	1208	794	1546	1515	1489	780	948	866	1197	951	1180	1002	819	742	1704	1373	1533	1182.08	0.0840934	412.093	7.34e-87	6.74e-85
Zc3h7a	-0.0604412	0.361836	1.13255	1.15689	0.512834	1.15689	-0.0604412	2441	915	1252	1501	1385	2441	1993	1487	915	1094	1550	1862	1180	1110	1294	1006	1075	2318	1534	1729	1529.17	0.12955	171.267	3.92e-35	9.23e-34
Pilra	-0.0403212	-0.394541	-0.342839	-0.17006	1.15597	1.15597	-0.394541	216	28	107	151	75	67	82	216	106	99	106	70	48	165	71	62	30	57	28	165	95.3772	0.235694	65.296	9.73e-13	6.77e-12
Creb3	0.124211	0.187586	1.15527	1.15446	0.728112	1.15527	0.124211	1760	440	501	657	441	904	759	756	450	522	496	768	440	593	723	776	781	1760	1190	1123	743.945	0.121872	188.594	7.8e-39	2.09e-37
Bdh1	0.0739651	0.263756	0.259193	0.685274	1.15469	1.15469	0.0739651	64	11	38	32	24	34	29	64	17	36	38	18	18	46	13	11	13	17	17	23	28.1485	0.339563	17.8208	0.00317964	0.00724537
Myo1d	0.434095	0.321557	1.06885	1.15382	0.0162682	1.15382	0.0162682	563	56	94	98	92	143	134	71	56	78	98	106	94	75	257	452	219	563	252	181	156.424	0.311228	27.5687	4.42e-05	0.000135746
Ptprn	1.15377	-0.575376	1.13068	-1.03235	0.838822	1.15377	-1.03235	150	0	1	6	2	10	2	5	4	4	4	4	0	5	58	150	17	81	16	75	19.2393	0.675985	15.3987	0.00878778	0.0182964
Serpinh1	0.876266	0.0367569	1.15143	0.736816	-0.0414761	1.15143	-0.0414761	4087	6	6	34	15	31	25	16	16	19	15	29	15	7	2482	4087	1448	3538	1195	1812	629.509	0.435008	15.6115	0.00804555	0.0168973
Nlrc4	-0.205158	-0.792714	0.367881	1.14966	1.04072	1.14966	-0.792714	1298	102	524	551	285	824	1148	1298	411	446	316	645	705	1012	281	207	102	159	163	292	594.345	0.339881	45.1263	1.37e-08	6.5e-08
Thoc6	-0.0361603	0.277578	0.871046	1.14792	0.543649	1.14792	-0.0361603	268	101	129	161	142	237	241	169	101	115	150	173	121	151	199	166	162	268	216	219	175.305	0.177663	74.0787	1.45e-14	1.15e-13
Ube2e2	0.209639	0.0785627	0.529903	1.14765	0.669084	1.14765	0.0785627	318	144	180	255	169	218	318	264	144	203	175	189	189	208	231	227	175	299	233	299	225.249	0.168811	67.5239	3.35e-13	2.42e-12
Chchd6	0.155076	0.350868	0.307185	0.525745	1.14678	1.14678	0.155076	148	40	64	85	69	64	58	145	51	71	78	57	40	124	110	105	102	128	103	148	86.1756	0.200151	43.5357	2.88e-08	1.32e-07
Col15a1	1.14589	-0.525881	-0.649608	-0.562572	0.100742	1.14589	-0.649608	614	2	11	31	9	8	11	19	18	13	12	2	4	14	144	614	75	162	51	97	56.7867	0.605553	14.2783	0.0139351	0.0277392
Trpm2	-0.0586312	-0.200571	-0.442916	-0.370587	1.14557	1.14557	-0.442916	392	48	168	223	129	89	72	270	125	129	149	74	48	221	158	124	78	134	97	392	141.983	0.21175	84.2978	1.06e-16	9.85e-16
Stambpl1	0.0160689	-0.635952	-0.297822	0.450728	1.14501	1.14501	-0.635952	546	100	283	274	110	131	192	546	167	237	120	100	129	385	300	289	204	370	332	477	249.698	0.24523	66.3088	6e-13	4.23e-12
Snx2	0.0174569	0.672824	1.14179	0.576142	-0.199344	1.14179	-0.199344	6482	1609	2955	3661	4336	6482	3208	2029	2280	2721	5086	5176	1982	1757	2071	1828	1877	2847	1609	1697	3106.4	0.194261	70.8028	6.97e-14	5.3e-13
Ankib1	0.0332294	0.150112	0.800942	1.14161	0.513937	1.14161	0.0332294	1285	348	549	640	502	871	905	708	348	452	583	632	563	620	995	893	676	1285	878	888	720.508	0.197164	56.3749	6.8e-11	4.06e-10
Chmp4b	0.0265661	0.374239	0.707124	1.14095	0.579162	1.14095	0.0265661	4705	2333	3019	3600	3161	4338	4705	4132	2333	2908	3658	3454	2799	3363	3302	2953	3186	4555	4181	3797	3619.78	0.0954158	211.881	8.14e-44	2.59e-42
Col1a1	0.494078	0.0124996	1.14081	0.459795	-0.362339	1.14081	-0.362339	14770	52	68	80	67	165	105	56	84	99	85	141	61	52	7728	14770	5877	13954	3074	4967	2184.26	0.440888	15.0574	0.0101198	0.0207789
Atp6v0c-ps2	0.0980745	0.436655	0.817479	1.13908	0.653337	1.13908	0.0980745	2967	1355	1685	2268	1891	2652	2745	2604	1355	1709	2083	2327	1711	2188	2174	1984	2244	2967	2492	2301	2239.95	0.146316	88.0403	1.73e-17	1.7e-16
Pgam1-ps2	0.0330773	0.312183	0.395732	1.13831	0.781996	1.13831	0.0330773	55	21	31	26	27	21	38	46	22	26	28	22	30	36	27	36	34	55	39	38	32.9524	0.337677	17.3705	0.00384814	0.00862566
Rnf34	-0.109711	0.00850396	0.823656	1.13763	0.462166	1.13763	-0.109711	1117	340	555	626	505	1117	1041	850	456	483	515	844	699	667	471	392	340	454	361	383	654.783	0.27939	33.3264	3.24e-06	1.16e-05
Lrrc32	0.0176874	-0.471977	0.878375	1.13726	0.0149883	1.13726	-0.471977	1166	5	14	20	6	35	27	11	9	9	9	11	17	5	862	761	461	1166	627	892	215.971	0.450896	18.3611	0.0025263	0.00587776
Acvr2a	0.172621	1.10162	1.13654	0.542218	0.0279904	1.13654	0.0279904	366	94	162	198	327	366	172	138	129	148	328	235	94	115	188	231	263	318	166	176	206.297	0.198766	74.8328	1.01e-14	8.17e-14
Bicc1	0.403669	-0.251095	1.13564	-0.590125	0.284461	1.13564	-0.590125	782	1	2	5	1	10	2	3	4	8	3	9	2	7	567	563	364	782	197	468	127.329	0.516343	12.7686	0.0256468	0.0481445
Plaur	0.0675271	0.761026	1.13536	0.862275	0.439496	1.13536	0.0675271	1243	329	557	703	841	1243	674	758	370	504	947	1011	420	710	517	448	503	586	527	329	675.556	0.247717	33.0737	3.64e-06	1.3e-05
Ran	0.0501057	0.0388924	0.419578	1.13489	0.939452	1.13489	0.0388924	3002	1162	1462	1696	1210	1568	2207	2646	1162	1430	1481	1313	1429	2342	2251	2183	1688	3002	2835	2904	1934.29	0.120778	175.04	6.13e-36	1.48e-34
Minpp1	0.0401134	0.497275	1.0305	1.13487	0.688642	1.13487	0.0401134	456	150	179	228	235	362	295	254	150	170	285	280	172	237	294	277	246	456	371	378	270.256	0.149888	103.218	1.11e-20	1.33e-19
Ptpn6	-0.0453568	0.0662367	0.53563	1.13458	0.8762	1.13458	-0.0453568	8904	3163	6230	7310	5305	7148	8316	8904	4762	5594	5949	5676	5132	7253	3993	3306	3163	6047	6531	7630	6281.72	0.0956718	278.981	3.29e-58	1.58e-56
B3gnt2	0.255338	1.10208	1.00806	1.13456	0.452503	1.13456	0.255338	195	65	100	151	175	143	134	94	65	96	195	157	79	91	93	89	130	147	135	122	124.102	0.204146	59.3786	1.63e-11	1.02e-10
Itprip	0.19278	-0.0914205	0.961859	1.13436	0.902071	1.13436	-0.0914205	494	114	173	182	137	290	257	321	114	145	126	209	174	256	299	379	205	494	303	303	240.181	0.264443	40.5611	1.15e-07	4.92e-07
Atf3	-0.0165767	0.338688	1.13394	0.923406	0.185374	1.13394	-0.0165767	6197	2050	2565	2936	2582	6197	3934	3058	2050	2434	3059	5198	2370	2569	3148	2786	3011	3191	2699	2138	3252.89	0.272764	32.6058	4.51e-06	1.59e-05
Sav1	0.000329529	1.133	0.947102	0.878112	0.259076	1.133	0.000329529	1099	339	471	586	922	931	715	521	339	416	1099	650	370	421	727	610	911	941	610	636	657.728	0.171389	88.1945	1.61e-17	1.58e-16
Itgav	-0.0441129	0.890577	1.13239	0.467447	-0.522765	1.13239	-0.522765	4774	918	2013	2257	3081	4051	1702	1166	1455	1625	3299	3163	988	918	3137	2860	4207	4774	3164	1956	2464.5	0.156585	158.559	2.01e-32	4.24e-31
Mrpl47	-0.0083932	0.122888	0.524131	0.833181	1.13061	1.13061	-0.0083932	199	73	106	120	78	112	101	199	73	95	99	87	74	188	103	87	97	163	134	147	115.501	0.199823	57.9019	3.3e-11	2.02e-10
Tnfsf8	-0.0305126	0.19735	1.13006	0.207669	-0.417969	1.13006	-0.417969	71	5	50	43	41	71	34	23	21	32	51	60	23	24	15	16	7	28	5	9	32.5362	0.388932	22.4317	0.000433345	0.00114971
Tle4	0.141224	0.482702	1.12964	0.988033	0.630975	1.12964	0.141224	1219	474	671	739	783	1204	791	839	474	674	889	859	485	627	559	600	501	1219	802	846	763.084	0.120917	139.424	2.37e-28	4.1e-27
Gm38345	0.165033	-0.38113	0.444824	1.12954	1.10719	1.12954	-0.38113	69	14	31	51	24	38	29	69	32	20	22	30	36	52	22	34	14	34	46	42	36.3161	0.357633	27.6686	4.22e-05	0.000130022
Gm26510	0.0906156	0.79536	0.798033	1.08243	1.12909	1.12909	0.0906156	90	10	53	57	62	69	63	83	33	58	90	44	42	73	15	10	18	33	22	34	51.0349	0.273755	30.9353	9.65e-06	3.24e-05
Pgk1	0.0423359	0.0882649	0.251525	0.84065	1.12898	1.12898	0.0423359	6119	2245	3013	3456	2652	2928	3643	6119	2268	2925	3213	2439	2245	5201	3946	3654	2793	4332	4210	5989	3607.84	0.091365	286.6	7.6e-60	3.81e-58
Cmpk1	0.021332	0.715986	1.12879	0.947047	0.309129	1.12879	0.021332	3429	1362	1610	1973	2412	3429	2140	1751	1362	1592	2889	2828	1478	1450	1570	1437	1604	2426	1730	1733	2036.51	0.146575	107.153	1.64e-21	2.03e-20
Txndc17	0.120758	0.0542281	0.306612	1.12846	0.380903	1.12846	0.0542281	1380	628	870	1100	681	876	1380	996	628	876	826	696	846	768	852	784	673	981	885	914	899.859	0.141891	95.0421	5.85e-19	6.34e-18
Bcor	-0.0726332	-1.18747	1.12786	0.118184	-0.0679989	1.12786	-1.18747	1135	127	439	470	131	910	293	384	324	390	127	625	194	303	668	559	303	1135	474	478	438.077	0.219163	109.831	4.45e-22	5.69e-21
ENSMUSG00000120849	-0.0373605	-0.83771	0.192113	1.12666	0.85327	1.12666	-0.83771	44	7	17	14	8	24	41	40	18	21	7	16	25	33	43	44	23	36	24	40	26.7851	0.507815	16.6476	0.00521887	0.0114066
Cxcl16	0.0302163	-0.0599034	0.419446	1.12576	0.700364	1.12576	-0.0599034	5321	2444	3359	4441	2444	4222	5321	4637	2713	3346	2877	3500	3400	3720	3084	2536	2484	2945	3492	4667	3682.72	0.182776	70.2462	9.11e-14	6.85e-13
Piezo1	-0.0594314	-0.314674	0.119788	1.12574	0.303413	1.12574	-0.314674	5120	1928	3174	3564	1928	2887	5120	3812	2143	2515	2059	2187	3094	2842	4431	3737	2803	4182	4128	3524	3297.08	0.188099	77.393	2.94e-15	2.48e-14
Gm15787	-0.219434	1.12558	0.477103	-0.530149	-0.455776	1.12558	-0.530149	55	6	17	26	36	30	7	11	18	17	55	16	6	10	15	7	16	16	8	11	17.5742	0.452737	23.7908	0.000238156	0.000658413
Bbx	-0.0801218	0.271462	1.12523	-0.0406791	-0.252611	1.12523	-0.252611	2314	392	1043	1193	1149	2314	751	754	701	745	1173	1762	392	586	1252	1081	890	1403	643	841	1029.19	0.225181	54.9587	1.33e-10	7.72e-10
Dock11	-0.066687	-0.03668	0.18526	1.12507	0.509582	1.12507	-0.066687	2100	854	1483	1742	1172	1250	2100	1802	1054	1209	1404	978	1317	1396	1335	1084	854	1672	1728	1626	1445.12	0.0965924	250.307	4.72e-52	1.92e-50
1110002J07Rik	-0.106283	-0.849293	0.183239	0.979084	1.12499	1.12499	-0.849293	33	6	15	15	7	13	25	28	13	12	12	19	24	31	20	20	6	16	7	33	18.8307	0.497012	19.4757	0.00156683	0.0037863
Dek	0.0447805	0.723894	1.12408	0.379325	-0.104989	1.12408	-0.104989	3597	913	1708	2179	2621	3597	1410	1258	1335	1679	3186	2945	913	964	1480	1278	1292	2082	1277	1420	1836.01	0.211268	54.1571	1.95e-10	1.11e-09
Cfap45	-0.611397	0.36508	0.903078	1.10022	1.1238	1.1238	-0.611397	20	3	7	6	5	18	8	19	7	3	14	11	10	14	15	11	14	16	20	20	12.2486	0.522553	15.644	0.00793736	0.0166793
2310040G24Rik	-0.14706	-0.112017	-0.10514	0.158942	1.12339	1.12339	-0.14706	83	10	31	52	33	30	17	52	29	23	34	22	10	61	43	27	18	32	49	83	34.5223	0.38629	18.0442	0.00289148	0.0066413
Nt5m	-0.0982497	-0.0715566	0.122153	0.790208	1.12339	1.12339	-0.0982497	287	93	123	187	100	110	145	267	116	93	121	97	94	287	165	131	122	190	197	197	153.107	0.240107	48.4954	2.81e-09	1.44e-08
Usp31	0.123125	0.136731	0.814246	1.12238	0.866572	1.12238	0.123125	726	179	334	406	271	468	462	555	179	249	271	320	270	440	478	465	383	726	539	469	402.091	0.196378	58.6861	2.27e-11	1.41e-10
Arhgdib	0.0146359	0.45125	0.783103	1.12203	0.942458	1.12203	0.0146359	5782	2085	3646	4607	4081	5363	4697	5782	2907	3506	4904	4262	3053	4611	2461	2085	2438	3913	4125	4674	4111.39	0.105751	197.435	1e-40	2.92e-39
Dmpk	-0.0961041	-0.724772	0.808231	-0.314655	1.12189	1.12189	-0.724772	1411	4	13	14	4	24	7	35	7	14	4	19	6	27	1318	867	646	1411	521	1228	264.064	0.429001	24.9618	0.000141719	0.000405465
Gm12715	0.127994	0.131811	0.647653	1.12131	-0.210523	1.12131	-0.210523	282	104	185	198	156	237	263	104	126	160	179	191	187	109	210	247	170	282	217	183	193.6	0.227105	50.52	1.08e-09	5.77e-09
Extl3	-0.0115941	0.937966	1.12119	0.636362	0.525429	1.12119	-0.0115941	3334	565	1003	1224	1603	1948	821	1274	796	834	1793	1465	565	985	1739	1666	2486	3334	2364	2243	1489.88	0.143915	105.327	3.98e-21	4.85e-20
Msrb3	0.370878	-0.570453	1.12073	-0.615019	-0.491342	1.12073	-0.615019	907	0	2	10	1	11	3	2	8	4	2	11	0	3	619	776	431	907	312	439	151.329	0.595569	14.1135	0.0149041	0.0295026
Exoc6	0.0715504	0.678194	1.11959	1.04708	0.863233	1.11959	0.0715504	1108	340	608	788	779	1108	652	908	418	572	943	859	440	762	417	340	430	767	696	629	694.795	0.143408	109.883	4.34e-22	5.55e-21
Tmbim6	0.00312323	0.486801	0.800737	1.11948	0.727448	1.11948	0.00312323	13984	5457	7257	8668	8511	11346	10883	10955	5457	6805	10021	9085	6896	9030	10197	8703	9587	13984	12267	12686	9663.33	0.0952369	220.37	1.24e-45	4.15e-44
Gna15	0.0202976	0.244909	1.11911	0.455015	0.458586	1.11911	0.0202976	509	110	232	319	218	440	188	236	168	185	269	339	110	225	283	240	228	509	293	360	262.202	0.158718	75.3811	7.75e-15	6.33e-14
Mosmo	0.0299004	-0.0344753	0.765617	1.11879	0.655071	1.11879	-0.0344753	611	179	250	263	198	342	354	386	179	219	256	297	245	269	409	414	249	611	489	470	325.424	0.155246	100.165	4.88e-20	5.64e-19
Gpr160	-0.0360978	1.118	0.417034	-1.07919	-1.82465	1.118	-1.82465	94	3	39	34	75	49	11	7	24	35	94	33	5	3	81	73	73	76	28	28	38.701	0.455724	56.2797	7.12e-11	4.24e-10
Myof	0.0103002	-0.0979738	-0.652732	0.302261	1.1177	1.1177	-0.652732	9023	1612	4394	5425	3385	2000	3640	9023	3333	3821	3725	1612	2228	6991	5226	4744	3617	3993	3895	8296	4309.72	0.126782	224.439	1.66e-46	5.78e-45
Tcf7l2	-0.00640781	-0.440862	0.969887	1.11685	0.896499	1.11685	-0.440862	488	86	248	305	164	353	333	388	181	213	187	283	208	292	218	186	86	488	320	376	273.425	0.147133	182.372	1.67e-37	4.29e-36
Gm49759	0.190872	1.11474	0.821631	1.11201	0.933962	1.11474	0.190872	1287	447	603	868	1107	958	797	1003	447	565	1287	718	556	773	613	627	860	892	837	1007	818.198	0.107718	190.072	3.77e-39	1.03e-37
Avl9	0.050621	1.11457	1.00125	0.737739	0.167214	1.11457	0.050621	1696	532	693	831	1495	1492	879	716	532	571	1696	1106	533	592	675	694	728	771	552	576	865.472	0.233512	45.3171	1.25e-08	5.97e-08
Aim2	-0.0133842	0.1376	0.480235	0.870772	1.11269	1.11269	-0.0133842	1018	307	574	712	533	645	740	1018	401	510	551	541	429	878	399	308	307	483	384	707	586.368	0.108708	195.177	3.06e-40	8.71e-39
M6pr	-0.00948677	0.113018	0.566031	1.11222	0.744414	1.11222	-0.00948677	6511	3125	4020	4853	3579	5341	6342	5743	3125	3674	4214	4341	3839	4772	4467	3883	3440	5253	5076	6511	4715.14	0.122351	145.361	1.3e-29	2.35e-28
Vim	0.233846	0.551128	0.921398	1.11219	0.951497	1.11219	0.233846	44104	17109	22237	28678	26100	36093	34005	44104	17109	22542	30096	29290	21355	36521	21332	24896	23504	35395	24798	23312	28830.9	0.179474	57.9548	3.21e-11	1.97e-10
Rnf114	0.0528833	0.765163	1.11161	1.10147	0.565273	1.11161	0.0528833	2871	1142	1587	2010	2038	2871	2283	2015	1226	1541	2331	2261	1394	1740	1297	1142	1870	2651	1729	1583	1927.58	0.102903	222.25	4.9e-46	1.68e-44
Anxa3	0.263334	0.580913	1.11066	0.816556	-1.12738	1.11066	-1.12738	2379	122	469	724	667	972	667	155	385	571	784	837	378	122	1626	1562	1376	2379	1385	835	818.673	0.250582	85.7156	5.33e-17	5.07e-16
Fez2	0.0710319	0.883429	1.10849	0.843261	0.0973786	1.10849	0.0710319	1456	448	586	737	999	1169	715	503	470	557	1127	962	448	478	889	863	997	1456	983	838	810.956	0.138459	131.281	1.27e-26	2.03e-25
Zfp160	-0.125913	0.502878	1.10843	0.858029	0.562391	1.10843	-0.125913	431	145	210	208	231	375	232	269	149	181	242	292	145	212	221	179	256	431	272	266	244.248	0.129375	141.111	1.04e-28	1.83e-27
Bend6	0.142561	0.972503	1.10821	0.643919	0.654527	1.10821	0.142561	109	19	61	69	92	105	64	78	45	64	109	100	35	73	19	22	31	30	19	24	61.6229	0.248766	33.5047	2.99e-06	1.08e-05
Shfl	-0.269098	0.908019	1.10776	0.715042	-0.247543	1.10776	-0.269098	538	98	202	209	331	361	193	111	140	130	369	296	155	98	300	222	333	538	278	281	247.749	0.218866	80.9358	5.35e-16	4.73e-15
Isoc1	0.0184595	0.678284	1.10712	1.0061	0.543829	1.10712	0.0184595	1623	574	693	876	916	1426	953	766	576	663	1259	1060	574	704	928	833	953	1623	1213	1385	962.834	0.148951	99.2776	7.5e-20	8.56e-19
Chn2	-0.135271	0.402364	1.10649	-1.33375	-1.91167	1.10649	-1.91167	266	4	58	80	59	98	8	9	56	46	103	112	6	4	141	113	120	266	79	72	70.6985	0.532605	40.4742	1.2e-07	5.12e-07
Msi2	-0.131473	0.0239308	-0.5556	0.35928	1.10604	1.10604	-0.5556	144	14	52	57	45	42	55	135	42	35	51	14	24	105	144	139	105	97	112	126	71.823	0.352659	25.6053	0.000106422	0.000310415
Cdc25a	0.00145595	1.10584	0.240207	0.180429	0.00795942	1.10584	0.00145595	450	79	192	218	395	201	142	165	141	191	450	143	79	133	269	223	288	285	205	229	210.868	0.174426	73.3934	2.01e-14	1.59e-13
Tnfrsf13b	-0.0599309	1.10572	0.888257	-0.308922	-0.973787	1.10572	-0.973787	651	78	295	353	624	501	125	118	214	221	651	410	78	79	315	281	327	377	219	176	289.494	0.290581	70.1211	9.67e-14	7.26e-13
BC051226	0.247593	1.10555	0.924649	0.586131	0.373556	1.10555	0.247593	142	15	66	86	109	142	74	78	47	94	142	91	45	56	25	18	36	20	15	26	69.0995	0.324653	17.7242	0.00331266	0.00751929
Gm11127	-0.201973	-0.0934992	0.125832	0.607479	1.10492	1.10492	-0.201973	1415	268	422	470	332	385	384	610	341	325	416	297	268	560	540	418	334	598	593	1415	469.973	0.180693	81.842	3.45e-16	3.11e-15
Dennd2d	0.37081	0.184501	0.39301	0.683244	1.10387	1.10387	0.184501	108	20	47	56	41	43	43	66	24	52	54	33	20	88	78	89	46	101	90	108	56.8513	0.282095	19.9929	0.00125357	0.00307755
ENSMUSG00000120198	-0.294166	0.318093	1.08682	1.10354	0.346718	1.10354	-0.294166	85	20	57	39	47	85	84	44	37	46	66	84	45	53	23	20	24	45	26	31	51.9452	0.285785	42.0263	5.82e-08	2.58e-07
Gm14292	0.242959	0.687502	0.53558	1.10337	0.502367	1.10337	0.242959	160	55	93	134	133	122	143	110	85	120	160	100	81	103	55	56	62	72	81	76	104.384	0.173977	48.9162	2.31e-09	1.19e-08
Ube2e1	0.215609	0.228813	0.861227	1.10159	0.355452	1.10159	0.215609	461	185	258	337	215	372	394	290	185	263	307	312	238	219	274	292	232	461	301	293	296.699	0.146109	90.104	6.39e-18	6.47e-17
Gpr82	-1.04509	1.10151	-0.05749	-2.69114	-5.5891	1.10151	-5.5891	146	0	24	26	105	45	6	0	18	23	146	47	3	0	11	2	1	0	0	1	25.7862	1.33509	32.3028	5.17e-06	1.8e-05
4932438A13Rik	-0.0234953	0.530326	1.10139	0.372891	-0.232982	1.10139	-0.232982	2957	749	1490	1717	1637	2957	1287	919	947	1148	1880	2066	751	749	1300	1118	1316	1907	905	1079	1408.63	0.178478	78.6063	1.64e-15	1.41e-14
Gm11696	0.0828642	0.555427	1.1005	0.957123	0.0183142	1.1005	0.0183142	103	24	42	65	61	103	76	47	27	39	65	84	52	39	55	42	43	52	24	28	55.6685	0.397073	16.1841	0.0063376	0.0136062
1700030J22Rik	0.177189	-0.111096	-1.40419	-0.158523	1.0997	1.0997	-1.40419	32	3	12	21	8	5	10	26	11	20	14	3	5	29	25	15	17	8	11	32	14.4244	0.406494	29.7952	1.62e-05	5.29e-05
Arhgef17	0.544876	-0.136624	1.09939	-0.175569	-0.0698038	1.09939	-0.175569	1015	2	6	13	4	16	5	6	3	9	8	13	3	2	783	845	414	1015	353	607	174.856	0.440403	14.5131	0.0126584	0.0254367
Flot1	0.000462006	0.762917	1.09935	0.522431	0.552085	1.09935	0.000462006	1170	289	620	757	926	1160	510	778	495	493	1081	925	289	656	624	639	671	1170	800	805	736.006	0.172181	63.1388	2.72e-12	1.82e-11
Atad1	0.144664	0.277922	0.960483	1.09726	0.696793	1.09726	0.144664	1487	638	813	1087	839	1487	1247	1197	638	833	979	1244	815	1043	902	879	748	1239	999	1096	1039.3	0.143164	99.9852	5.32e-20	6.13e-19
Rab5c	0.00803432	0.266477	0.59212	1.0969	0.700323	1.0969	0.00803432	6413	2939	3729	4527	3759	4808	5362	5249	2939	3510	4102	3761	3249	4359	4566	4029	4116	6413	6225	6368	4540.56	0.0584834	554.658	1.26e-117	1.94e-115
Tlk2	0.0433531	0.814258	1.09019	1.09579	0.356979	1.09579	0.0433531	1082	382	500	585	773	1082	807	624	382	477	928	798	494	460	488	457	524	688	504	469	640.443	0.175232	80.8752	5.5e-16	4.87e-15
Mif	0.0721106	0.0972411	0.356522	0.700454	1.09507	1.09507	0.0721106	1996	620	911	1094	845	1028	993	1996	714	891	965	779	620	1585	1304	1262	936	1512	1317	1728	1124.26	0.129694	116.834	1.47e-23	2.03e-22
Mansc1	0.0894501	0.733476	0.915217	0.190757	1.09406	1.09406	0.0894501	95	16	34	47	42	59	29	95	27	31	70	55	16	44	28	27	28	34	18	36	40.4973	0.323281	20.822	0.000875225	0.0022084
Ttc9c	-0.0412466	0.0781679	0.765359	1.09169	1.05661	1.09169	-0.0412466	770	280	388	521	280	547	561	770	325	330	401	475	387	620	474	395	437	765	588	762	509.182	0.14999	127.389	8.52e-26	1.31e-24
Capza2	0.0518276	0.19973	0.77736	1.09079	0.523528	1.09079	0.0518276	8730	3187	5991	7765	5535	8730	8210	6882	4786	6021	6941	6854	5189	5852	3856	3297	3187	6284	5558	5465	6205.78	0.0882762	249.967	5.59e-52	2.26e-50
Eps8	0.45803	1.09019	0.757366	-0.581495	-0.566193	1.09019	-0.581495	272	1	16	28	25	22	1	4	8	17	38	13	4	12	172	172	191	272	97	87	53.3577	0.469876	22.6846	0.000387796	0.00103843
Abhd17c	0.092527	1.08914	1.05675	1.05145	0.281328	1.08914	0.092527	846	292	305	454	650	686	514	382	292	320	711	558	307	307	601	566	835	846	686	569	527.97	0.16456	101.602	2.43e-20	2.86e-19
Aars	0.0201644	0.168971	0.450713	1.00793	1.08893	1.08893	0.0201644	3923	1080	1479	1717	1335	1682	2096	3092	1080	1370	1565	1317	1285	2648	3121	2781	2483	3923	3347	3852	2168.4	0.150929	106.089	2.75e-21	3.38e-20
Stat5a	-0.103821	1.08882	0.908902	0.237765	-0.0165743	1.08882	-0.103821	766	173	423	441	699	631	265	262	215	296	766	457	173	223	437	319	532	628	326	434	408.121	0.190707	79.1634	1.26e-15	1.08e-14
Gm11425	0.00684207	1.08831	0.913308	0.86976	0.487939	1.08831	0.00684207	67	16	36	42	41	54	31	31	17	28	67	37	27	29	24	16	40	35	26	33	34.9811	0.330818	21.729	0.000589475	0.00152833
N4bp1	-0.0361929	0.869961	0.726458	1.08726	0.842348	1.08726	-0.0361929	2021	740	1035	1319	1717	1629	1591	1592	740	830	2021	1239	1034	1312	1275	1046	1274	1490	1259	1849	1376.18	0.166104	77.8542	2.36e-15	2e-14
Tlr1	-0.0835071	-0.00189921	0.526731	1.08714	0.645598	1.08714	-0.0835071	1222	326	784	980	709	907	1222	829	593	685	771	758	723	686	535	387	326	731	573	999	772.771	0.220909	46.3998	7.53e-09	3.68e-08
Gm37121	-0.320206	0.596899	1.05676	1.08677	0.81661	1.08677	-0.320206	55	8	35	34	30	55	53	37	12	16	25	36	17	23	17	8	25	21	16	32	28.7387	0.420022	17.9851	0.00296508	0.00679501
Sertad1	-0.0608965	0.120039	1.0859	1.0234	0.340844	1.0859	-0.0608965	533	223	286	323	223	533	374	331	224	223	237	448	240	268	280	273	298	468	372	277	325.286	0.201505	67.793	2.95e-13	2.14e-12
Fam167b	-0.417311	0.73821	1.08467	-0.554932	-2.44067	1.08467	-2.44067	42	1	19	12	21	42	6	3	4	9	26	22	7	1	22	13	17	15	4	3	13.5379	0.789252	28.58	2.8e-05	8.84e-05
Ppp6r3	0.0271564	0.564824	1.0843	0.976803	0.656273	1.0843	0.0271564	2872	1012	1465	1660	1514	2384	1680	1774	1012	1188	1817	1911	1074	1557	1361	1368	1731	2872	1903	1955	1691.06	0.0926706	241.922	2.97e-50	1.15e-48
Fat1	0.430228	0.0132999	1.08351	0.566679	-0.514904	1.08351	-0.514904	3800	5	10	17	13	35	18	5	12	24	15	24	16	6	3246	3426	1906	3800	1342	2075	681.004	0.463251	15.0626	0.010098	0.0207369
Rfc3	0.0375441	0.502929	1.08252	0.788743	0.627701	1.08252	0.0375441	306	107	162	212	183	306	198	177	123	147	223	245	107	185	164	142	167	277	174	243	192.53	0.166919	66.6146	5.18e-13	3.68e-12
Prpf31	0.0723829	0.782515	1.08195	0.938451	0.679571	1.08195	0.0723829	1105	414	571	705	769	1066	671	790	414	562	972	852	442	621	665	585	787	1105	831	896	741.825	0.108701	169.21	1.08e-34	2.5e-33
Nadk2	-0.0187907	0.965459	0.615563	0.746323	1.08146	1.08146	-0.0187907	524	167	203	227	433	331	197	524	167	200	463	263	181	391	311	278	292	299	312	324	302.515	0.258312	31.808	6.48e-06	2.23e-05
C4a	-0.260654	0.623557	0.865814	0.505573	1.08089	1.08089	-0.260654	75	16	34	38	43	59	25	54	28	31	68	48	23	37	29	16	23	38	30	75	39.2408	0.359537	19.3864	0.00162816	0.00392641
Cyld	0.0827043	0.315781	1.00813	1.08044	0.755245	1.08044	0.0827043	1766	518	739	977	729	1268	969	1054	518	674	919	975	597	888	1021	894	829	1766	1422	1381	970.934	0.0819919	330.714	2.48e-69	1.58e-67
Anxa4	0.0895287	0.0750149	0.427933	1.08012	0.440825	1.08012	0.0750149	8490	4189	5552	7184	4591	6502	8490	7197	4189	5584	5308	5530	5335	5998	5389	4767	4320	5746	5735	4933	5938.76	0.142015	86.7788	3.19e-17	3.07e-16
Flot2	-0.0288668	0.775878	1.07967	0.883939	-0.0135931	1.07967	-0.0288668	2014	635	916	1059	1264	1774	1049	792	675	808	1528	1282	650	635	1170	1004	1377	2014	1471	952	1127.91	0.098764	285.022	1.66e-59	8.28e-58
Zfp287	0.0587997	0.278294	0.613749	0.657043	1.07966	1.07966	0.0587997	123	46	61	88	66	71	67	123	46	60	82	64	54	105	79	61	55	118	55	114	76.1463	0.213341	38.5765	2.89e-07	1.18e-06
Rps6ka4	0.0290426	-0.0367299	0.167086	1.07909	0.279785	1.07909	-0.0367299	1141	418	610	718	482	523	891	633	456	598	514	418	583	507	950	823	715	1141	1038	998	695.004	0.138207	103.309	1.06e-20	1.27e-19
H2-Q10	-0.0578418	-0.0185161	0.288949	0.770613	1.0779	1.0779	-0.0578418	730	124	174	225	132	193	184	311	162	167	179	151	124	217	295	245	244	353	396	730	238.383	0.184293	69.2265	1.48e-13	1.1e-12
Polr1f	0.259511	1.0775	0.675858	0.570628	0.343114	1.0775	0.259511	671	188	343	460	622	451	295	372	236	359	671	386	188	329	381	407	512	493	399	353	397.838	0.131093	88.385	1.47e-17	1.45e-16
Fbxo4	-0.0182339	0.807822	1.07644	0.430507	0.120076	1.07644	-0.0182339	418	119	174	258	325	418	167	215	181	176	334	296	119	136	214	183	248	345	188	200	231.828	0.176331	73.3842	2.02e-14	1.59e-13
Rassf1	0.0168614	-0.196147	0.583731	1.07586	0.723887	1.07586	-0.196147	421	139	254	222	139	295	368	349	160	215	149	215	209	340	286	307	248	421	302	280	269.286	0.271624	33.4605	3.05e-06	1.1e-05
Acta2	0.100723	-0.086272	1.07475	-0.100408	-0.430302	1.07475	-0.430302	11818	21	39	63	43	104	41	42	58	50	49	107	21	41	8132	8650	5528	11818	4259	3630	1824.18	0.274396	40.6912	1.08e-07	4.65e-07
Jpt1	0.0639575	0.56362	1.07386	1.04142	0.475318	1.07386	0.0639575	2675	1113	1483	1850	1814	2675	2091	1762	1113	1448	2044	2158	1186	1421	1478	1311	1555	2656	1896	1775	1796.2	0.0802643	333.867	5.2e-70	3.35e-68
Clec12a	0.0402902	0.116889	0.366431	1.07269	0.75304	1.07269	0.0402902	7355	3032	5588	7252	4957	6019	7355	6927	4536	5584	5867	4927	4602	5844	3715	3157	3032	4595	5758	7222	5602.95	0.143072	96.7103	2.61e-19	2.91e-18
Stxbp5	0.000630646	0.978307	1.0714	0.506501	0.254743	1.0714	0.000630646	3978	1012	1854	2124	2918	3431	1532	2069	1240	1591	3298	2521	1012	1748	2380	2052	3205	3978	2243	1699	2232.77	0.144452	108.979	6.73e-22	8.53e-21
Crkl	0.00959482	0.359453	0.967071	1.07134	0.290088	1.07134	0.00959482	1551	621	822	1032	871	1453	1260	839	621	751	978	1207	752	702	1074	912	993	1551	1180	1148	1023.45	0.14556	105.777	3.19e-21	3.92e-20
Timm10	-0.177775	0.0266247	0.443084	0.891375	1.07114	1.07114	-0.177775	213	70	98	124	88	103	141	213	91	81	94	113	70	208	157	120	128	203	194	189	133.727	0.225283	52.3317	4.61e-10	2.55e-09
Phtf2	0.0238813	-0.0525107	0.270122	1.07104	0.806264	1.07104	-0.0525107	403	161	228	281	197	236	323	403	217	247	243	161	243	291	253	239	171	370	328	384	272.837	0.155171	95.5387	4.6e-19	5.02e-18
Psmb7	0.173288	0.152493	0.391051	0.831885	1.06828	1.06828	0.152493	1201	436	541	755	491	631	713	1201	436	589	631	471	442	999	708	682	544	862	666	841	681.384	0.159292	72.7967	2.68e-14	2.1e-13
Fyn	-0.0143902	0.188308	0.827991	1.06732	0.206568	1.06732	-0.0143902	1783	517	785	836	691	1110	1184	726	517	656	812	878	648	649	1117	1010	882	1783	1191	1015	912.919	0.128049	134.193	3.06e-27	5.03e-26
Fbxl2	0.0945544	0.25085	0.613316	1.0673	-0.264197	1.0673	-0.264197	146	49	89	120	88	121	125	72	65	73	95	98	98	49	121	120	104	146	116	78	100.679	0.232695	45.8003	9.97e-09	4.82e-08
Osbpl1a	0.147172	0.446269	1.0661	0.26385	0.0959791	1.0661	0.0959791	587	117	203	345	294	459	187	223	203	236	334	396	117	194	411	364	330	587	303	335	295.479	0.166179	62.6035	3.52e-12	2.33e-11
Cep85l	-0.0419202	1.06472	0.556387	0.42817	-0.139584	1.06472	-0.139584	161	32	64	82	138	88	69	52	44	46	161	68	37	32	118	101	94	126	74	96	79.5596	0.30667	25.0477	0.000136413	0.000391385
Triobp	-0.00182242	0.211659	1.06454	1.02677	0.548689	1.06454	-0.00182242	1369	420	594	646	491	989	834	735	420	528	535	758	453	572	664	608	692	1369	813	838	698.535	0.132423	137.802	5.25e-28	8.89e-27
Cd300e	-0.0060882	0.311823	-0.304688	-0.776971	1.06303	1.06303	-0.776971	344	17	294	344	270	147	100	280	221	251	331	143	53	204	26	26	30	35	17	147	163.626	0.414366	21.17	0.000752286	0.0019201
Mtdh	0.0207916	0.82894	1.06289	0.660965	0.721703	1.06289	0.0207916	3456	1053	1746	2071	2744	3456	1696	2654	1292	1517	3236	2585	1053	2296	2040	1906	2123	3116	2234	2295	2223.83	0.150649	81.2823	4.52e-16	4.02e-15
Itpkb	-0.0506491	-0.205309	0.931066	1.06222	-0.0956561	1.06222	-0.205309	2841	943	1649	1818	1153	2841	2343	1239	1187	1340	1249	2173	1471	943	1960	1772	1266	2817	2200	1781	1770.84	0.161926	128.996	3.89e-26	6.07e-25
Cox7b	0.165078	0.361907	0.587601	1.02648	1.06057	1.06057	0.165078	1226	466	563	772	706	780	792	1226	466	650	716	605	511	948	757	709	615	979	931	1055	771.566	0.109776	161.687	4.33e-33	9.33e-32
Camsap1	-0.0685214	-0.0542333	0.518312	1.06053	0.852392	1.06053	-0.0685214	712	185	308	332	189	292	399	453	185	223	226	247	227	436	455	386	383	712	583	502	356.953	0.199183	62.7887	3.22e-12	2.14e-11
Efhc1	0.39265	-0.126242	1.06001	-2.15309	-0.220323	1.06001	-2.15309	25	0	9	15	7	14	0	3	5	4	2	7	0	3	9	16	11	25	4	14	7.15668	0.685106	15.8314	0.00734225	0.0155573
Optn	0.130799	0.0369558	0.316556	1.0596	-0.128974	1.0596	-0.128974	419	173	239	326	210	270	419	220	198	285	254	252	270	173	397	343	282	371	320	263	288.13	0.20628	48.2065	3.22e-09	1.64e-08
Ctse	-0.0547701	0.543358	0.925507	1.05849	0.619869	1.05849	-0.0547701	999	222	695	826	745	999	704	748	534	665	854	817	451	592	313	222	430	684	716	645	671.413	0.241945	34.9897	1.51e-06	5.67e-06
Psd	0.221359	0.417474	1.05796	0.942628	-0.224015	1.05796	-0.224015	264	58	116	153	89	264	151	67	86	103	152	153	94	58	80	100	97	101	86	82	117.777	0.326985	25.2134	0.000126715	0.000365397
Tlr6	-0.0367695	0.326042	0.807444	1.05731	0.61236	1.05731	-0.0367695	640	290	408	509	376	608	640	478	322	370	499	462	395	469	358	290	357	606	349	503	461.897	0.170733	66.9028	4.51e-13	3.22e-12
Rrbp1	-0.034305	0.0229488	0.434606	1.05588	0.761173	1.05588	-0.034305	8567	3550	4928	5685	4025	5173	6428	6856	3550	4101	4509	4134	3870	5927	6012	5281	4445	8213	8416	8567	5562.1	0.0413475	1251.1	2.5e-268	2.54e-265
Nufip1	0.141107	0.481219	1.0553	1.01512	0.796726	1.0553	0.141107	478	173	197	310	241	454	299	375	173	235	262	293	177	275	306	246	326	478	368	366	298.699	0.164873	72.5362	3.04e-14	2.37e-13
Syne2	-0.0782138	0.0554276	1.0551	-0.144409	-0.840334	1.0551	-0.840334	284	13	42	56	45	109	29	23	40	31	58	89	28	13	284	264	160	274	102	152	87.3449	0.410022	23.8274	0.000234336	0.000648793
Slc15a2	-0.0461761	0.836163	1.0549	0.316544	-0.533111	1.0549	-0.533111	128	9	89	74	126	128	47	31	49	59	122	97	31	25	9	14	10	23	16	16	56.7412	0.408143	22.7555	0.000375904	0.00100818
Col8a1	1.04514	0.153462	1.05385	-0.0515684	-0.279488	1.05385	-0.279488	2678	4	11	11	9	19	9	9	7	18	7	14	4	7	1063	2678	982	1968	586	633	343.513	0.422515	21.6335	0.000614596	0.00158753
Gapdh	0.0885614	0.139584	0.266343	0.717375	1.05329	1.05329	0.0885614	12902	4450	6644	8245	6232	6615	7351	12902	5047	6534	7010	5285	4450	10838	7858	7390	5906	8894	7947	11329	7568.17	0.0827961	267.512	9.58e-56	4.22e-54
Fabp3	0.145219	-0.0860624	0.338495	1.05281	0.179413	1.05281	-0.0860624	163	54	97	146	82	105	163	112	78	110	84	108	113	101	83	68	57	76	62	54	101.616	0.255058	28.1112	3.46e-05	0.000107808
Rab19	-0.224482	-0.619033	0.563858	1.0517	0.489126	1.0517	-0.619033	146	32	79	85	32	78	110	103	67	67	48	53	66	86	60	43	41	146	87	66	75.3176	0.291912	40.6917	1.08e-07	4.65e-07
Acot9	0.0664714	0.0556627	0.693671	1.04712	0.43019	1.04712	0.0556627	796	381	494	652	397	711	727	593	381	450	499	506	488	493	532	492	413	796	535	571	554.666	0.142185	91.593	3.11e-18	3.22e-17
Cacna1b	-0.156137	0.503011	1.04666	0.904159	-0.427534	1.04666	-0.427534	76	6	15	14	23	23	19	13	8	12	24	21	11	6	43	32	23	76	44	21	22.1795	0.421976	23.2993	0.000295868	0.000806583
Abcg1	0.0211526	0.763013	0.940568	0.948368	1.04637	1.04637	0.0211526	8115	1726	3712	4377	5340	7135	5320	8115	2596	3209	6051	5459	3252	6711	1922	1726	2103	2259	1746	1991	4379.68	0.217613	44.6593	1.7e-08	8.03e-08
Ifi30	-0.0626434	0.259711	0.446162	0.60475	1.04633	1.04633	-0.0626434	1528	393	711	861	719	884	752	1528	619	715	869	696	393	1234	942	746	832	1157	1057	1287	879.353	0.139303	90.9893	4.16e-18	4.28e-17
Senp1	0.062392	0.534951	1.04628	1.04477	0.438955	1.04628	0.062392	684	256	331	409	446	684	460	394	256	300	510	542	343	304	464	452	388	606	485	549	447.384	0.205831	49.1075	2.11e-09	1.09e-08
Zbtb3	-0.0525034	0.178111	0.405622	0.902349	1.04226	1.04226	-0.0525034	75	17	28	37	23	34	47	75	29	34	32	29	17	50	36	26	39	47	47	43	37.5877	0.331696	19.659	0.00144789	0.00351503
Ppt2	0.101469	-0.197412	-0.393413	0.447482	1.04163	1.04163	-0.393413	723	175	356	459	256	267	367	723	302	370	279	175	227	590	363	357	261	247	259	539	358.016	0.158196	110.369	3.42e-22	4.4e-21
Plcl2	-0.130669	0.114803	0.742784	1.04147	0.425596	1.04147	-0.130669	1089	491	667	708	573	932	1070	844	503	491	730	822	621	720	780	699	583	1089	733	709	760.445	0.178427	66.9164	4.48e-13	3.2e-12
Slirp	0.0698036	0.440824	0.704352	1.04138	1.0098	1.04138	0.0698036	29	11	13	23	18	21	17	25	11	11	18	17	17	20	18	14	15	22	18	29	18.5778	0.381073	13.8203	0.016792	0.0328688
Tulp3	-0.0242053	0.896416	0.824724	1.04057	0.815346	1.04057	-0.0242053	524	90	94	103	185	178	166	208	90	94	205	108	98	154	315	310	345	524	330	310	199.928	0.23789	37.35	5.1e-07	2.02e-06
Snd1	0.0293794	0.0640447	0.78766	1.04036	0.873993	1.04036	0.0293794	2685	1130	1567	1855	1383	2414	2226	2685	1130	1386	1508	1997	1368	2223	2106	1932	1504	2671	2381	2627	1967.83	0.135391	125.967	1.71e-25	2.58e-24
Vamp8	0.0515644	0.235431	0.626922	1.04018	0.72412	1.04018	0.0515644	2676	1197	1687	2124	1633	2344	2626	2676	1338	1706	1968	1863	1560	2054	1427	1250	1197	1840	1488	1800	1894.25	0.115012	131.05	1.42e-26	2.27e-25
Ublcp1	0.00936378	-0.031296	0.336945	0.874888	1.03947	1.03947	-0.031296	184	30	72	55	56	81	66	117	30	65	50	40	48	97	142	119	86	143	153	184	85.2535	0.258923	34.3459	2.03e-06	7.49e-06
Plek	0.108465	1.02431	1.03922	0.934066	-0.00644661	1.03922	-0.00644661	14925	4726	7296	9055	12144	14732	9801	6347	5696	6927	14925	11871	6472	5277	5680	5822	8027	7399	5696	4726	8604.39	0.178422	86.6889	3.33e-17	3.2e-16
Fmnl3	0.0432828	0.925443	1.039	-0.42455	-0.266112	1.039	-0.42455	1865	165	734	846	1178	1461	326	496	546	665	1364	1084	165	392	1381	1346	1715	1865	870	1095	907.769	0.211816	87.2976	2.48e-17	2.41e-16
ENSMUSG00000120144	3.13e-05	0.31066	0.963647	1.03884	0.412279	1.03884	3.13e-05	830	249	350	422	374	671	473	458	249	335	429	513	321	392	641	514	504	830	737	514	482.688	0.164479	78.8675	1.45e-15	1.24e-14
Mcur1	-0.0825765	0.196131	0.686478	1.03878	0.609567	1.03878	-0.0825765	1511	814	1111	1241	1026	1469	1475	1375	814	947	1170	1161	876	1210	1007	823	838	1511	1353	1324	1182.53	0.0615924	510.632	4.05e-108	5.67e-106
Limch1	0.271366	0.768184	1.03795	-2.07426	-2.53582	1.03795	-2.53582	57	0	1	0	4	2	0	1	1	4	2	2	1	0	29	27	23	57	2	2	6.82581	1.13354	15.6308	0.00798123	0.0167692
Mcmbp	0.0309639	0.122946	0.616239	1.03784	0.468817	1.03784	0.0309639	1291	611	920	1110	782	1183	1237	1096	611	816	905	921	828	871	1014	856	769	1291	1068	1090	986.503	0.114684	130.559	1.81e-26	2.88e-25
Pfkl	0.0334414	0.17388	0.287856	1.03713	0.62039	1.03713	0.0334414	1949	524	651	708	671	649	902	911	543	632	808	524	615	808	1541	1590	1049	1949	1886	1831	970.941	0.129776	100.085	5.07e-20	5.86e-19
Gm21188	-0.0522413	0.35434	0.598427	0.756864	1.0368	1.0368	-0.0522413	605	126	464	522	453	562	498	596	392	407	605	449	300	482	126	128	133	225	173	429	408.827	0.243559	30.4706	1.19e-05	3.96e-05
Tbxas1	0.0384198	-0.0641919	0.210684	1.03637	0.900986	1.03637	-0.0641919	3041	812	1149	1543	885	1018	1339	1734	896	1126	1033	812	824	1401	1629	1281	1177	2126	2836	3041	1399.09	0.140026	125.555	2.09e-25	3.14e-24
Tomm70a	0.0814917	0.0972944	0.530308	1.03555	0.49471	1.03555	0.0814917	1329	659	859	1089	761	1079	1329	1123	659	783	929	911	806	941	1108	1084	800	1309	1098	1138	1006.62	0.142012	80.4104	6.89e-16	6.05e-15
Coq2	0.00896869	0.498711	0.965247	1.03418	0.633004	1.03418	0.00896869	709	217	307	325	346	437	353	420	217	283	381	409	217	338	376	350	393	709	601	447	381.173	0.129509	119.671	3.68e-24	5.22e-23
Nr3c1	-0.00117836	1.03345	0.66182	0.695103	0.290713	1.03345	-0.00117836	3608	1137	1647	1945	3128	2196	1641	1667	1219	1500	3608	1722	1137	1418	1746	1512	1887	2494	1772	1840	1892.86	0.122488	118.312	7.15e-24	1e-22
Hcls1	-0.0682852	-0.0504953	0.1128	1.0325	0.939901	1.0325	-0.0682852	8207	3166	4450	5492	3656	4215	6451	7148	3693	4176	4172	3337	3978	5909	4465	3488	3166	4462	5387	8207	4896.8	0.100396	276.777	9.8e-58	4.55e-56
Tut7	-0.00208731	0.615718	1.03162	0.62116	0.179179	1.03162	-0.00208731	2620	902	1468	1600	2010	2620	1527	1408	1045	1250	2169	2108	902	1062	1449	1375	1333	2286	1302	1454	1589.24	0.137823	93.6542	1.15e-18	1.22e-17
Nlrp1b	-0.163204	0.872918	1.03004	0.512361	0.557497	1.03004	-0.163204	486	126	234	265	379	439	202	319	205	197	486	378	126	240	268	220	309	437	308	359	296.082	0.169559	76.5213	4.48e-15	3.72e-14
Gtf3c5	0.131681	0.509559	0.809647	1.02985	0.676544	1.02985	0.131681	384	151	177	280	221	298	297	311	151	177	215	230	184	227	265	239	304	384	240	281	251.053	0.206942	35.995	9.52e-07	3.68e-06
Mysm1	0.00951461	1.02917	0.319197	0.195011	-0.0560274	1.02917	-0.0560274	1060	241	510	690	1007	594	377	475	380	458	1060	426	241	327	589	468	660	599	422	446	529.041	0.121362	132.367	7.49e-27	1.21e-25
Tor1aip2	-0.0117811	0.514296	1.02908	0.98797	0.274246	1.02908	-0.0117811	3817	1547	1918	2352	2454	3817	3028	2120	1547	1775	2892	3183	1893	1799	1942	1693	1758	2686	1690	1839	2347.31	0.174723	70.5217	7.98e-14	6.04e-13
H2-M3	-0.00662019	-0.137043	0.12201	0.888896	1.02555	1.02555	-0.137043	1072	314	718	856	487	633	812	1059	602	678	699	489	497	971	448	418	314	554	683	1072	685.363	0.139878	135.154	1.92e-27	3.18e-26
Card19	-0.0468917	-0.281574	-0.0794046	1.0252	0.800908	1.0252	-0.281574	1972	709	1242	1418	725	1003	1671	1972	936	1088	856	709	1109	1607	1350	1161	987	1261	1558	1764	1275.37	0.143782	145.617	1.14e-29	2.08e-28
Psmg4	-0.00612574	0.395838	0.740331	1.02512	0.954115	1.02512	-0.00612574	282	102	118	179	172	179	168	214	123	114	146	135	102	173	146	128	139	276	230	282	167.393	0.16944	71.3837	5.28e-14	4.05e-13
Oas2	-0.316449	0.979749	1.02398	0.586181	-0.648046	1.02398	-0.648046	3510	567	1978	2113	3100	3237	2031	974	1450	1452	3510	2631	1193	782	957	567	1413	1830	838	624	1782.93	0.134251	265.571	2.5e-55	1.09e-53
Rnf139	-0.0338636	0.78272	1.02341	0.994001	0.539702	1.02341	-0.0338636	684	319	371	474	570	673	501	496	319	321	684	580	335	361	371	336	417	634	459	502	477.904	0.130142	129.929	2.46e-26	3.88e-25
Cenpj	-0.0470007	0.217135	1.02275	0.85982	0.679473	1.02275	-0.0470007	365	88	153	158	128	227	185	198	88	118	163	176	106	147	185	158	141	365	176	246	171.089	0.152352	92.5663	1.94e-18	2.04e-17
Zfp513	0.00493634	0.81454	0.913434	1.02272	0.286762	1.02272	0.00493634	795	353	475	552	686	780	619	479	353	408	795	603	377	360	473	447	577	755	632	556	559.613	0.118088	158.08	2.54e-32	5.31e-31
Sema4a	-0.316527	0.231589	0.837839	1.02157	0.865333	1.02157	-0.316527	1121	147	755	673	702	1121	993	974	528	545	887	842	619	838	206	147	151	333	242	407	670.155	0.155187	117.411	1.11e-23	1.54e-22
Rap1b	0.0326608	0.213008	0.713075	1.02142	0.420065	1.02142	0.0326608	9680	4674	6819	8300	6560	9600	9680	6990	5436	6486	7619	7985	5922	5847	5535	5133	4674	7880	6539	7844	7205.04	0.13787	88.5738	1.34e-17	1.33e-16
Stk19	0.0958489	0.956279	1.02136	0.962654	0.460166	1.02136	0.0958489	543	191	268	362	455	495	308	324	191	237	543	377	247	286	266	245	296	416	298	264	334.518	0.145625	101.524	2.52e-20	2.97e-19
Ahsa1	0.0294262	0.106188	0.341076	1.02122	0.454772	1.02122	0.0294262	2250	889	1046	1294	891	1190	1472	1380	889	1120	1073	979	986	1199	1890	1627	1633	2081	2250	1855	1366.51	0.119993	110.331	3.49e-22	4.48e-21
Hsdl2	0.126876	0.0187615	0.615276	0.681896	1.0211	1.0211	0.0187615	334	115	177	233	144	205	180	334	115	165	161	150	117	257	197	174	134	313	180	267	193.093	0.146585	83.6221	1.46e-16	1.35e-15
Cnih4	0.0268706	0.00209445	0.398935	1.02036	0.830427	1.02036	0.00209445	702	306	362	442	306	401	495	658	332	367	330	366	326	549	510	500	434	649	702	634	466.624	0.1456	98.3331	1.19e-19	1.35e-18
1700001L05Rik	0.378878	1.02003	0.948393	0.528032	0.107428	1.02003	0.107428	89	12	16	37	33	34	17	23	17	23	42	19	14	12	46	43	58	89	39	38	30.8406	0.326001	19.8183	0.00135172	0.00330099
Rp2	-0.00635316	0.379227	0.925759	1.01988	0.303479	1.01988	-0.00635316	2016	707	1267	1440	1399	2016	1454	1297	942	1151	1639	1582	947	962	860	770	707	1483	1360	1039	1285.46	0.12695	126.382	1.39e-25	2.12e-24
Lmtk2	-0.0845291	0.974763	1.01867	0.320819	0.345985	1.01867	-0.0845291	537	140	205	256	395	445	163	294	159	177	392	306	140	209	388	302	471	537	248	296	290.595	0.193834	62.053	4.57e-12	3e-11
Cisd2	-0.0491344	0.494588	0.918505	1.0186	0.872794	1.0186	-0.0491344	1206	530	589	749	732	1056	917	1128	530	559	894	882	573	934	780	663	767	1206	860	967	836.994	0.124126	139.426	2.37e-28	4.1e-27
Mdm2	-0.0277931	-0.496296	0.441769	1.01816	0.925039	1.01816	-0.496296	2834	769	1366	1679	769	1771	2154	2834	1056	1208	827	1377	1372	2355	2074	1757	1168	2109	1823	1973	1687.2	0.234635	61.1591	7e-12	4.52e-11
H2-Q1	0.0822177	0.167137	0.446677	0.931941	1.018	1.018	0.0822177	777	235	298	374	256	393	391	465	235	312	324	287	271	455	422	380	365	442	428	777	381.707	0.163192	74.3829	1.25e-14	1e-13
Lnpep	-0.0151582	-0.021169	0.69887	1.01606	0.467188	1.01606	-0.021169	2423	984	1768	2063	1423	2423	2390	2031	1086	1258	1440	1718	1327	1570	1491	1341	984	1990	1651	1621	1697.02	0.107284	173.299	1.44e-35	3.44e-34
Gm13394	0.127503	0.0895838	0.255184	0.657262	1.01478	1.01478	0.0895838	2785	885	1394	1833	1292	1422	1483	2785	1107	1436	1471	1110	885	2158	1685	1622	1208	1899	1721	2405	1593.99	0.0839233	235.217	8.14e-49	3.01e-47
Gm20186	0.0520352	0.149776	0.299787	1.01471	0.660258	1.01471	0.0520352	374	156	226	305	180	268	367	374	156	219	241	187	243	259	242	186	195	222	157	243	248.05	0.255087	24.9577	0.000141977	0.000406128
Sptbn1	0.0849018	0.4991	1.01429	0.484295	0.0725666	1.01429	0.0725666	4438	959	1454	1711	2084	2926	1574	1388	977	1210	2231	2358	959	1132	3922	3894	2531	4438	2278	2936	2102.77	0.247212	25.4242	0.000115367	0.000334587
Coq7	-0.101833	-0.11102	-0.056552	0.499538	1.01421	1.01421	-0.11102	253	68	116	131	86	105	93	253	97	96	110	78	68	213	163	146	112	135	174	174	129.139	0.235386	40.2281	1.34e-07	5.71e-07
Batf	0.028027	0.769667	1.01249	0.870828	0.387174	1.01249	0.028027	133	41	89	106	129	131	89	87	76	82	130	133	61	77	41	45	64	93	74	68	91.3257	0.213859	44.2639	2.05e-08	9.55e-08
Aldh18a1	0.181135	0.803414	1.01125	0.970895	0.619994	1.01125	0.181135	556	97	149	175	239	254	172	197	99	129	252	191	97	172	323	371	307	556	460	354	236.397	0.191634	47.2757	4.99e-09	2.49e-08
Uhrf1bp1	-0.143759	-0.294691	0.533607	0.770136	1.0089	1.0089	-0.294691	1379	255	471	500	255	473	413	874	342	372	279	397	283	631	783	634	664	1379	1167	1241	589.49	0.189757	78.1404	2.05e-15	1.75e-14
Napg	0.0232558	0.654776	1.00884	0.912144	0.651471	1.00884	0.0232558	1501	605	841	967	1049	1501	1020	1234	605	751	1124	1122	648	991	780	721	951	1290	889	844	985.984	0.129043	109.327	5.69e-22	7.23e-21
Ednra	1.00863	-1.36228	-0.0108378	-2.06475	-0.913955	1.00863	-2.06475	139	0	2	1	0	1	0	0	1	1	0	0	0	1	42	139	19	63	8	25	12.6317	0.932459	15.4994	0.00842874	0.0176438
Slc25a5	0.0888098	0.117694	0.319777	0.838676	1.00834	1.00834	0.0888098	5458	2084	2816	3662	2564	2991	3373	5458	2390	3052	3096	2306	2084	4471	3000	2734	2376	3837	3634	4543	3268.59	0.0760602	324.513	5.35e-68	3.28e-66
Brip1os	-0.00978592	0.150827	0.709516	1.00827	0.571421	1.00827	-0.00978592	1210	423	594	668	531	747	751	749	423	540	622	587	471	568	718	620	547	1210	929	939	676.067	0.077733	294.559	1.48e-61	7.81e-60
Shb	0.109206	0.162921	0.717216	-0.0979779	1.00778	1.00778	-0.0979779	381	31	154	213	142	190	79	284	132	151	129	139	31	249	161	164	187	381	191	247	169.853	0.302234	22.1878	0.000482264	0.00126934
Zc3hav1	-0.0110266	1.00752	0.976476	0.830505	0.38136	1.00752	-0.0110266	4705	1716	2237	2588	3917	4107	2854	2617	1716	1948	4705	3086	1751	2066	2177	2016	2699	3373	2071	2326	2734.91	0.125427	137.804	5.24e-28	8.89e-27
Fhad1	-0.00675039	-0.668061	0.921169	1.0069	-0.78352	1.0069	-0.78352	26	3	5	17	6	26	21	5	12	12	13	22	12	5	18	10	3	11	11	8	12.8207	0.640596	15.4733	0.00852032	0.0178135
Skil	-0.0385103	0.317068	1.00642	0.719716	0.285809	1.00642	-0.0385103	2947	921	1386	1751	1614	2947	1553	1515	1010	1147	1854	2353	921	1190	1829	1493	1230	1766	1807	1772	1637.09	0.229665	32.5317	4.66e-06	1.63e-05
Rab1a	0.0863168	0.607269	1.00624	0.808305	0.268829	1.00624	0.0863168	6171	2456	3261	4199	4092	6171	4033	3603	2638	2984	4723	4864	2456	2948	3159	3224	3616	4828	3256	3046	3807.16	0.130889	97.2725	1.98e-19	2.22e-18
Cyp4f16	0.0549225	1.00601	0.061426	-0.706702	-0.53561	1.00601	-0.706702	814	71	350	458	680	260	106	192	267	327	814	241	71	133	489	428	404	557	279	375	330.724	0.288018	45.2508	1.29e-08	6.15e-08
Pibf1	0.223889	0.694321	1.00585	0.343444	0.104399	1.00585	0.104399	260	65	169	182	198	260	114	139	86	172	251	227	65	105	129	126	121	175	117	114	152.861	0.221997	32.7252	4.27e-06	1.5e-05
Gm6377	0.437069	0.321894	0.895524	1.0035	0.112804	1.0035	0.112804	419	41	218	330	250	419	364	216	185	261	290	330	207	156	53	77	41	57	43	55	218.449	0.271168	23.6428	0.00025425	0.000699685
Tbkbp1	-0.0809148	0.307012	1.00345	0.990851	0.452568	1.00345	-0.0809148	1650	654	960	1116	902	1650	1211	1172	658	765	1015	1186	697	972	830	654	790	1460	1081	791	1022.34	0.107545	195.086	3.2e-40	9.1e-39
Gm7160	-0.0213411	1.00282	0.725918	0.411383	0.428617	1.00282	-0.0213411	120	22	52	68	102	68	58	44	36	42	120	67	22	64	39	31	31	49	27	41	54.309	0.315053	17.2205	0.00410006	0.00914736
Zfp462	0.186604	-1.03097	-0.434094	0.386417	1.00264	1.00264	-1.03097	133	15	53	87	24	29	53	116	35	41	17	15	27	85	133	127	49	122	89	124	62.8477	0.333979	38.7706	2.64e-07	1.08e-06
Actg1	0.108034	0.0291995	0.563831	1.00239	-0.305722	1.00239	-0.305722	15779	5161	9685	11459	7808	11879	14531	5985	7147	8945	8733	9904	9033	5161	12360	12971	9667	15779	10430	9729	10195.2	0.197596	58.7519	2.2e-11	1.37e-10
Fam102a	-0.39758	0.157393	0.454535	1.00224	0.794364	1.00224	-0.39758	721	84	144	114	85	117	140	231	96	88	116	84	89	193	319	249	421	721	626	277	211.723	0.353121	21.1378	0.000762894	0.00194458
Mvp	-0.0371719	0.177017	0.485733	1.00092	0.446015	1.00092	-0.0371719	3931	2115	2794	3160	2425	3394	3931	3316	2115	2562	2840	2637	2400	2566	2956	2511	2644	3608	3230	3513	2989.45	0.117662	113.865	6.24e-23	8.36e-22
Rasgef1b	0.0635411	-0.776726	0.408834	1.00042	0.106787	1.00042	-0.776726	3238	800	2061	2585	948	2890	3238	1906	1506	2026	1061	2320	1969	1572	1819	1568	800	1147	1518	1608	1933.89	0.264982	46.1523	8.46e-09	4.11e-08
Eef1e1	0.0268746	1.0001	0.783321	0.585889	0.492773	1.0001	0.0268746	342	72	154	185	276	221	136	173	114	145	342	206	72	153	226	198	238	298	274	282	198.864	0.213675	35.8756	1.01e-06	3.87e-06
Eif5a	0.063549	0.140165	0.564619	1.00002	0.661787	1.00002	0.063549	6831	3076	4003	4722	3554	5111	5539	5440	3076	3980	4197	3990	3225	4602	5161	4842	4162	6808	6285	6831	4757.67	0.0752159	286.614	7.55e-60	3.8e-58
