# Supplementary material for: Integrative multi-omics analysis of IFNγ-induced macrophages and atherosclerotic plaques reveals macrophage-dependent STAT1-driven transcription in atherosclerosis
Source: Front Immunol. 2025 Jun 18;16:1590953. doi: 10.3389/fimmu.2025.1590953 (PMC12213720; doi:10.3389/fimmu.2025.1590953)
Supplement: Supplementary Table S3 — STAT1-dependent integrative gene list. [file Table3.xlsx]

## Sheet: Table_S3
Table S3: STAT1-dependent integrative gene list. ID reperesents Entrez Gene ID
SYMBOL	ID
Cxcl11	56066
Cxcl9	17329
Serpina3f	238393
Gbp2b	14468
Gbp4	17472
Gbp11	634650
Ubd	24108
Nos2	18126
Sectm1a	209588
Cxcl10	15945
Serpina3h	546546
Gm4841	225594
Gbp5	229898
Upp1	22271
Iigp1	60440
Gbp10	626578
Serpina3i	628900
Clic5	224796
Gbp2	14469
Gbp8	76074
Socs1	12703
Fgf9	14180
Steap4	117167
Chrm3	12671
Tgtp1	21822
Ifi205	226695
Selp	20344
Cish	12700
Il12rb1	16161
Gbp3	55932
Cd40	21939
Gbp6	100702
Tgtp2	100039796
Itpka	228550
Ddx4	13206
Tnfsf10	22035
Cd38	12494
Gbp7	229900
Il18rap	16174
Batf2	74481
Ptgs2	19225
Gfra1	14585
Nrg1	211323
C1s1	50908
Fgl2	14190
Gipc3	209047
Ly6i	57248
F830016B08Rik	240328
Mab21l3	242125
Igtp	16145
AW112010	107350
Abtb2	99382
Gm12185	620913
Slc6a19	74338
Gm12250	631323
Tubb3	22152
Socs3	12702
Ptgs2os2	102639566
Fcgr4	246256
Hdc	15186
AA467197	433470
Slamf8	74748
Cnn3	71994
Cfb	14962
Lysmd2	70082
Arid5a	214855
Ifi47	15953
Rab38	72433
Gm4951	240327
Tchh	99681
Ccl8	20307
Ly6c1	17067
Gbp9	236573
Stx1b	56216
Rmi2	223970
Ido2	209176
Casp12	12364
Irf1	16362
Ch25h	12642
C230035I16Rik	320842
Tnfsf18	240873
Misp	78906
Asb4	65255
Apol10b	328561
Sema7a	20361
Cd274	60533
Ptx3	19288
Ly6a	110454
Lck	16818
Adcy4	104110
Slco3a1	108116
Irgm2	54396
Rsad2	58185
Amotl2	56332
C4b	12268
Mycl	16918
Plac8	231507
Nod1	107607
Ank2	109676
Samd15	238333
Ppp1r26	241289
Hbegf	15200
Zbp1	58203
Igsf11	207683
Plcl1	227120
Muc1	17829
Mx1	17857
Mlkl	74568
F5	14067
Mmp13	17386
Pdgfrl	68797
Lpar1	14745
Boc	117606
Irgm1	15944
Ccl5	20304
Oasl1	231655
Lrrtm2	107065
Serpinb1a	66222
Ccl2	20296
Acsl1	14081
Phf11a	219131
Phf11b	236451
Apol6	71939
Ciita	12265
Il18bp	16068
Apol9a	223672
Slc6a9	14664
Glipr2	384009
Tnik	665113
Dusp10	63953
Ifitm1	68713
Trim30d	209387
Nampt	59027
Tppp3	67971
Bst1	12182
Ralgds	19730
Rnd1	223881
Armcx6	278097
Arsi	545260
Nap1l2	17954
Gm12216	622459
Slc7a2	11988
Plvap	84094
Cacnb4	12298
Apol9b	71898
Smpdl3b	100340
Icam1	15894
Stx11	74732
Ly75	17076
Chil1	12654
Grem1	23892
Serpinb9	20723
Isg15	100038882
Igfbp3	16009
Gm7609	665378
Cxcl5	20311
Tgm1	21816
Cmpk2	22169
Slc4a8	59033
Art3	109979
Vcam1	22329
Ppp1r16b	228852
Rgs5	19737
Csrnp1	215418
Tapbpl	213233
Inpp5b	16330
Il15ra	16169
2810029C07Rik	100504687
4933412E12Rik	71086
Egr3	13655
Phf11d	219132
H2-DMb1	14999
Cdc42ep2	104252
Prrg4	228413
Spsb1	74646
Slc2a6	227659
Gja1	14609
Ifi44	99899
Maff	17133
Sparcl1	13602
Ccrl2	54199
Tap1	21354
Nlrc5	434341
Flt1	14254
Sphk1	20698
Mapk13	26415
Ctrl	109660
Rmdn3	67809
Ccl7	20306
Ikzf2	22779
Samhd1	56045
Smoc2	64074
Ifit1	15957
Trp53i11	277414
Tma16	66282
Ggct	110175
Pmvk	68603
Gca	227960
H2-DMa	14998
Xkr8	381560
Gnb4	14696
Klra2	16633
Spats2l	67198
Prdx5	54683
Crem	12916
Card6	239319
Brdt	114642
Dkk3	50781
Herc6	67138
Hap1	15114
Lif	16878
Tnfsf13b	24099
Psat1	107272
Tgm2	21817
Rnf19b	75234
Scd2	20250
C1s2	317677
Pfkp	56421
Sod2	20656
Plekhf1	72287
Kcnab1	16497
Col6a1	12833
Otud1	71198
Cdh13	12554
1110038F14Rik	117171
Tfec	21426
Apod	11815
Il1rn	16181
Ppp1r3d	228966
F730043M19Rik	320046
Mreg	381269
Ppa1	67895
Pde4b	18578
Gm5424	432466
Casp4	12363
Fas	14102
Hk3	212032
Exoc3l4	74190
Cdh11	12552
Prr5l	72446
Tmtc2	278279
Ifi203	15950
Gpr141	353346
Col6a2	12834
Fzd1	14362
St3gal5	20454
Vdr	22337
Insl6	27356
Htra4	330723
Pik3ip1	216505
Ctsc	13032
Fmod	14264
Pla2g4a	18783
Chac1	69065
Unc5a	107448
Tyro3	22174
Laptm4b	114128
Ifi204	15951
Tap2	21355
Cers6	241447
Mtfr2	71804
C1ra	50909
Ccnd2	12444
Stat1	20846
H2-DMb2	15000
Plekhg6	213522
Rdh12	77974
Gm19705	100503460
Jdp2	81703
Tlr3	142980
Timp3	21859
B4galt3	57370
Acer2	230379
Cth	107869
C3	12266
Ifit3	15959
Ctsh	13036
Pdgfc	54635
Serpinb1b	282663
Gvin1	74558
Igf2bp2	319765
9530082P21Rik	638247
Lrrc8c	100604
Enpp5	83965
Ccdc25	67179
Tmem67	329795
A530032D15Rik	381287
Noc4l	100608
Themis2	230787
Parp14	547253
Tnfaip3	21929
D16Ertd472e	67102
Rbl1	19650
F3	14066
Cox6a2	12862
Pnp	18950
Col27a1	373864
Itgb7	16421
Gcnt2	14538
Cd1d1	12479
Slc4a11	269356
Tpst1	22021
Fchsd2	207278
Helz2	229003
Trim21	20821
Mndal	100040462
Il13ra1	16164
Enpp4	224794
Slfn9	237886
H2-Ab1	14961
Arl4a	11861
G530011O06Rik	654820
Klf4	16600
Ablim1	226251
Psmb10	19171
Isg20	57444
Phf11c	628705
Ppt1	19063
Papss2	23972
Irf8	15900
Enpp2	18606
Asap3	230837
Rap1gap2	380711
Nfil3	18030
H2-Eb1	14969
Pml	18854
Soat2	223920
Ifih1	71586
Slc43a3	58207
4930523C07Rik	67647
St7	64213
Sh3bp4	98402
Fzd7	14369
Kif5c	16574
Msantd1	403174
Rapgef2	76089
Pecam1	18613
B3gnt5	108105
Daxx	13163
Chchd10	103172
Zfp945	240041
Slfn5	327978
Parp3	235587
Psme2	19188
Clcn7	26373
Ahr	11622
Nfkbie	18037
Zbtb5	230119
C130026I21Rik	620078
Gm16675	100503498
Rab43	69834
Pnp2	667034
H2-Q6	110557
Kif1a	16560
Rap2c	72065
Fcgr1	14129
Il4ra	16190
Arhgef37	328967
Homer1	26556
Marcksl1	17357
Pdss1	56075
Itga4	16401
Psmb9	16912
Pim1	18712
Rcn1	19672
Setdb2	239122
Adm	11535
Kdr	16542
Naaa	67111
Katna1	23924
Dtx3l	209200
Sp110	109032
H2-Q7	15018
Arel1	68497
Lrch1	380916
Parp11	101187
Ifi202b	26388
Actr3b	242894
Gm6034	547347
Zfp800	627049
Lmo4	16911
Adamts6	108154
St6galnac4	20448
Sfrp4	20379
Sp140	434484
Taf4b	72504
Dr1	13486
Ripk2	192656
Arhgef3	71704
F2r	14062
Abhd16a	193742
Ptpn13	19249
Mx2	17858
Parp9	80285
Ppm1k	243382
Bzw2	66912
Kalrn	545156
Mt2	17750
Cx3cl1	20312
Dusp28	67446
Rbbp8	225182
9330175E14Rik	320377
Psmb8	16913
Psme2b	621823
Tiam1	21844
Hivep2	15273
Nmi	64685
Slco2a1	24059
4833419F23Rik	73915
Slc5a6	330064
Nt5c3	107569
Rnf217	268291
Htra1	56213
Trib3	228775
Cd74	16149
H2-Aa	14960
Aste1	66595
Zfp961	234413
Col9a3	12841
Dhx58	80861
Lacc1	210808
Tmsb10	19240
P2ry14	140795
Usp18	24110
Parp10	671535
Etv6	14011
Gatm	67092
Gm5431	432555
Jak2	16452
Ube2l6	56791
Traf3ip2	103213
Nxpe3	385658
Fbxl5	242960
H2-T23	15040
Parp8	52552
Phactr1	218194
Aebp1	11568
Tapbp	21356
Snx10	71982
Bid	12122
Itpr1	16438
Myh10	77579
Ssbp2	66970
Pdk3	236900
Gpr35	64095
1600014C10Rik	72244
Saa3	20210
A930015D03Rik	77810
Rab3ip	216363
Adora2a	11540
Msrb2	76467
Eif2ak2	19106
Tenm3	23965
Il2rg	16186
Hif1a	15251
Fam217b	71532
Lama4	16775
Cd180	17079
Id3	15903
Mid1	17318
Uaca	72565
Csf2rb2	12984
Zfp36	22695
Tmem243	652925
Coa5	76178
Peli1	67245
Trim30a	20128
Samd9l	209086
Gpx8	69590
Irf7	54123
Prkx	19108
Adamtsl4	229595
Cacng8	81905
Atp11b	76295
AB124611	382062
Id1	15901
Oasl2	23962
Slc26a2	13521
Ccdc39	51938
Slc31a1	20529
Dnah17	69926
Abl2	11352
Il15	16168
Csf1	12977
Stat3	20848
Naa25	231713
Cycs	13063
Pcdhgb5	93702
Aig1	66253
C1rl	232371
Txn1	22166
Thbs1	21825
Hspa2	15512
Trafd1	231712
Col6a3	12835
Zfp281	226442
Gfod2	70575
Piwil2	57746
Ddx60	234311
Cdyl2	75796
Aida	108909
Rnasel	24014
Slfn8	276950
Tnfsf15	326623
Atp10a	11982
Slfn3	20557
Golga3	269682
Ptpn2	19255
Ptpn14	19250
Gadd45g	23882
Phf6	70998
Mov10	17454
Pgs1	74451
Trim16	94092
Rai14	75646
Dram1	71712
Tpx2	72119
Gda	14544
Slc25a25	227731
Col16a1	107581
Mitd1	69028
Serping1	12258
Syna	214292
Cdo1	12583
Fbn1	14118
Bcl9	77578
Lap3	66988
Denr	68184
Parp12	243771
Sdc2	15529
Etl4	208618
Map2	17756
Asns	27053
Sbno2	216161
Gna13	14674
Rrp12	107094
Clic4	29876
Ifi35	70110
Tmem140	68487
Slc31a2	20530
Sco1	52892
Casp1	12362
Psme1	19186
Sema3c	20348
Plekha4	69217
Acvrl1	11482
Spata13	219140
Fam72a	108900
Cxcl12	20315
Slc23a2	54338
Tanc1	66860
Pcmtd1	319263
Ttc39b	69863
Tmed1	17083
Ubash3b	72828
Ddx31	227674
Qpct	70536
Mthfd2	17768
Prpf38a	230596
Csf2rb	12983
Mllt3	70122
Slc25a22	68267
Ust	338362
Fermt2	218952
Stk38l	232533
Tha1	71776
Nupr1	56312
Vps54	245944
9930111J21Rik1	667214
Rnaseh2b	67153
Tnfrsf1a	21937
Slc2a1	20525
Ptges	64292
Fam13a	58909
Gfra4	14588
Adhfe1	76187
Arid4a	238247
Wrn	22427
Slc25a12	78830
Xaf1	327959
Bmp2k	140780
Egfl7	353156
Atf6	226641
Bcl3	12051
Traf5	22033
Serpinb1c	380839
Aif1	11629
Rgl1	19731
Bach1	12013
Ak4	11639
Nanos1	332397
Tnfaip2	21928
Trim46	360213
Klf8	245671
Gch1	14528
Pkdcc	106522
Ninj1	18081
C1rb	667277
Plau	18792
Mxd1	17119
Akap12	83397
Dcbld2	73379
Usb1	101985
Twsg1	65960
Oas3	246727
Hdac9	79221
Casp7	12369
Fstl1	14314
Rab20	19332
Cul2	71745
Eif1a	13664
Cdkn1a	12575
Ugcg	22234
Dbnl	13169
Hivep1	110521
Sgcb	24051
Mafk	17135
Kpna3	16648
Slc33a1	11416
Gsap	212167
Snn	20621
Myd88	17874
Tmem86b	68255
Ccdc88b	78317
Dusp16	70686
Stat2	20847
Fosb	14282
Fcgr3	14131
Nfkbib	18036
Perm1	74183
Tmem229b	268567
Etnk1	75320
Eml4	78798
Slc25a37	67712
Gng11	66066
Bak1	12018
Slc16a3	80879
Ung	22256
Tbc1d9	71310
Map4	17758
Pcgf5	76073
Akt3	23797
Paqr8	74229
Dhrs9	241452
H2-T24	15042
Ehd1	13660
Tor3a	30935
Pdpn	14726
Erap1	80898
Loxl1	16949
Mertk	17289
Psma5	26442
Tgs1	116940
P4ha3	320452
Tiparp	99929
Max	17187
Slc7a5	20539
Idnk	75731
Rhbdf2	217344
Tnfrsf14	230979
Jun	16476
Opn3	13603
Timp1	21857
Gtpbp2	56055
A930007I19Rik	77779
Il18	16173
Trim34b	434218
Dexi	58239
H2-T22	15039
Arap2	212285
Rfx5	53970
Hspb1	15507
Vegfa	22339
Oas1b	23961
Snap29	67474
Brip1	237911
Slfn2	20556
Ric1	226089
Mark3	17169
Tspo	12257
Pdgfa	18590
Serpinb6b	20708
Slc15a3	65221
Aldh1b1	72535
Asb13	142688
Fcho2	218503
Tec	21682
Stbd1	52331
Dnaja2	56445
Pmepa1	65112
Slc7a1	11987
Uba7	74153
Ripk1	19766
Ppp1r15b	108954
Junb	16477
Htt	15194
Map3k8	26410
Myl9	98932
Irf5	27056
Col1a2	12843
Dennd1a	227801
Stx3	20908
Ak2	11637
Epsti1	108670
Atp7a	11977
Sirt3	64384
6530402F18Rik	76220
Csrp1	13007
Pkp4	227937
BC028528	229600
Eml6	237711
Pced1b	239647
Dcun1d1	114893
Gpr146	80290
Stxbp1	20910
Sppl2a	66552
Prkce	18754
Pomp	66537
Nup93	71805
Mvd	192156
Enc1	13803
Arf4	11843
Dnaaf3	436022
Ogfr	72075
Smcr8	237782
Stx2	13852
Id2	15902
Gsdmd	69146
Ddhd1	114874
Sox7	20680
Col5a1	12831
H2-Q2	15013
Fhod3	225288
Cd2ap	12488
Tmco4	77056
Slit2	20563
Kdm6b	216850
Tank	21353
Paox	212503
Cald1	109624
Trps1	83925
Tmtc4	70551
Plscr1	22038
Phc2	54383
Arrdc4	66412
Birc3	11796
Ccdc71l	72123
Hk2	15277
Man2a1	17158
Endod1	71946
AW011738	100382
Cacybp	12301
C630043F03Rik	68285
Aff1	17355
Tcp11l1	320554
Zfp398	272347
Mmp14	17387
Agfg1	15463
Sp100	20684
Tnc	21923
Prdx1	18477
Foxp4	74123
Acyp2	75572
Tnni3	21954
Trip10	106628
Nuak2	74137
Rars	104458
Pros1	19128
Src	20779
Psma3	19167
Rufy3	52822
Hck	15162
Sdad1	231452
Intu	380614
Lrrk2	66725
Slc30a1	22782
Dusp23	68440
Nfkbia	18035
Klf6	23849
Tpm4	326618
Sdc4	20971
Hprt	15452
Magohb	66441
Rnf14	56736
Pdcd10	56426
Arid5b	71371
Pbx1	18514
Psma7	26444
Mtmr14	97287
Ddr2	18214
Med13	327987
Srgn	19073
Paqr3	231474
Rtp4	67775
Mapkapk2	17164
Mrpl39	27393
Plekhf2	71801
Ifrd1	15982
Stx7	53331
Gm6548	625054
0610040J01Rik	76261
Tcea1	21399
Hat1	107435
Sertad3	170742
Ece1	230857
Cflar	12633
Slc12a7	20499
Gars	353172
Eif4e3	66892
Fbxw17	109082
Trim34a	94094
Trib1	211770
E130102H24Rik	77866
Thap6	381650
Ptcd2	68927
Btg1	12226
Ktn1	16709
Nudt19	110959
Phgdh	236539
Oas1g	23960
Map3k3	26406
Vdac2	22334
Hnrnph2	56258
Cebpb	12608
Slc45a3	212980
Ppme1	72590
Ly6e	17069
Prune2	353211
9930111J21Rik2	245240
Ccdc86	108673
Mgst1	56615
Ciart	229599
Eng	13805
Rhoj	80837
Cept1	99712
Pfkfb3	170768
Cfh	12628
Spred1	114715
Pnpt1	71701
Gypc	71683
Larp1	73158
Tgfbi	21810
Tceanc2	66526
H2-T10	15024
Kars	85305
Pex11a	18631
Capn1	12333
Casp8	12370
1110059E24Rik	66206
Oas1a	246730
Oxct1	67041
B2m	12010
Nrp2	18187
Akap9	100986
Irf2	16363
Fndc3a	319448
Prpf4	70052
Nfkb2	18034
4930599N23Rik	75379
Rnf31	268749
Pappa	18491
Tmbim4	68212
Usp25	30940
Lrp8	16975
Polr2g	67710
Hmgn3	94353
Tifa	211550
Hmga1	15361
Nme2	18103
Rbm43	71684
Relb	19698
Top3a	21975
Susd6	217684
Spop	20747
Pbxip1	229534
Trdmt1	13434
Dtd1	66044
Rnf115	67845
Dyrk3	226419
Zfp429	72807
Wdtc1	230796
Ppp2r5a	226849
Znfx1	98999
Apool	68117
Sparc	20692
Mmp19	58223
Gmppb	331026
Traf2	22030
H2-Q4	15015
Galnt7	108150
Atp13a1	170759
Adar	56417
Ap1s3	252903
Lyn	17096
Nfkb1	18033
Fmnl2	71409
Rnf135	71956
Ranbp1	19385
Larp1b	214048
Mgat4a	269181
Cybb	13058
Tmem128	66309
Abi3bp	320712
Hk1	15275
Pi4ka	224020
Trim12c	319236
Gng12	14701
Ints5	109077
Zdhhc2	70546
Atp1b3	11933
Fut4	14345
Esrra	26379
Rnf24	51902
Trim56	384309
Ranbp2	19386
Lats2	50523
Ppard	19015
Usp12	22217
Plekhn1	231002
Mob3c	100465
Whamm	434204
Mapre2	212307
Atf4	11911
Myo10	17909
Dnajc21	78244
Vasp	22323
Nol10	217431
Stk3	56274
Psip1	101739
Ube2z	268470
Ednrb	13618
Ddit3	13198
Bst2	69550
Icam2	15896
Psma4	26441
Neu3	50877
Osgin1	71839
Pola2	18969
Lgals9	16859
Ripk3	56532
Rtn2	20167
Plod3	26433
Jak3	16453
Ppp6r1	243819
Ifitm3	66141
Ubtd1	226122
Stat5b	20851
Stk26	70415
Dcp2	70640
C920021L13Rik	100042889
Plekhg2	101497
Arf6	11845
C1qb	12260
Ptprc	19264
Bgn	12111
Arl5c	217151
Fn1	14268
Msh3	17686
Nab1	17936
Dgkh	380921
Notch4	18132
Sowahc	268301
Blvrb	233016
Ifitm6	213002
Pafah1b3	18476
Tmed8	382620
Plekha2	83436
Zc3h7a	106205
Pilra	231805
Creb3	12913
Bdh1	71911
Myo1d	338367
Serpinh1	12406
Ube2e2	218793
Chchd6	66098
Col15a1	12819
Stambpl1	76630
Snx2	67804
Ankib1	70797
Chmp4b	75608
Col1a1	12842
Atp6v0c-ps2	100039636
Rnf34	80751
Lrrc32	434215
Acvr2a	11480
Bicc1	83675
Plaur	18793
Ran	19384
Minpp1	17330
Ptpn6	15170
B3gnt2	53625
Itprip	414801
Atf3	11910
Sav1	64010
Mrpl47	74600
Tle4	21888
Pgk1	18655
Cmpk1	66588
Txndc17	52700
Cxcl16	66102
Gm15787	100504007
Bbx	70508
Dek	110052
Cfap45	71870
Nt5m	103850
Usp31	76179
Dmpk	13400
Extl3	54616
Msrb3	320183
Exoc6	107371
Tmbim6	110213
Tcf7l2	21416
M6pr	17113
Vim	22352
Rnf114	81018
Zfp160	224585
Bend6	320705
Isoc1	66307
Chn2	69993
Msi2	76626
Cdc25a	12530
BC051226	407803
Dennd2d	72121
Ube2e1	22194
Gm11696	100036768
Arhgef17	207212
Flot1	14251
Atad1	67979
Rab5c	19345
Tlk2	24086
Mif	17319
Mansc1	67729
Ttc9c	70387
Capza2	12343
Eps8	13860
Abhd17c	70178
Aars	234734
Stat5a	20850
N4bp1	80750
Tlr1	21897
Sertad1	55942
Ppp6r3	52036
Rfc3	69263
Prpf31	68988
Nadk2	68646
C4a	625018
Cyld	74256
Anxa4	11746
Flot2	14252
Zfp287	170740
Rps6ka4	56613
H2-Q10	15007
Fbxo4	106052
Rassf1	56289
Acta2	11475
Clec12a	232413
Stxbp5	78808
Crkl	12929
Timm10	30059
Psmb7	19177
Fyn	14360
Fbxl2	72179
Osbpl1a	64291
Cep85l	100038725
Triobp	110253
Mtdh	67154
Itpkb	320404
Cox7b	66142
Camsap1	227634
Efhc1	71877
Optn	71648
Psd	73728
Tlr6	21899
Rrbp1	81910
Nufip1	27275
Syne2	319565
Slc15a2	57738
Col8a1	12837
Gapdh	14433
Fabp3	14077
Rab19	19331
Acot9	56360
Cacna1b	12287
Abcg1	11307
Senp1	223870
Zbtb3	75291
Ppt2	54397
Plcl2	224860
Slirp	380773
Tulp3	22158
Snd1	56463
Vamp8	22320
Ublcp1	79560
Plek	56193
Fmnl3	22379
Mcur1	76137
Mcmbp	210711
Pfkl	18641
Tbxas1	21391
Tomm70a	28185
Coq2	71883
Nr3c1	14815
Hcls1	15163
Gtf3c5	70239
Mysm1	320713
Tor1aip2	240832
H2-M3	14991
Psmg4	69666
Oas2	246728
Rnf139	75841
Cenpj	219103
Zfp513	101023
Rap1b	215449
Stk19	54402
Ahsa1	217737
Hsdl2	72479
Cnih4	98417
1700001L05Rik	69291
Lmtk2	231876
Cisd2	67006
Mdm2	17246
H2-Q1	15006
Sptbn1	20742
Coq7	12850
Aldh18a1	56454
Ednra	13617
Slc25a5	11740
Brip1os	74038
Shb	230126
Zc3hav1	78781
Skil	20482
Cyp4f16	70101
Pibf1	52023
Tbkbp1	73174
Actg1	11465
Mvp	78388
Rasgef1b	320292
Eef1e1	66143
Eif5a	276770
