# Supplementary material for: Integrative multi-omics analysis of IFNγ-induced macrophages and atherosclerotic plaques reveals macrophage-dependent STAT1-driven transcription in atherosclerosis
Source: Front Immunol. 2025 Jun 18;16:1590953. doi: 10.3389/fimmu.2025.1590953 (PMC12213720; doi:10.3389/fimmu.2025.1590953)
Supplement: Supplementary Table S4 — Cell type markers were used for the cell annotation of human atherosclerotic plaques. [file Table4.xlsx]

## Sheet: SMC
SMC
TAGLN
ACTA2
TPM2
MYL9
BGN
PPP1R14A
DSTN
CALD1
IGFBP2
MYH11
CRIP1
FN1
MFGE8
NOV
IGFBP7
ADIRF
TPM1
RGS5
VCAN
OGN
AEBP1
FLNA
SOD3
MYH10
CSRP1
FHL1
CD151
SPARC
CRIP2
CNN1
HSPB1
RAMP1
DKK3
PLN
C2orf40
SELENOM
CRYAB
CTGF
MFAP4
ASPN
PDLIM3
S100A6
LTBP1
NDUFA4
FRZB
MYL6
LGALS1
C12orf75
VIM
S100A4
NDUFA4L2
PLS3
PRSS23
C11orf96
FXYD1
ITGA8
CD9
MAP1B
COL14A1
NEXN
SORBS2
GAS6
SPARCL1
ITGB1
CAVIN3
CAV1
LMOD1
PALLD
COL18A1
COL8A1
MGP
PDLIM7
HCFC1R1
LTBP2
CAVIN1
CCDC3
SELENOW
PRELP
LPP
EFEMP1
ACTN1
PPDPF
TNFRSF11B
CYB5R3
ANTXR1
FMOD
MYLK
MGST3
EDIL3
COL4A2
COL1A2
COL6A2
FILIP1L
CRIM1
MCAM
SGCA
TPM4
TIMP1
TINAGL1
ID4

## Sheet: Pericyte
Pericyte
C11orf96
TAGLN
MYL9
MT1A
ACTA2
RGS5
IGFBP5
ADIRF
ID4
FABP4
MT1M
TPM1
GADD45B
TINAGL1
TPM2
JUN
ATF3
MT2A
RGS16
NDUFA4L2
DSTN
SOD3
NR4A1
SORBS2
RHOB
C2orf40
BCAM
HSPB1
FOS
RERGL
CYR61
ISYNA1
CRIP1
CYCS
PLN
MYH11
JUNB
EGR1
SPARCL1
CALD1
MT1E
ADAMTS1
CCL2
ZFP36
STEAP4
HES4
CNN1
CAV1
GEM
MYL6
CSRP2
MYLK
FILIP1L
CPE
ID3
HSPA1A
CSRP1
IGFBP7
MT1X
MGST3
SNCG
ARID5B
AGT
NDUFA4
CCDC3
NOTCH3
LBH
CALM2
HSPA1B
CRYAB
MAP1B
CEBPD
MCAM
COX4I2
PTP4A3
MTHFD2
PDK4
GJA4
PPP1R14A
A2M
PPP1R12A
44811
ACTB
CNN3
TSC22D1
HES1
RCAN2
EFHD1
NR2F2
44808
LHFPL6
NET1
CAV2
NUDT4
APOE
LMOD1
SYNPO2
GUCY1A1
RASL11A
NRGN

## Sheet: Fibroblast
Fibroblast
DCN
FBLN1
CFD
LUM
GSN
C7
SERPINF1
SFRP2
ADH1B
MGP
PTGDS
APOD
CCDC80
IGFBP6
PLA2G2A
TIMP3
DPT
MYOC
GPX3
RARRES2
C1S
SERPING1
C3
PI16
CST3
PLAC9
FBLN2
PCOLCE
CFH
CXCL14
CYR61
C1R
FBLN5
ITM2A
MFAP5
CCL2
FOS
CLU
PLTP
MMP2
IGFBP4
EGR1
COL1A2
TIMP1
PRELP
CYBRD1
EFEMP1
MT2A
MGST1
PODN
CXCL12
CTGF
IFITM3
PTN
EPHX1
NNMT
SRPX
MYC
LTBP4
JUN
OLFML3
MT1M
PLPP3
MT1A
NUPR1
PCOLCE2
HSPB6
DNAJB1
S100A13
MFAP4
WISP2
SPTBN1
LAPTM4A
RARRES1
GPC3
MT1X
FMO2
CTSK
CEBPD
ALDH2
NR4A1
ITM2B
CHRDL1
QSOX1
GADD45B
CRISPLD2
RNASE4
ABI3BP
COL6A2
PMP22
SFRP4
SSPN
CTSF
SCARA5
IFITM2
NTRK2
FOSB
CYGB
ADD3
EMP1

## Sheet: Monocytes_DC
Monocytes_DC
HLA-DPA1
HLA-DRA
C1QB
C1QA
HLA-DRB1
C1QC
HLA-DPB1
CD14
CD74
HLA-DRB5
HLA-DQB1
HLA-DQA1
AIF1
TYROBP
FCER1G
FCGR3A
SELENOP
MS4A6A
HLA-DMA
FCGBP
FOLR2
CTSB
CYBA
RNASE1
FCGR2A
LYZ
FTL
MS4A7
CTSS
VSIG4
F13A1
MSR1
HLA-DQA2
HLA-DMB
LAPTM5
CD68
NPC2
CTSZ
MRC1
MS4A4A
TYMP
FCGRT
VAMP8
CSF1R
TMSB4X
TMEM176B
FCGR1A
PLTP
CTSD
CPVL
MNDA
GRN
RGS10
MAFB
SPI1
CYBB
SAT1
C3AR1
CD163
STAB1
LST1
MARCKS
RNASET2
CTSC
ITGB2
ARPC3
CXCL16
CST3
PSAP
HCST
IGSF6
GPR34
C1orf162
HERPUD1
ALOX5AP
SGK1
RNASE6
SLCO2B1
DAB2
CTSH
PYCARD
CAPG
SLC40A1
ATP6V0B
VMO1
TUBA1B
LGMN
RGS2
CLEC7A
FAM49B
FTH1
PPT1
YWHAH
C5AR1
TGFBI
GNAI2
ARRB2
HMOX1
ITM2B
CEBPD

## Sheet: B_cell
B_cell
CD79A
CD37
MS4A1
RPS29
IGKC
RPL13A
LTB
RPL27A
RPL41
HLA-DRA
CD52
RPL21
RPS27
RPS20
BANK1
MALAT1
BTG1
RPLP2
EZR
CD83
RPS2
RPS10
CD74
JUND
GNB2L1
RPL39
RPSA
EEF1B2
RPS17
RPL31
RPS18
RPS5
CD69
MT-CO1
RPL13
RPL11
RPS11
RPS28
HLA-DQB1
RPS6
TNFRSF13C
RALGPS2
HLA-DQA2
RPS12
CXCR4
RPL34
CD79B
RPS14
CCR7
VPREB3
RPL18A
RPL3
CORO1A
RPS27A
HLA-DQA1
RPL19
RPL9
CYBA
RPS8
RPL32
LAPTM5
CD48
RPL7
RPS15
RPL23A
RPL38
MARCKS
HLA-DPB1
RPS7
SMAP2
RPL10A
RPS15A
RPS23
RPL18
HLA-DRB5
REL
TXNIP
RPL23
RPL28
RPS21
RPL8
SPIB
RPS25
LIMD2
RPL30
RPL36A
RPS3
CD24
RPS16
HLA-B
MT-CO3
RPS19
RPL14
STK4
RPLP1
HERPUD1
RPL35A
RPL37
HLA-DPA1
FAU

## Sheet: Mast_cell
Mast_cell
TPSAB1
TPSB2
CPA3
MS4A2
AREG
HPGDS
HPGD
GATA2
RGS13
KIT
IL1RL1
RHEX
HDC
SLC18A2
VWA5A
BIRC3
ADCYAP1
RAC2
SELENOK
AL157895.1
CAPG
RAB27B
CD69
SOCS1
ALOX5AP
LTC4S
SRGN
GLUL
SAMSN1
NFKBIA
FTH1
CALB2
MLPH
FOSB
LMO4
ANXA1
FCER1A
RGS2
SERPINB1
GPR65
RPL36AL
ACOT7
BATF
BTK
RHOH
ARHGAP18
DDIT4
TPSD1
AC020916.1
FCER1G
TMEM176B
NFKBIZ
FXYD5
HSPA5
CD37
GALC
LMNA
CLIC1
MAOB
GCSAML
CD44
RPL23
PLIN2
CPM
ALOX5
REL
CAVIN2
PTMA
PPP1R15A
UBB
RPL11
ITM2C
FAU
GADD45B
TNIK
STMN1
NFKBID
ANKRD28
H3F3B
ACSL4
CKLF
SNHG8
CD82
RPL34
LEO1
ASAH1
RGS1
ZNF331
SQSTM1
MALAT1
SLC2A3
RPL30
BHLHE40
PRDX6
SYAP1
AKAP13
LAPTM5
LAPTM4A
PTGS1
RPL14

## Sheet: Activated_NK
Activated_NK
XCL1
XCL2
NKG7
GNLY
CCL4
CCL5
CD7
CTSW
CST7
CD69
KLRD1
GZMA
DUSP2
AREG
KLRB1
CCL4L2
PRF1
GZMB
HCST
NR4A2
IFNG
CXCR4
GZMH
SRGN
ZFP36L2
BTG1
CD247
HOPX
KLRC1
TRDC
RAC2
HLA-B
GZMM
IFITM1
PTPRC
CORO1A
APOBEC3G
JUND
TSC22D3
MATK
HLA-A
HLA-C
IRF1
ARHGDIB
CMC1
IL32
MT-CO1
LCP1
SOCS1
TUBA4A
SLA
TAGAP
PFN1
EVL
CLIC3
GZMK
KLRF1
MALAT1
STK17A
IL2RB
DDIT4
ALOX5AP
CLEC2B
B2M
ZNF331
ITGB2
KRT81
IL2RG
RARRES3
ARPC5L
RGCC
KRT86
CD48
ITM2C
TYROBP
LSP1
VPS37B
PIK3R1
PTPRCAP
CYTIP
IFITM2
TRBC1
TRBC2
CD53
LIMD2
FAM177A1
PNRC1
TGFB1
CD160
TXNIP
STK17B
BIN2
ADGRE5
ID2
HSP90AA1
RPS3
SKAP1
SAMD3
STK4
IER2

## Sheet: NAMPT_Neutrophils
NAMPT_Neutrophils
S100A8
S100A9
MNDA
NEAT1
NAMPT
IFITM2
S100A12
CSF3R
RGS2
CMTM2
FCGR3B
LST1
BASP1
G0S2
SMCHD1
H3F3A
FPR1
RIPOR2
NCF1
SLC25A37
CTSS
ANP32A
IL1R2
FTH1
S100P
ALOX5AP
MXD1
RNF149
CXCL8
GCA
TMEM154
SMAP2
CD55
S100A11
LITAF
MX2
LCP1
CXCR2
PTPRE
GMFG
EFHD2
BCL2A1
SORL1
SRGN
C5AR1
LRRK2
SAT1
SAMSN1
IVNS1ABP
SELL
LAMTOR4
SMIM25
TYROBP
PTPRC
SLC11A1
PTGS2
FYB1
YPEL3
LYN
SOD2
KIAA1551
AIF1
ABHD5
RAB11FIP1
TALDO1
IRS2
ACSL1
PLCG2
ATP5F1E
MYO1F
SPI1
MBOAT7
AQP9
BRI3
IRF1
NABP1
H3F3B
NCF2
SYAP1
TREM1
SLA
EVI2B
PLEK
ADGRE5
GLUL
ARPC5
VASP
USP15
JAML
IGF2R
TNFRSF1B
LRRFIP1
COTL1
SEC14L1
ICAM3
ATP6V0B
NOP10
LSP1
MTRNR2L12
VSIR

## Sheet: Inflammatory_Mac
Inflammatory_Mac
CCL3L1
IL1B
CXCL8
CCL3
CCL4L2
CXCL3
CXCL2
CCL4
IER3
BCL2A1
SAT1
SOD2
MIR155HG
PLAUR
NFKBIA
G0S2
CD74
TNFAIP3
CCL20
CXCL1
TNF
INSIG1
HLA-DRA
C1QC
SRGN
RGS1
NLRP3
HLA-DPB1
NFKB1
GPR183
CD83
HLA-DPA1
HLA-DQA1
C15orf48
C1QA
MS4A7
C5AR1
HLA-DRB1
PLEK
NAMPT
RBKS
REL
C1QB
FCGR2A
NFKBIZ
KDM6B
TYROBP
MMP19
CDKN1A
HLA-DQB1
ICAM1
PNRC1
CEBPB
FTH1
PELI1
PPP1R15A
SGK1
PTGS2
DUSP2
LITAF
FCER1G
HSPH1
THAP2
CD68
HSPA1A
CFLAR
EBI3
BIRC3
NR4A3
NINJ1
SELENOP
CTSB
PLIN2
SERPINB9
MS4A6A
KLF6
AIF1
HSP90AA1
ZFAND5
PHLDA1
HLA-DMA
FTL
LCP2
MGAT1
ATP1B3
FGL2
PFKFB3
ID2
EIF4E
MMP9
IL1A
MAP3K8
TRAF1
RNASE1
NR4A2
PMAIP1
LAPTM5
NEAT1
HLA-DRB5
ZFP36

## Sheet: Phagocytosis_Mac
Phagocytosis_Mac
HLA-DPA1
HLA-DRA
HLA-DRB1
CCL3
C1QB
CD74
C1QC
C1QA
HLA-DPB1
CCL4L2
HSPA1A
HLA-DRB5
DNAJB1
HLA-DQA1
HSPA1B
CCL4
SGK1
CD14
CCL3L1
HLA-DQB1
TYROBP
AIF1
CD83
MS4A6A
KLF6
HSP90AA1
FCGR3A
FCER1G
HLA-DMA
HSPH1
SELENOP
RGS1
FOS
IER3
DUSP1
SAT1
FCGR2A
MS4A7
MAFB
HSPA6
FOLR2
CEBPD
PPP1R15A
FTL
ATF3
CTSB
CYBA
RGS2
CXCL8
LYZ
CD68
MS4A4A
FCGR1A
NPC2
CTSS
HLA-DMB
LAPTM5
IER5
VSIG4
CTSZ
RNASE1
GPR34
GADD45B
JUN
KLF4
MSR1
C3AR1
TNFAIP3
RGS10
SPI1
ZFAND2A
RNASET2
NR4A2
IGSF6
CPVL
MRC1
HMOX1
ZFP36L1
CSF1R
F13A1
C5AR1
CYBB
HERPUD1
CD163
MNDA
CXCL16
FCGRT
OTUD1
ITGB2
HLA-DQA2
FCGBP
GRN
HSPA8
RHOB
MARCKS
CLEC7A
CH25H
VAMP8
PLEK
NEAT1

[truncated: 7 more sheets: Tissue_resident_Mac, Foamy_Mac1, Foamy_Mac2, Plasma_cell, pDC, cDC, Neuron]
