# Supplementary material for: Integrative multi-omics analysis of IFNγ-induced macrophages and atherosclerotic plaques reveals macrophage-dependent STAT1-driven transcription in atherosclerosis
Source: Front Immunol. 2025 Jun 18;16:1590953. doi: 10.3389/fimmu.2025.1590953 (PMC12213720; doi:10.3389/fimmu.2025.1590953)
Supplement: Supplementary Table S5 — The differentially expressed genes in each human macrophage subtype. [file Table5.xlsx]

## Sheet: SingleCellHuman_Mq_Full_DEG_fil
Table S5: The differentially expressed genes in each human macrophage subtype. The genes are filtered based on padj <0.05 and log2FoldChange < -0.25 & >0.25.
Cell_Type	baseMean	log2FoldChange	lfcSE	stat	pvalue	padj	gene
Foamy_Mq	0.341273	24.4266	114.837	90.1572	2.02671e-19	2.86548e-19	JCHAIN
Foamy_Mq	0.693287	21.6621	78.3677	3506.58	0	0	ATP5H
Foamy_Mq	0.693796	21.617	78.6062	3466.9	0	0	ATP5D
Foamy_Mq	0.640304	21.6066	81.2912	3208.73	0	0	ATP5A1
Foamy_Mq	0.54635	21.3809	81.8252	2827.35	0	0	SHFM1
Foamy_Mq	0.542433	21.3353	82.3949	2788.67	0	0	C19orf43
Foamy_Mq	0.532004	21.3322	81.1013	2753.73	0	0	ATP5C1
Foamy_Mq	0.522941	21.3297	82.0548	2668.33	0	0	ATP5F1
Foamy_Mq	0.531371	21.3219	81.6153	2674.99	0	0	C11orf31
Foamy_Mq	0.538187	21.3197	80.5357	2799.97	0	0	MYEOV2
Foamy_Mq	0.562131	21.3127	78.1582	2781.19	0	0	2024-09-15
Foamy_Mq	0.519378	21.3029	82.8663	2653.12	0	0	SELT
Foamy_Mq	0.53873	21.185	72.7142	3922.83	0	0	IGFBP7
Foamy_Mq	0.456813	21.1806	108.37	967.19	2.3579e-209	1.64834e-208	HN1
Foamy_Mq	0.43723	21.152	91.0712	1416.75	6.84559e-307	5.55744e-306	AC090498.1
Foamy_Mq	0.608394	21.1235	79.1536	621	2.82388e-134	1.39348e-133	IGKC
Foamy_Mq	0.483054	21.1225	79.9508	2363.65	0	0	ATPIF1
Foamy_Mq	0.413905	20.9638	81.5034	2101.41	0	0	LINC00493
Foamy_Mq	0.39257	20.9473	85.5024	1945.42	0	0	TCEB1
Foamy_Mq	0.685444	20.8875	141.558	777.414	3.42463e-168	2.02e-167	C10orf54
Foamy_Mq	0.397264	20.8672	81.3561	1904.42	0	0	SELK
Foamy_Mq	0.428969	20.7718	126.407	720.334	8.18144e-156	4.57554e-155	FYB
Foamy_Mq	0.380549	20.7545	74.2154	2612.18	0	0	TAGLN
Foamy_Mq	0.361402	20.5171	71.1013	2628.35	0	0	ACTA2
Foamy_Mq	0.474685	20.4749	142.476	547.524	2.39064e-118	1.02553e-117	FAM26F
Foamy_Mq	0.669202	18.8322	184.875	63.6105	9.94356e-14	1.27244e-13	NUPR1
Foamy_Mq	0.452321	16.7902	196.139	28.0671	3.51607e-06	3.89814e-06	CCL13
Foamy_Mq	1.78256	14.9061	6.53003	8482.62	0	0	ATP5L
Foamy_Mq	1.51613	14.8228	7.04356	6809.9	0	0	ATP5G2
Foamy_Mq	1.12415	14.611	7.55174	5401.57	0	0	TCEB2
Foamy_Mq	1.04897	14.5565	7.76234	5038.01	0	0	USMG5
Foamy_Mq	1.07552	14.5539	7.55884	5050.44	0	0	ATP5J2
Foamy_Mq	0.924553	14.4866	8.00646	4535.64	0	0	C14orf2
Foamy_Mq	0.942346	14.4809	8.05995	4383.69	0	0	ATP5I
Foamy_Mq	0.905095	14.4722	8.02367	4443.24	0	0	ATP5B
Foamy_Mq	0.894161	14.4502	7.94224	4363.26	0	0	ATP5O
Foamy_Mq	0.828637	14.4265	8.62262	3804.43	0	0	GLTSCR2
Foamy_Mq	0.79053	14.373	8.19038	3938.83	0	0	ATP5G3
Foamy_Mq	1.22268	14.281	5.5904	8394.74	0	0	MGP
Foamy_Mq	0.677019	14.2501	8.42042	3493.33	0	0	ATP5J
Foamy_Mq	1.09158	5.76428	1.45001	1761.18	0	0	MTRNR2L8
Foamy_Mq	0.674499	4.05997	0.338858	571.482	1.53281e-123	6.72831e-123	GPX3
Foamy_Mq	0.462643	3.91845	0.796963	70.1127	4.03763e-15	5.26496e-15	IFI27
Foamy_Mq	0.765231	3.32903	0.270227	307.244	2.69116e-66	6.95832e-66	C2
Foamy_Mq	3.65003	2.95271	0.784436	1716.6	0	0	MTRNR2L12
Foamy_Mq	4.44294	2.91992	0.246259	496.014	3.48777e-107	1.40816e-106	CFD
Foamy_Mq	0.754671	2.90878	0.277362	653.078	3.13386e-141	1.62059e-140	TCOF1
Foamy_Mq	0.311075	2.85077	0.348398	135.492	3.54287e-29	5.77725e-29	SDC2
Foamy_Mq	0.871986	2.64852	0.158969	1631.65	0	0	NBEAL1
Foamy_Mq	6.83212	2.62543	0.120349	538.421	2.2479e-116	9.58851e-116	PLTP
Foamy_Mq	5.80395	2.58392	0.0659063	11300.1	0	0	RPS17
Foamy_Mq	11.1713	2.57222	0.125614	402.527	6.27781e-87	2.05184e-86	CTSD
Foamy_Mq	1.14329	2.55326	0.159848	431.22	3.82046e-93	1.30518e-92	CD59
Foamy_Mq	1.36199	2.52911	0.150695	620.739	3.21663e-134	1.56681e-133	FPR1
Foamy_Mq	0.540343	2.42069	0.279298	380.515	3.67635e-82	1.16136e-81	COLEC12
Foamy_Mq	5.2177	2.34113	0.0982631	667.312	2.5697e-144	1.34731e-143	TYMP
Foamy_Mq	1.16393	2.29093	0.156063	491.112	4.02428e-106	1.58247e-105	SLC16A3
Foamy_Mq	0.877227	2.28205	0.186905	276.968	9.59003e-60	2.27688e-59	PMP22
Foamy_Mq	0.553354	2.22421	0.203928	269.818	3.38023e-58	7.78071e-58	MT1X
Foamy_Mq	9.49015	2.21093	0.110539	366.506	3.97593e-79	1.18649e-78	S100A6
Foamy_Mq	0.356294	2.12945	0.239884	173.975	1.76425e-37	3.23303e-37	ABCG1
Foamy_Mq	0.458669	2.06985	0.227778	204.418	4.68335e-44	9.37912e-44	EPHX1
Foamy_Mq	0.579448	2.06818	0.175366	251.229	3.54829e-54	7.8793e-54	PLP2
Foamy_Mq	0.446555	2.0198	0.242028	98.4	3.43167e-21	4.98252e-21	DNASE2
Foamy_Mq	0.458018	1.964	0.526237	31.1497	7.90527e-07	8.90818e-07	IL2RA
Foamy_Mq	0.692381	1.96078	0.341341	132.975	1.23581e-28	1.99794e-28	IFIT3
Foamy_Mq	11.999	1.92645	0.0639585	941.364	9.43246e-204	6.30222e-203	CD63
Foamy_Mq	0.60598	1.89468	0.169811	153.699	4.19455e-33	7.2635e-33	HPGDS
Foamy_Mq	1.20469	1.87537	0.24995	141.668	1.65101e-30	2.75168e-30	IFIT2
Foamy_Mq	2.57187	1.83158	0.119533	425.959	5.26997e-92	1.78423e-91	CTSL
Foamy_Mq	0.529129	1.83135	0.322978	198.191	1.03753e-42	2.06142e-42	SDS
Foamy_Mq	3.50897	1.81426	0.111779	344.569	2.23677e-74	6.20867e-74	TMEM176B
Foamy_Mq	0.964092	1.80235	0.163004	290.017	1.43994e-62	3.57617e-62	SERPING1
Foamy_Mq	0.677961	1.78285	0.228996	101.304	8.14764e-22	1.20854e-21	SERPINF1
Foamy_Mq	1.94863	1.76338	0.104503	842.867	2.18336e-182	1.35118e-181	TIMP1
Foamy_Mq	15.7181	1.74337	0.0491144	5899.81	0	0	RPL13A
Foamy_Mq	166.385	1.73615	0.0478101	2148.75	0	0	MALAT1
Foamy_Mq	1.01196	1.73532	0.136175	560.828	3.12573e-121	1.36412e-120	ACSL1
Foamy_Mq	0.530377	1.68279	0.274975	178.784	1.61473e-38	3.02511e-38	BHLHE41
Foamy_Mq	20.2422	1.68038	0.202945	155.478	1.73354e-33	3.02968e-33	APOE
Foamy_Mq	3.51467	1.59761	0.100119	339.744	2.47936e-73	6.80696e-73	CD9
Foamy_Mq	6.56734	1.57201	0.0557939	3954.31	0	0	RPS20
Foamy_Mq	0.518131	1.56093	0.229658	272.73	7.92344e-59	1.83503e-58	SDC3
Foamy_Mq	0.654573	1.54221	0.202153	274.801	2.82299e-59	6.63975e-59	SAP30
Foamy_Mq	0.934982	1.53032	0.157147	231.344	7.08409e-50	1.49399e-49	FUCA1
Foamy_Mq	1.57561	1.51744	0.125789	210.981	1.78693e-45	3.63647e-45	TMEM176A
Foamy_Mq	8.99874	1.49089	0.0513044	4731.24	0	0	RPL7
Foamy_Mq	1.65432	1.48094	0.109515	248.564	1.33757e-53	2.91868e-53	GSTO1
Foamy_Mq	2.12731	1.4792	0.101751	315.109	5.33961e-68	1.39495e-67	LDHA
Foamy_Mq	8.9599	1.46917	0.0991906	250.856	4.2728e-54	9.43264e-54	LGALS1
Foamy_Mq	4.27681	1.4186	0.0966003	295.152	1.11399e-63	2.79424e-63	ANXA2
Foamy_Mq	8.1844	1.39407	0.052613	5476.36	0	0	RPL31
Foamy_Mq	4.53713	1.38962	0.218053	40.431	8.63357e-09	1.00903e-08	APOC1
Foamy_Mq	0.409016	1.38456	0.227123	138.191	9.28e-30	1.52978e-29	TNFSF10
Foamy_Mq	4.06587	1.38303	0.109782	600.513	7.80071e-130	3.63551e-129	HLA-DQA2
Foamy_Mq	10.7043	1.38017	0.100716	171.615	5.70051e-37	1.03459e-36	S100A4
Foamy_Mq	4.24154	1.35755	0.0971469	370.42	5.64667e-80	1.7401e-79	ANXA1
Foamy_Mq	0.386999	1.34406	0.205191	84.9121	2.71032e-18	3.73411e-18	KYNU
Foamy_Mq	17.6422	1.34348	0.073814	312.716	1.76028e-67	4.58279e-67	CD14
Foamy_Mq	0.631904	1.30458	0.159936	90.2929	1.89511e-19	2.68445e-19	VAMP5
Foamy_Mq	0.356912	1.29767	0.257992	288.404	3.21524e-62	7.93303e-62	IGFBP4
Foamy_Mq	0.629104	1.251	0.199586	226.276	8.83205e-49	1.84204e-48	GOLIM4
Foamy_Mq	0.412856	1.21497	0.248998	43.3402	2.08389e-09	2.45451e-09	CRIP1
Foamy_Mq	1.13054	1.21112	0.227515	946.017	9.23262e-205	6.22377e-204	METRNL
Foamy_Mq	2.21983	1.20172	0.0974066	234.947	1.17807e-50	2.51254e-50	RPS27L
Foamy_Mq	2.37333	1.17469	0.0888008	367.794	2.09136e-79	6.34128e-79	ENO1
Foamy_Mq	0.616488	1.17404	0.160944	87.5046	7.52395e-19	1.04615e-18	GPR65
Foamy_Mq	0.671882	1.1648	0.159267	78.8992	5.28619e-17	7.10155e-17	AXL
Foamy_Mq	0.507014	1.13942	0.166181	150.193	2.39365e-32	4.09798e-32	PDCL3
Foamy_Mq	0.58993	1.13325	0.149966	80.8652	2.00189e-17	2.71443e-17	LGALS3BP
Foamy_Mq	2.40121	1.12776	0.0868271	451.008	1.97191e-97	7.22714e-97	PKM
Foamy_Mq	0.400664	1.1119	0.219262	177.435	3.15727e-38	5.85685e-38	ASPH
Foamy_Mq	1.20972	1.09828	0.230209	1482.87	3.073e-321	2.6363e-320	PLCG2
Foamy_Mq	2.23782	1.08845	0.130925	277.95	5.87923e-60	1.40915e-59	CREM
Foamy_Mq	5.75458	1.06536	0.0964566	178.285	2.0692e-38	3.85741e-38	S100A10
Foamy_Mq	1.97065	1.06346	0.0894638	435.205	5.23322e-94	1.8292e-93	AKR1B1
Foamy_Mq	0.472769	1.03756	0.169744	204.476	4.55031e-44	9.13692e-44	GPR137B
Foamy_Mq	0.92359	1.01481	0.132518	76.5853	1.65685e-16	2.20621e-16	TMEM70
Foamy_Mq	0.311736	1.00942	0.278415	172.098	4.48435e-37	8.19778e-37	NCKAP5
Foamy_Mq	1.80767	1.00548	0.116573	103.83	2.33237e-22	3.50784e-22	VMO1
Foamy_Mq	1.76035	0.952626	0.18512	44.3124	1.29531e-09	1.53526e-09	GPNMB
Foamy_Mq	93.0394	0.914513	0.0573923	380.519	3.6696e-82	1.16136e-81	FTH1
Foamy_Mq	0.900609	0.90958	0.129502	127.431	1.93456e-27	3.07493e-27	ALDH2
Foamy_Mq	0.376476	0.902069	0.214003	103.882	2.27322e-22	3.42571e-22	MAMDC2
Foamy_Mq	0.835572	0.900183	0.145847	264.322	5.22132e-57	1.19097e-56	ADAM9
Foamy_Mq	1.50224	0.875848	0.0960579	320.748	3.21169e-69	8.50815e-69	RHOC
Foamy_Mq	0.826738	0.873168	0.150639	181.133	5.01981e-39	9.5225e-39	IFI30
Foamy_Mq	0.824723	0.861967	0.184864	72.0935	1.52014e-15	1.99254e-15	INTS6
Foamy_Mq	0.781882	0.849868	0.169748	141.174	2.11052e-30	3.49439e-30	SAMSN1
Foamy_Mq	0.30276	0.841146	0.279092	65.9621	3.12275e-14	4.00965e-14	HAMP
Foamy_Mq	0.370579	0.832869	0.233978	219.271	2.88589e-47	5.98584e-47	LINC01094
Foamy_Mq	0.538559	0.804278	0.206357	339.03	3.53893e-73	9.68078e-73	TRIM38
Foamy_Mq	13.8847	0.79929	0.0677458	153.707	4.17833e-33	7.25205e-33	CTSB
Foamy_Mq	10.412	0.797206	0.0796587	273.477	5.45913e-59	1.2682e-58	FCGR3A
Foamy_Mq	1.33088	0.7928	0.199208	83.4604	5.55377e-18	7.59618e-18	LMNA
Foamy_Mq	1.18179	0.790642	0.108952	247.517	2.25323e-53	4.88847e-53	LILRB4
Foamy_Mq	0.392949	0.782397	0.34558	136.047	2.69025e-29	4.3964e-29	SLC16A10
Foamy_Mq	2.2908	0.782332	0.0983764	77.8114	9.04514e-17	1.21083e-16	EMP3
Foamy_Mq	0.350755	0.773939	0.191844	27.6536	4.2939e-06	4.73269e-06	RALA
Foamy_Mq	0.887035	0.762948	0.147712	327.919	9.00304e-71	2.42761e-70	FAM133B
Foamy_Mq	0.367411	0.758888	0.182804	57.9265	1.62969e-12	2.04728e-12	THUMPD3-AS1
Foamy_Mq	0.372881	0.749189	0.212898	80.0848	2.94333e-17	3.96824e-17	MMP14
Foamy_Mq	0.576711	0.748014	0.159274	94.4491	2.42493e-20	3.48728e-20	EIF4E
Foamy_Mq	14.2587	0.739504	0.063734	259.264	6.48557e-56	1.47045e-55	S100A11
Foamy_Mq	0.370605	0.739062	0.284287	57.8238	1.71415e-12	2.14981e-12	ENPP2
Foamy_Mq	0.529694	0.734057	0.285177	919.112	6.33083e-199	4.15633e-198	PPP1R14B
Foamy_Mq	1.71125	0.727436	0.0727774	3760.27	0	0	ALDOA
Foamy_Mq	6.82004	0.724864	0.159034	129.354	7.45038e-28	1.19175e-27	FCGBP
Foamy_Mq	32.7059	0.720712	0.0608366	367.214	2.79294e-79	8.43467e-79	C1QB
Foamy_Mq	2.18229	0.720027	0.131748	352.108	5.21407e-76	1.47993e-75	MT2A
Foamy_Mq	0.728836	0.719566	0.134295	366.753	3.51514e-79	1.05315e-78	FCGR1B
Foamy_Mq	3.92992	0.719059	0.0781688	157.977	5.00825e-34	8.79356e-34	GLUL
Foamy_Mq	0.890353	0.707804	0.127159	110.396	9.01656e-24	1.37248e-23	MPC2
Foamy_Mq	3.55865	0.706847	0.0731553	416.253	6.67459e-90	2.22979e-89	LITAF
Foamy_Mq	0.32025	0.699683	0.224718	99.2232	2.28304e-21	3.34049e-21	OTOA
Foamy_Mq	0.667588	0.697702	0.159598	101.817	6.32155e-22	9.41374e-22	OLFML2B
Foamy_Mq	0.641621	0.674862	0.182932	118.092	1.98758e-25	3.0625e-25	ACP5
Foamy_Mq	3.31228	0.673036	0.0916808	123.755	1.19859e-26	1.88529e-26	CAPG
Foamy_Mq	0.58671	0.670844	0.154681	70.138	3.98759e-15	5.20871e-15	EPB41L2
Foamy_Mq	0.580695	0.666879	0.163919	35.7799	8.33529e-08	9.60785e-08	CD40
Foamy_Mq	10.0539	0.666069	0.0695476	199.28	6.03609e-43	1.20562e-42	TUBA1B
Foamy_Mq	0.520778	0.661371	0.160351	56.9593	2.6218e-12	3.27725e-12	MYADM
Foamy_Mq	0.441484	0.638411	0.235394	304.606	1.00216e-65	2.57358e-65	LMO2
Foamy_Mq	0.58036	0.633536	0.231799	103.13	3.29911e-22	4.94212e-22	TFRC
Foamy_Mq	0.615467	0.611934	0.133775	47.5929	2.59951e-10	3.12024e-10	PDIA4
Foamy_Mq	2.93974	0.605709	0.0825412	369.157	1.06019e-79	3.24067e-79	C1orf162
Foamy_Mq	0.409619	0.600399	0.311806	89.0049	3.58323e-19	5.03787e-19	S100B
Foamy_Mq	0.643535	0.595327	0.159577	26.617	7.08265e-06	7.76111e-06	DDIT3
Foamy_Mq	0.337761	0.593825	0.24435	80.2736	2.68132e-17	3.62146e-17	CEBPA
Foamy_Mq	1.367	0.592929	0.241326	34.66	1.43736e-07	1.64425e-07	S100A9
Foamy_Mq	1.39132	0.59158	0.107001	50.1553	7.40349e-11	8.98655e-11	TPM4
Foamy_Mq	2.53669	0.589888	0.0937712	91.5541	1.01559e-19	1.44674e-19	PLD3
Foamy_Mq	48.9666	0.58364	0.0598173	921.399	2.01994e-199	1.33777e-198	ACTB
Foamy_Mq	2.31987	0.580437	0.112244	42.6003	2.99202e-09	3.51865e-09	TUBA1A
Foamy_Mq	11.7461	0.567276	0.0838354	98.6811	2.98589e-21	4.34364e-21	VIM
Foamy_Mq	0.617461	0.564348	0.160602	151.077	1.54344e-32	2.6484e-32	SRGAP1
Foamy_Mq	0.427144	0.551949	0.189003	183.869	1.28794e-39	2.46802e-39	PAG1
Foamy_Mq	1.35556	0.547615	0.10936	126.975	2.42638e-27	3.84857e-27	TXN
Foamy_Mq	0.54748	0.544108	0.173988	119.664	9.11471e-26	1.41017e-25	SLC15A3
Foamy_Mq	0.950835	0.542381	0.183226	12.2382	0.00661011	0.00678998	ISG15
Foamy_Mq	9.52315	0.536246	0.0640417	302.939	2.29986e-65	5.88608e-65	GAPDH
Foamy_Mq	0.447959	0.51579	0.165791	62.1343	2.05659e-13	2.61843e-13	IFI44
Foamy_Mq	13.7855	0.512824	0.0636172	618.813	8.41052e-134	4.04455e-133	PSAP
Foamy_Mq	0.838067	0.507636	0.117485	76.2375	1.96719e-16	2.61483e-16	CD300A
Foamy_Mq	0.908998	0.500433	0.150033	344.434	2.39286e-74	6.61761e-74	NABP1
Foamy_Mq	21.5803	0.499139	0.0476643	1420.77	9.15576e-308	7.51369e-307	MT-ND4
Foamy_Mq	1.27914	0.498736	0.11077	27.3334	5.01206e-06	5.50816e-06	LAP3
Foamy_Mq	0.565178	0.48528	0.168901	166.495	7.26491e-36	1.29363e-35	GOLGA4
Foamy_Mq	2.33536	0.478692	0.0927335	101.798	6.37974e-22	9.48171e-22	FCGR1A
Foamy_Mq	3.10809	0.477095	0.0840319	75.1883	3.3018e-16	4.37344e-16	ASAH1
Foamy_Mq	2.9407	0.475663	0.0864253	94.0969	2.88662e-20	4.14334e-20	CSTB
Foamy_Mq	11.1874	0.469876	0.0726156	614.978	5.70614e-133	2.70952e-132	SRGN
Foamy_Mq	3.619	0.467265	0.0884539	350.02	1.47687e-75	4.16058e-75	ALOX5AP
Foamy_Mq	0.467976	0.461533	0.155545	59.2447	8.52305e-13	1.07427e-12	MANF
Foamy_Mq	1.30295	0.455406	0.111395	205.325	2.98163e-44	6.01907e-44	TNFSF13B
Foamy_Mq	9.50872	0.429773	0.0565868	1203.18	1.49945e-260	1.1671e-259	PFN1
Foamy_Mq	2.6245	0.42754	0.0929388	900.282	7.68945e-195	5.00477e-194	BRI3
Foamy_Mq	1.15203	0.399996	0.105863	60.2537	5.1885e-13	6.57268e-13	ATP6V1B2
Foamy_Mq	2.65622	0.395896	0.104671	77.4583	1.07678e-16	1.43888e-16	LGALS3
Foamy_Mq	3.08873	0.390433	0.112875	485.98	5.21176e-105	2.0388e-104	F13A1
Foamy_Mq	0.509331	0.385811	0.181049	18.0829	0.000422877	0.000445911	SOX4
Foamy_Mq	0.403942	0.38439	0.16475	44.366	1.26177e-09	1.49786e-09	DRAM1
Foamy_Mq	0.446592	0.374159	0.190003	104.23	1.91366e-22	2.88962e-22	BASP1
Foamy_Mq	1.15726	0.368286	0.124513	280.179	1.9368e-60	4.70188e-60	VMP1
Foamy_Mq	0.440375	0.365655	0.19377	229.043	2.22742e-49	4.65845e-49	SCN1B
Foamy_Mq	1.15822	0.365115	0.105755	50.2836	6.95178e-11	8.45184e-11	ATOX1
Foamy_Mq	2.13479	0.364296	0.0857612	213.184	5.97148e-46	1.22513e-45	CORO1A
Foamy_Mq	0.32659	0.361547	0.234838	29.6817	1.61003e-06	1.80352e-06	MX1
Foamy_Mq	2.8487	0.360856	0.0801654	154.89	2.32181e-33	4.04843e-33	PRDX1
Foamy_Mq	0.486737	0.359048	0.185656	8.06982	0.0445906	0.045433	TOB1
Foamy_Mq	3.70814	0.357513	0.0774768	102.346	4.86298e-22	7.2704e-22	YWHAH
Foamy_Mq	0.409043	0.354265	0.176527	54.6071	8.3277e-12	1.03242e-11	EPSTI1
Foamy_Mq	186.023	0.353962	0.0533564	144.414	4.22333e-31	7.13337e-31	FTL
Foamy_Mq	0.531695	0.34546	0.165248	178.001	2.38347e-38	4.43232e-38	GCC2
Foamy_Mq	34.5743	0.338587	0.0543167	311.461	3.28906e-67	8.53348e-67	C1QA
Foamy_Mq	6.15676	0.328649	0.0791255	141.337	1.94631e-30	3.23671e-30	FOLR2
Foamy_Mq	4.44	0.326423	0.0756834	387.734	1.00451e-83	3.22727e-83	IFITM3
Foamy_Mq	1.03005	0.310325	0.116171	34.8944	1.28247e-07	1.47153e-07	CALM3
Foamy_Mq	1.59141	0.307894	0.137859	1791.71	0	0	TIMP2
Foamy_Mq	2.86131	0.307566	0.105571	192.414	1.8372e-41	3.56577e-41	ID2
Foamy_Mq	42.4332	0.306681	0.0505188	560.575	3.54602e-121	1.53865e-120	MT-CO1
Foamy_Mq	0.7109	0.299264	0.171013	644.115	2.75045e-139	1.4031e-138	EMB
Foamy_Mq	0.68022	0.29594	0.137989	83.9163	4.43359e-18	6.0972e-18	PTAFR
Foamy_Mq	1.17318	0.286951	0.159659	26.5462	7.32891e-06	8.01931e-06	FABP5
Foamy_Mq	0.373837	0.284064	0.205027	174.742	1.20461e-37	2.21285e-37	NUB1
Foamy_Mq	0.315606	0.274306	0.209009	132.39	1.65201e-28	2.6651e-28	MDM2
Foamy_Mq	1.71119	0.274289	0.223235	494.602	7.0558e-107	2.80375e-106	C3
Foamy_Mq	0.66333	0.263403	0.20381	116.96	3.48405e-25	5.35736e-25	HBEGF
Foamy_Mq	0.477409	0.259887	0.236189	82.6132	8.44117e-18	1.1483e-17	PLEKHO2
Foamy_Mq	0.315573	0.258828	0.201246	56.9936	2.57795e-12	3.22778e-12	CCND1
Foamy_Mq	4.87915	0.258662	0.0862092	1231.73	9.58696e-267	7.53975e-266	CTSZ
Foamy_Mq	2.77927	0.25611	0.0935755	21.0507	0.000102756	0.000110514	CPVL
Foamy_Mq	3.21827	0.255759	0.0803089	19.5855	0.000206846	0.000220578	CALR
Foamy_Mq	4.31482	-0.250284	0.0722169	175.642	7.69901e-38	1.41775e-37	HERPUD1
Foamy_Mq	0.485094	-0.260055	0.172607	352.378	4.55876e-76	1.29882e-75	BAZ2B
Foamy_Mq	0.686238	-0.260244	0.169526	357.952	2.82974e-77	8.21712e-77	H1FX
Foamy_Mq	1.53532	-0.260498	0.158008	205.754	2.40931e-44	4.88986e-44	PLAU
Foamy_Mq	0.473507	-0.265594	0.156628	180.441	7.08248e-39	1.33682e-38	GNA13
Foamy_Mq	0.738659	-0.270201	0.153175	353.765	2.2827e-76	6.52818e-76	RAP2B
Foamy_Mq	0.601323	-0.28955	0.166934	47.397	2.86141e-10	3.42915e-10	CX3CR1
Foamy_Mq	1.18926	-0.294328	0.113154	2361.62	0	0	RPS4Y1
Foamy_Mq	0.467909	-0.295596	0.164576	49.7646	8.96659e-11	1.0849e-10	POLR2A
Foamy_Mq	0.71725	-0.299187	0.134057	159.548	2.2946e-34	4.03828e-34	YME1L1
Foamy_Mq	1.70494	-0.301975	0.0932634	18.8698	0.000290885	0.00030802	IGSF6
Foamy_Mq	3.79598	-0.302024	0.132971	87.4921	7.57065e-19	1.05071e-18	CXCL8
Foamy_Mq	0.592281	-0.308268	0.145278	52.8088	2.01375e-11	2.47216e-11	CD55
Foamy_Mq	1.27641	-0.315077	0.143117	575.726	1.84256e-124	8.18314e-124	RUNX1
Foamy_Mq	0.355896	-0.318293	0.235268	16.1221	0.00107046	0.00111939	THBD
Foamy_Mq	0.411223	-0.330013	0.160354	85.2831	2.2562e-18	3.11414e-18	ITGAX
Foamy_Mq	0.368583	-0.331106	0.234985	41.7416	4.55213e-09	5.33674e-09	IFI44L
Foamy_Mq	0.949838	-0.344887	0.118541	60.286	5.10676e-13	6.48001e-13	PHACTR1
Foamy_Mq	2.9841	-0.351185	0.0944588	130.001	5.4064e-28	8.68475e-28	CXCR4
Foamy_Mq	0.685423	-0.355959	0.143735	27.8218	3.95873e-06	4.37604e-06	IRF1
Foamy_Mq	20.4126	-0.360314	0.0545213	1480.66	9.254e-321	7.85e-320	MT-CYB
Foamy_Mq	0.540884	-0.363785	0.137953	15.683	0.00131693	0.00137522	GK
Foamy_Mq	2.9485	-0.363811	0.116477	2217.25	0	0	JUND
Foamy_Mq	0.516167	-0.371886	0.17548	286.43	8.60121e-62	2.11528e-61	PARP14
Foamy_Mq	0.742148	-0.376435	0.150865	549.723	7.97966e-119	3.44265e-118	SLC4A7
Foamy_Mq	2.23282	-0.381484	0.0869981	805.966	2.19979e-174	1.30775e-173	KCTD12
Foamy_Mq	1.1755	-0.385941	0.113425	319.627	5.61627e-69	1.47745e-68	PLIN2
Foamy_Mq	0.498253	-0.388501	0.181023	442.168	1.62241e-95	5.86087e-95	PLXNB2
Foamy_Mq	0.467509	-0.389297	0.148425	15.671	0.00132442	0.00138113	FSCN1
Foamy_Mq	0.393298	-0.389846	0.13795	12.7197	0.00528358	0.00544216	RARRES3
Foamy_Mq	0.978971	-0.391337	0.131621	147.129	1.0966e-31	1.86052e-31	USP53
Foamy_Mq	0.671846	-0.391515	0.156351	483.917	1.45867e-104	5.67677e-104	MAN1A1
Foamy_Mq	18.5285	-0.395659	0.0500316	2560.04	0	0	MT-ND1
Foamy_Mq	0.393172	-0.399604	0.159978	46.5773	4.27493e-10	5.10692e-10	EPS8
Foamy_Mq	1.24275	-0.400015	0.102669	240.951	5.92859e-52	1.27162e-51	CCNL1
Foamy_Mq	0.527066	-0.402422	0.164984	449.245	4.75139e-97	1.73299e-96	PTBP3
Foamy_Mq	2.21705	-0.408417	0.0787541	87.8789	6.25288e-19	8.71019e-19	GPR34
Foamy_Mq	0.416164	-0.409185	0.144145	21.1323	9.88223e-05	0.000106435	GBP2
Foamy_Mq	1.85886	-0.40946	0.0916082	29.0732	2.16152e-06	2.41055e-06	C5AR1
Foamy_Mq	0.463573	-0.413764	0.184133	259.988	4.52221e-56	1.02839e-55	CHD4
Foamy_Mq	0.553063	-0.416645	0.137927	55.5744	5.17809e-12	6.45125e-12	SNX9
Foamy_Mq	0.466032	-0.417574	0.179859	46.1457	5.28112e-10	6.28904e-10	GADD45G
Foamy_Mq	0.530307	-0.419378	0.160117	271.315	1.60323e-58	3.70165e-58	EPS15
Foamy_Mq	0.794088	-0.419438	0.128869	367.109	2.94377e-79	8.85478e-79	CD84
Foamy_Mq	0.688636	-0.426706	0.180971	91.522	1.03185e-19	1.46712e-19	SOCS3
Foamy_Mq	4.50243	-0.428744	0.0757721	102.152	5.35496e-22	7.99011e-22	ZFP36L2
Foamy_Mq	0.488147	-0.430125	0.18445	435.132	5.42551e-94	1.88768e-93	HOMER3
Foamy_Mq	0.465522	-0.432304	0.158327	70.8599	2.79332e-15	3.65504e-15	IFRD1
Foamy_Mq	0.44952	-0.433872	0.202836	382.593	1.30438e-82	4.15531e-82	MAP3K2
Foamy_Mq	0.506381	-0.436463	0.151523	79.6679	3.61626e-17	4.86681e-17	FOXO3
Foamy_Mq	0.647113	-0.436901	0.145783	216.586	1.09806e-46	2.26512e-46	SPRED1
Foamy_Mq	0.57624	-0.439071	0.141708	54.5931	8.38515e-12	1.03783e-11	IRS2
Foamy_Mq	4.22138	-0.4406	0.0727445	3319.36	0	0	GNAS
Foamy_Mq	0.47423	-0.454588	0.165065	171.875	5.01147e-37	9.13928e-37	ST6GAL1
Foamy_Mq	2.64953	-0.47759	0.0840535	239.279	1.36248e-51	2.91409e-51	A2M
Foamy_Mq	0.506735	-0.477847	0.141474	34.4436	1.59686e-07	1.82395e-07	PFKFB3
Foamy_Mq	0.536711	-0.481571	0.135537	17.3214	0.00060692	0.000637308	SERPINB9
Foamy_Mq	0.510855	-0.483394	0.194769	616.356	2.86768e-133	1.37032e-132	CREBRF
Foamy_Mq	3.28066	-0.490969	0.0952646	733.818	9.74457e-159	5.5736e-158	STAB1
Foamy_Mq	0.305949	-0.493407	0.211519	43.7668	1.69148e-09	1.99854e-09	CD209
Foamy_Mq	1.15962	-0.501143	0.147676	50.5845	5.99816e-11	7.32785e-11	CHMP1B
Foamy_Mq	0.380828	-0.502459	0.175194	20.1429	0.000158555	0.000169559	CXorf21
Foamy_Mq	0.900934	-0.504047	0.113614	126.875	2.54985e-27	4.03593e-27	CFLAR
Foamy_Mq	0.408833	-0.504132	0.202702	438.997	7.89335e-95	2.8244e-94	PLEC
Foamy_Mq	5.90035	-0.512461	0.072621	205.723	2.44674e-44	4.95252e-44	TXNIP
Foamy_Mq	2.95231	-0.518077	0.0998038	642.814	5.26472e-139	2.66769e-138	MRC1
Foamy_Mq	2.19108	-0.519743	0.0810823	136.139	2.56956e-29	4.20828e-29	IFNGR1
Foamy_Mq	0.587327	-0.521324	0.152965	150.1	2.50694e-32	4.28222e-32	PTGER4
Foamy_Mq	0.598539	-0.521532	0.217481	80.8204	2.04673e-17	2.76932e-17	ID3
Foamy_Mq	0.52941	-0.522859	0.20038	69.2515	6.17335e-15	8.036e-15	HES1
Foamy_Mq	0.631167	-0.523919	0.121749	96.3387	9.51934e-21	1.37158e-20	B4GALT1
Foamy_Mq	4.25268	-0.532276	0.0604543	360.057	9.90905e-78	2.89974e-77	HSPA8
Foamy_Mq	0.879449	-0.548077	0.125333	467.447	5.40764e-101	2.04138e-100	ZFHX3
Foamy_Mq	0.466893	-0.551341	0.180858	13.2003	0.00422295	0.00436757	MID1IP1
Foamy_Mq	1.28996	-0.552905	0.102449	243.631	1.5604e-52	3.35642e-52	MPEG1
Foamy_Mq	0.89375	-0.559004	0.130966	599.06	1.61135e-129	7.4636e-129	NRP1
Foamy_Mq	0.630398	-0.56273	0.166676	30.3341	1.17386e-06	1.31885e-06	RGCC
Foamy_Mq	1.55953	-0.563658	0.110848	857.399	1.53874e-185	9.68125e-185	LRP1
Foamy_Mq	0.465673	-0.58421	0.174881	355.313	1.05516e-76	3.02906e-76	GOLGB1
Foamy_Mq	0.910902	-0.584604	0.11556	49.2814	1.13638e-10	1.37055e-10	PLEK
Foamy_Mq	0.523164	-0.584815	0.1453	101.222	8.48816e-22	1.25658e-21	PMAIP1
Foamy_Mq	38.7354	-0.593204	0.0463267	6856.62	0	0	MT-ND3
Foamy_Mq	0.617257	-0.597603	0.121201	38.5817	2.12852e-08	2.47617e-08	AOAH
Foamy_Mq	0.432027	-0.599187	0.183616	88.7798	4.00517e-19	5.61022e-19	CLEC5A
Foamy_Mq	1.27462	-0.602113	0.108105	96.8679	7.32563e-21	1.05752e-20	CITED2
Foamy_Mq	0.959117	-0.605925	0.117487	73.3482	8.18609e-16	1.07674e-15	CXCL12
Foamy_Mq	0.937364	-0.613561	0.106161	41.4561	5.23334e-09	6.12584e-09	NCF1
Foamy_Mq	1.40898	-0.617697	0.129758	320.72	3.25809e-69	8.6009e-69	DUSP6
Foamy_Mq	0.505648	-0.620216	0.106909	255.602	4.01857e-55	9.02982e-55	FKBP5
Foamy_Mq	1.43106	-0.621376	0.102321	671.464	3.23177e-145	1.7183e-144	IQGAP1
Foamy_Mq	0.406201	-0.63783	0.181519	120.781	5.23821e-26	8.15432e-26	SYNE1
Foamy_Mq	0.322857	-0.642976	0.215836	369.461	9.10849e-80	2.79549e-79	SIGLEC1
Foamy_Mq	0.688669	-0.657426	0.107571	130.191	4.91872e-28	7.9182e-28	EBI3
Foamy_Mq	0.605438	-0.659746	0.124416	35.5731	9.21806e-08	1.06092e-07	FILIP1L
Foamy_Mq	2.36158	-0.671187	0.145393	255.233	4.82971e-55	1.07564e-54	CXCL3
Foamy_Mq	2.92234	-0.676925	0.0876464	585.53	1.38129e-126	6.2076e-126	DAB2
Foamy_Mq	0.766415	-0.6801	0.140332	464.487	2.36787e-100	8.80663e-100	JMJD1C
Foamy_Mq	0.319142	-0.682047	0.198448	185.57	5.5284e-40	1.06207e-39	FAM198B
Foamy_Mq	0.634413	-0.693932	0.123869	87.3706	8.03937e-19	1.11371e-18	ETV5
Foamy_Mq	3.56698	-0.704974	0.0832331	114.337	1.27901e-24	1.95873e-24	BTG1
Foamy_Mq	0.590301	-0.706114	0.14301	196.062	2.9917e-42	5.88211e-42	P2RY13
Foamy_Mq	1.56669	-0.710748	0.110373	520.628	1.6151e-112	6.66341e-112	HNRNPU
Foamy_Mq	2.06844	-0.713662	0.0909968	249.276	9.38546e-54	2.05392e-53	FGL2
Foamy_Mq	1.28797	-0.714876	0.109457	441.063	2.81605e-95	1.01244e-94	OGFRL1
Foamy_Mq	0.516891	-0.715168	0.156976	83.8672	4.54247e-18	6.22425e-18	SORL1
Foamy_Mq	0.667495	-0.717102	0.138385	218.123	5.11071e-47	1.05715e-46	IRF2BP2
Foamy_Mq	1.0305	-0.730052	0.121155	456.534	1.25151e-98	4.60922e-98	IQGAP2
Foamy_Mq	0.335179	-0.737877	0.162142	47.7462	2.41141e-10	2.90369e-10	H1F0
Foamy_Mq	0.567481	-0.743895	0.135502	127.74	1.65973e-27	2.64366e-27	IVNS1ABP
Foamy_Mq	0.480764	-0.757104	0.135961	33.8919	2.08806e-07	2.37781e-07	PELI1
Foamy_Mq	0.534096	-0.761622	0.139557	46.3719	4.72728e-10	5.63838e-10	CLEC10A
Foamy_Mq	0.496975	-0.766532	0.137782	154.434	2.91152e-33	5.06496e-33	MERTK
Foamy_Mq	2.26273	-0.770102	0.108861	982.977	8.8714e-213	6.37896e-212	MAF
Foamy_Mq	7.15713	-0.771046	0.119612	277.973	5.81425e-60	1.39801e-59	LYZ
Foamy_Mq	1.58962	-0.774789	0.134339	74.498	4.64181e-16	6.12686e-16	GPR183
Foamy_Mq	31.1745	-0.782001	0.048238	1431.77	3.76169868546113e-310	0	MT-CO2
Foamy_Mq	2.15656	-0.791722	0.0785109	436.767	2.40022e-94	8.46808e-94	TSC22D3
Foamy_Mq	0.371758	-0.793598	0.314544	16.6028	0.00085289	0.00089435	AREG
Foamy_Mq	0.63444	-0.813333	0.155417	297.652	3.20574e-64	8.06778e-64	FCHO2
Foamy_Mq	0.317341	-0.825627	0.200429	112.32	3.47546e-24	5.31169e-24	ZNF503
Foamy_Mq	0.466135	-0.825908	0.171416	302.472	2.90307e-65	7.4048e-65	TGFBR1
Foamy_Mq	4.32863	-0.832729	0.0962156	470.088	1.44767e-101	5.49241e-101	IER2
Foamy_Mq	0.619935	-0.835273	0.14333	361.009	6.16244e-78	1.81744e-77	CEP170
Foamy_Mq	1.03462	-0.838825	0.137933	76.6401	1.61269e-16	2.1512e-16	FCGR2B
Foamy_Mq	0.305924	-0.846556	0.192984	58.2011	1.42388e-12	1.79172e-12	ZC3HAV1
Foamy_Mq	0.661323	-0.848278	0.111435	66.9511	1.91833e-14	2.48428e-14	MAP3K8
Foamy_Mq	0.361479	-0.865653	0.200271	259.121	6.96557e-56	1.57455e-55	JDP2
Foamy_Mq	0.326706	-0.865812	0.204554	331.488	1.51995e-71	4.12791e-71	NRIP1
Foamy_Mq	0.362158	-0.868611	0.216886	28.6072	2.70805e-06	3.0156e-06	C15orf48
Foamy_Mq	1.8042	-0.874659	0.0830213	142.85	9.18134e-31	1.54042e-30	DNAJA1
Foamy_Mq	0.583037	-0.877813	0.151896	182.62	2.39684e-39	4.56973e-39	ABCA1
Foamy_Mq	1.03141	-0.879377	0.110604	88.1715	5.41077e-19	7.55108e-19	TUBB4B
Foamy_Mq	5.67231	-0.885228	0.0626289	1699.27	0	0	MT-ND5
Foamy_Mq	0.504428	-0.888708	0.172995	525.004	1.81861e-113	7.58593e-113	MACF1
Foamy_Mq	0.511233	-0.896169	0.177563	243.985	1.30806e-52	2.82166e-52	CHD1
Foamy_Mq	6.77234	-0.903717	0.0896323	325.705	2.71436e-70	7.24149e-70	GADD45B
Foamy_Mq	0.851864	-0.908885	0.12742	530.624	1.10035e-114	4.64115e-114	CCDC88A
Foamy_Mq	0.41962	-0.91776	0.173139	166.876	6.01382e-36	1.07339e-35	MYCBP2
Foamy_Mq	0.994639	-0.919427	0.0994661	106.683	5.67537e-23	8.60423e-23	IL18
Foamy_Mq	1.12307	-0.919999	0.116545	403.794	3.33741e-87	1.09554e-86	SLC38A2
Foamy_Mq	5.58785	-0.920935	0.0711145	977.641	1.27499e-211	9.08132e-211	ZFP36L1
Foamy_Mq	3.34052	-0.932211	0.0916778	123.545	1.3301e-26	2.08779e-26	SGK1
Foamy_Mq	6.03689	-0.941339	0.0853332	212.034	1.05815e-45	2.16505e-45	JUN
Foamy_Mq	0.959833	-0.949928	0.120132	671.356	3.41176e-145	1.80131e-144	RNF213
Foamy_Mq	0.459961	-0.956524	0.218063	250.467	5.18619e-54	1.14157e-53	CDKN1C
Foamy_Mq	0.41495	-0.974009	0.153399	78.8639	5.37917e-17	7.21364e-17	SNHG12
Foamy_Mq	0.37459	-0.985209	0.134963	62.4208	1.78606e-13	2.27783e-13	RNF144B
Foamy_Mq	0.69335	-0.997701	0.521674	9.44045	0.0239734	0.0244924	CCL18
Foamy_Mq	0.586402	-1.01092	0.162373	281.71	9.03114e-61	2.19952e-60	IGF1
Foamy_Mq	0.673847	-1.03106	0.108479	100.297	1.34161e-21	1.97066e-21	MAT2A
Foamy_Mq	0.581421	-1.03809	0.162747	234.007	1.88074e-50	3.99989e-50	NRP2
Foamy_Mq	0.727664	-1.045	0.153517	620.934	2.91847e-134	1.43081e-133	CIITA
Foamy_Mq	0.449895	-1.05402	0.199866	358.376	2.29033e-77	6.67645e-77	DST
Foamy_Mq	0.566393	-1.05875	0.154398	300.087	9.52784e-65	2.41393e-64	MTSS1
Foamy_Mq	0.374526	-1.06737	0.198047	279.478	2.74697e-60	6.64732e-60	UBE2S
Foamy_Mq	51.2634	-1.07023	0.047648	1470.4	1.55618e-318	1.305461e-317	TPT1
Foamy_Mq	0.414123	-1.07611	0.182409	66.6276	2.24983e-14	2.9086e-14	SLC2A3
Foamy_Mq	8.62183	-1.07968	0.0861029	376.505	2.71594e-81	8.50844e-81	JUNB
Foamy_Mq	27.9424	-1.08093	0.0492532	3916.63	0	0	MT-ATP6
Foamy_Mq	1.52864	-1.08568	0.0991161	604.822	9.07867e-131	4.25739e-130	LTC4S
Foamy_Mq	0.66272	-1.09112	0.113898	99.2425	2.26136e-21	3.31519e-21	KLF10
Foamy_Mq	1.68074	-1.10152	0.0977906	751.743	1.26367e-162	7.28296e-162	AHNAK
Foamy_Mq	1.18388	-1.10979	0.0995945	377.73	1.47457e-81	4.63874e-81	REL
Foamy_Mq	0.365941	-1.12204	0.158269	53.9046	1.17589e-11	1.45302e-11	STAT1
Foamy_Mq	6.38623	-1.12426	0.0875	687.904	8.81005e-149	4.78531e-148	NFKBIA
Foamy_Mq	0.371631	-1.14697	0.131015	83.2058	6.29833e-18	8.59899e-18	LIMD2
Foamy_Mq	0.529313	-1.16021	0.164172	576.362	1.34185e-124	5.99465e-124	GPRIN3
Foamy_Mq	1.46699	-1.17198	0.101081	951.571	5.76314e-206	3.91997e-205	ZEB2
Foamy_Mq	0.474908	-1.19308	0.181508	109.165	1.65932e-23	2.5207e-23	PDE4B
Foamy_Mq	0.360066	-1.20131	0.16382	59.923	6.10503e-13	7.70785e-13	NFKBID
Foamy_Mq	1.0831	-1.20411	0.117893	840.952	5.67995e-182	3.48648e-181	DDX17
Foamy_Mq	1.06303	-1.20864	0.107678	413.141	3.15257e-89	1.04854e-88	PDK4
Foamy_Mq	0.499405	-1.20953	0.223275	889.276	1.87526e-192	1.18977e-191	BOD1L1
Foamy_Mq	9.91209	-1.21575	0.137683	230.146	1.2859e-49	2.69682e-49	CCL3
Foamy_Mq	2.09915	-1.21789	0.138483	170.818	8.47239e-37	1.52301e-36	IL1B
Foamy_Mq	0.770081	-1.21812	0.140127	572.49	9.26624e-124	4.09123e-123	ITPR2
Foamy_Mq	0.497379	-1.22442	0.140044	111.032	6.58042e-24	1.00368e-23	ITGA4
Foamy_Mq	0.879367	-1.23703	0.0964689	196.799	2.07403e-42	4.0885e-42	HSPD1
Foamy_Mq	0.641607	-1.23707	0.100519	285.387	1.44603e-61	3.54466e-61	SESN1
Foamy_Mq	0.335032	-1.24327	0.157421	85.9805	1.59834e-18	2.21015e-18	SLC20A1
Foamy_Mq	1.99972	-1.25476	0.080376	972.068	2.06217e-210	1.45508e-209	HSPB1
Foamy_Mq	2.29545	-1.25519	0.0900554	495.958	3.58621e-107	1.44021e-106	PPP1R15A
Foamy_Mq	2.21099	-1.26035	0.0796913	281.893	8.2466e-61	2.01495e-60	SQSTM1
Foamy_Mq	0.35686	-1.2783	0.180544	190.4	5.00306e-41	9.68541e-41	AHR
Foamy_Mq	0.462912	-1.27892	0.234259	32.5413	4.02415e-07	4.56877e-07	CH25H
Foamy_Mq	2.33624	-1.30033	0.13967	265.513	2.88501e-57	6.60055e-57	CXCL2
Foamy_Mq	0.692817	-1.30034	0.100468	170.89	8.17521e-37	1.4731e-36	LCP2
Foamy_Mq	1.41545	-1.3355	0.105545	360.297	8.78967e-78	2.58218e-77	BTG2
Foamy_Mq	0.31916	-1.33822	0.196824	76.0191	2.19114e-16	2.90741e-16	RASGEF1B
Foamy_Mq	0.383939	-1.34075	0.17947	179.454	1.15685e-38	2.1781e-38	CDK6
Foamy_Mq	0.309378	-1.34291	0.259725	125.584	4.83796e-27	7.6256e-27	OLR1
Foamy_Mq	0.498549	-1.34314	0.179103	508.453	7.0251e-110	2.867e-109	NUFIP2
Foamy_Mq	0.652179	-1.35547	0.118124	181.663	3.8582e-39	7.33738e-39	EIF4A3
Foamy_Mq	1.31641	-1.35985	0.0925903	480.145	9.5821e-104	3.69107e-103	DDIT4
Foamy_Mq	1.26908	-1.36986	0.0835282	326.982	1.43614e-70	3.84499e-70	HSPE1
Foamy_Mq	1.47721	-1.37118	0.107813	255.311	4.64644e-55	1.03789e-54	KLF4
Foamy_Mq	0.475164	-1.4044	0.128845	177.092	3.74474e-38	6.9296e-38	GLA
Foamy_Mq	0.835877	-1.40506	0.184155	250.877	4.22886e-54	9.36301e-54	ZNF331
Foamy_Mq	0.623352	-1.40879	0.141077	423.979	1.41483e-91	4.74753e-91	DYNC1H1
Foamy_Mq	0.419838	-1.44039	0.179462	134.485	5.83987e-29	9.46159e-29	PRDM1
Foamy_Mq	2.28537	-1.45964	0.0937012	290.173	1.3319e-62	3.31877e-62	CD83
Foamy_Mq	2.35342	-1.47042	0.112257	534.336	1.72618e-115	7.32172e-115	FOSB
Foamy_Mq	0.449671	-1.47263	0.198302	723.236	1.92109e-156	1.0824e-155	TRIM8
Foamy_Mq	0.683157	-1.48582	0.150343	752.489	8.70874e-163	5.05777e-162	VPS13C
Foamy_Mq	7.72042	-1.49023	0.0808303	491.786	2.87494e-106	1.13643e-105	DUSP1
Foamy_Mq	0.572473	-1.52042	0.151558	605.829	5.49144e-131	2.59127e-130	ATM
Foamy_Mq	6.56128	-1.58246	0.0698187	626.136	2.1736e-135	1.07965e-134	CEBPD
Foamy_Mq	0.427474	-1.6197	0.163346	178.452	1.9042e-38	3.55859e-38	KDM6B
Foamy_Mq	0.972413	-1.63987	0.0996115	304.943	8.47175e-66	2.18299e-65	ZFAND5
Foamy_Mq	0.38698	-1.64512	0.177907	466.081	1.06902e-100	3.9956e-100	SESN3
Foamy_Mq	0.463206	-1.65198	0.198724	247.863	1.89654e-53	4.12649e-53	OTUD1
Foamy_Mq	0.384521	-1.67324	0.164161	141.189	2.0947e-30	3.47583e-30	B3GNT5
Foamy_Mq	0.819699	-1.67401	0.131857	513.177	6.65087e-111	2.72902e-110	TNFAIP2
Foamy_Mq	7.33546	-1.6853	0.0585708	966.715	2.98889e-209	2.07028e-208	HSP90AA1
Foamy_Mq	0.456162	-1.68652	0.143437	155.638	1.6014e-33	2.80524e-33	INSIG1
Foamy_Mq	0.496861	-1.69801	0.13299	198.551	8.67268e-43	1.72767e-42	ICAM1
Foamy_Mq	0.948452	-1.70441	0.102355	349.782	1.66292e-75	4.66729e-75	NFKBIZ
Foamy_Mq	1.15234	-1.7059	0.0946129	433.525	1.20958e-93	4.17001e-93	RSRP1
Foamy_Mq	0.961933	-1.70705	0.10575	289.26	2.09927e-62	5.19655e-62	CDKN1A
Foamy_Mq	1.90036	-1.71524	0.111477	361.535	4.74019e-78	1.40347e-77	NR4A2
Foamy_Mq	0.535806	-1.73406	0.109866	316.978	2.10381e-68	5.51518e-68	SLC1A3
Foamy_Mq	0.366788	-1.73475	0.157395	162.252	5.98662e-35	1.06101e-34	BHLHE40
Foamy_Mq	0.961942	-1.74554	0.142252	273.615	5.09778e-59	1.18791e-58	TNF
Foamy_Mq	2.73259	-1.77667	0.102908	341.643	9.61907e-74	2.65051e-73	SLC40A1
Foamy_Mq	0.395879	-1.78251	0.151068	159.609	2.2258e-34	3.92635e-34	RBBP6
Foamy_Mq	6.77277	-1.78847	0.0910655	678.136	1.15573e-146	6.2327e-146	IER3
Foamy_Mq	0.438037	-1.81429	0.155408	143.49	6.6809e-31	1.1234e-30	TAGAP
Foamy_Mq	14.9096	-1.83279	0.0809303	825.273	1.42878e-178	8.62981e-178	FOS
Foamy_Mq	0.597498	-1.85108	0.150846	220.776	1.36462e-47	2.83826e-47	BCL2A1
Foamy_Mq	4.99327	-1.85375	0.0790998	756.806	1.00852e-163	5.9026e-163	KLF6
Foamy_Mq	0.313291	-1.87598	0.169026	153.579	4.4539e-33	7.69496e-33	NLRP3
Foamy_Mq	1.60801	-2.0186	0.0978546	525.815	1.21314e-113	5.08845e-113	RHOB
Foamy_Mq	0.607253	-2.04886	0.21209	716.984	4.35618e-155	2.41832e-154	IER5L
Foamy_Mq	1.34704	-2.07059	0.108697	404.256	2.64987e-87	8.73646e-87	ATF3
Foamy_Mq	1.13525	-2.08471	0.105494	691.769	1.27898e-149	6.99734e-149	TNFAIP3
Foamy_Mq	1.19501	-2.19873	0.119379	423.99	1.40705e-91	4.74252e-91	EGR1
Foamy_Mq	0.512221	-2.21457	0.134227	327.564	1.07467e-70	2.88746e-70	SERTAD1
Foamy_Mq	0.47212	-2.23819	0.141084	372.355	2.15146e-80	6.65719e-80	AFF4
Foamy_Mq	4.02199	-2.25676	0.0820926	1111.77	1.01613e-240	7.59583e-240	ZFP36
Foamy_Mq	0.393517	-2.36561	0.146215	300.099	9.4701e-65	2.40738e-64	BCAS2
Foamy_Mq	12.1538	-2.38064	0.137608	472.089	5.33448e-102	2.03411e-101	CCL4
Foamy_Mq	2.47574	-2.44338	0.0653024	3953.8	0	0	RPL17
Foamy_Mq	9.43294	-2.4521	0.146123	355.715	8.63319e-77	2.48781e-76	CCL4L2
Foamy_Mq	0.425755	-2.5568	0.148699	351.225	8.09796e-76	2.28987e-75	CKS2
Foamy_Mq	0.721013	-2.73887	0.160332	481.632	4.56272e-104	1.76659e-103	DUSP2
Foamy_Mq	0.886439	-2.75226	0.118239	619.931	4.81335e-134	2.32954e-133	NR4A1
Foamy_Mq	0.783702	-2.81964	0.157578	456.819	1.08597e-98	4.01917e-98	KLF2
Foamy_Mq	0.529031	-2.85849	0.153084	390.297	2.7985e-84	9.02935e-84	HSPA6
Foamy_Mq	0.77348	-2.91644	0.134777	649.662	1.72425e-140	8.85586e-140	IER5
Foamy_Mq	0.553767	-3.17908	0.127024	829.161	2.05028e-179	1.24836e-178	HSPH1
Foamy_Mq	1.44557	-3.51554	0.0761573	3682.32	0	0	GABARAP
Foamy_Mq	2.15077	-3.8943	0.105028	2922.83	0	0	DNAJB1
Foamy_Mq	4.2852	-4.06563	0.0772047	3768.28	0	0	MT-ND4L
Foamy_Mq	0.813425	-4.51681	0.14248	4245.58	0	0	EEF1G
Foamy_Mq	0.483075	-5.28402	0.193065	1862.71	0	0	RNASEK
Foamy_Mq	1.81874	-5.43783	0.138694	3500.36	0	0	HSPA1B
Foamy_Mq	5.12033	-5.57945	0.0951318	6318.9	0	0	HSPA1A
Foamy_Mq	0.531789	-6.15109	0.204397	3769.29	0	0	NME2
Foamy_Mq	1.80861	-7.12565	0.210385	3964.86	0	0	MT-ATP8
Foamy_Mq	0.434074	-10.216	0.836184	3879.75	0	0	ATP6V0C
Foamy_Mq	0.661221	-15.8596	151.339	232.28	4.44513e-50	9.42717e-50	SOD2.1
Foamy_Mq	0.578772	-18.7312	46.0023	1878.82	0	0	ATP5PO
Foamy_Mq	0.310163	-18.7972	144.808	194.668	5.98717e-42	1.16503e-41	AC020916.1
Foamy_Mq	0.376155	-19.4854	145.615	118.883	1.34287e-25	2.07335e-25	ATP2B1-AS1
Foamy_Mq	0.50851	-19.8663	88.5659	595.593	9.09198e-129	4.16027e-128	NORAD
Foamy_Mq	0.546154	-19.9133	80.3751	709.686	1.66649e-153	9.18395e-153	GRK2
Foamy_Mq	0.525744	-20.0049	60.6451	1008.41	2.69033e-218	1.95308e-217	SELENOW
Foamy_Mq	0.534371	-20.0336	86.5411	593.694	2.34709e-128	1.0675e-127	JPT1
Foamy_Mq	0.40628	-20.1723	45.9805	1121.81	6.76201e-243	5.10532e-242	ATP5MC1
Foamy_Mq	0.513119	-20.3495	102.625	392.494	9.35172e-85	3.03028e-84	WASHC4
Foamy_Mq	0.401108	-20.3969	89.1568	399.677	2.60142e-86	8.46581e-86	SELENOS
Foamy_Mq	0.738561	-20.6006	44.2145	2112.22	0	0	COPS9
Foamy_Mq	0.415999	-20.6917	46.2097	1124.42	1.83398e-243	1.39864e-242	ELOC
Foamy_Mq	0.810034	-20.8418	44.9009	2248.73	0	0	ATP5IF1
Foamy_Mq	0.536011	-20.9215	89.2207	466.727	7.74416e-101	2.90888e-100	OTULINL
Foamy_Mq	0.603597	-20.9337	44.6176	1635.75	0	0	SELENOF
Foamy_Mq	1.29038	-20.948	44.4859	3688.8	0	0	ATP5ME
Foamy_Mq	0.461656	-21.086	114.105	331.011	1.92729e-71	5.21543e-71	ADA2
Foamy_Mq	0.830644	-21.1743	44.7635	2244.28	0	0	ATP5MPL
Foamy_Mq	0.581419	-21.1995	45.6555	1539.91	0	0	RTRAF
Foamy_Mq	0.70213	-21.2539	45.3521	1863.98	0	0	ATP5F1C
Foamy_Mq	0.845294	-21.2739	44.415	2362.43	0	0	SEM1
Foamy_Mq	0.624261	-21.2871	98.6941	438.315	1.10895e-94	3.94933e-94	SELENOK
Foamy_Mq	0.926624	-21.3345	44.6279	2488.87	0	0	ATP5PF
Foamy_Mq	0.496246	-21.4714	45.2446	1355.41	1.39264e-293	1.11856e-292	ATP5F1A
Foamy_Mq	0.771668	-21.5539	45.1436	1995.49	0	0	ATP5MC3
Foamy_Mq	0.811939	-21.5609	44.5217	2070.65	0	0	SELENOH
Foamy_Mq	0.9256	-21.6581	44.441	2403.52	0	0	ATP5PD
Foamy_Mq	0.93723	-21.6847	114.639	495.89	3.70925e-107	1.48174e-106	VSIR
Foamy_Mq	0.834063	-21.7068	45.2352	2194.98	0	0	REX1BD
Foamy_Mq	1.25399	-21.7599	44.2471	3290.36	0	0	ATP5MD
Foamy_Mq	1.42455	-21.7665	44.0561	3945.83	0	0	ELOB
Foamy_Mq	0.791325	-21.8448	44.4684	2072.21	0	0	TRIR
Foamy_Mq	1.00914	-21.8582	44.2213	2632.91	0	0	ATP5F1D
Foamy_Mq	1.27164	-21.9205	44.2839	3268.13	0	0	ATP5MF
Foamy_Mq	0.611406	-21.9261	102.444	634.211	3.85897e-137	1.94235e-136	CALHM6
Foamy_Mq	0.8149	-22.038	46.0549	2161.23	0	0	ATP5F1B
Foamy_Mq	1.05255	-22.0802	44.9679	2598.16	0	0	NOP53
Foamy_Mq	1.28834	-22.0934	92.03	964.319	9.89395e-209	6.79084e-208	FYB1
Foamy_Mq	2.25565	-23.1708	44.1837	5217.6	0	0	ATP5MG
Foamy_Mq	2.28154	-23.5939	44.2532	5058.17	0	0	ATP5MC2
Inflmmatory_Mq	0.411516	5.26807	0.166774	1934.34	0	0	TCOF1
Inflmmatory_Mq	2.56983	2.97236	0.0519826	3985.69	0	0	RPS17
Inflmmatory_Mq	12.5799	2.83296	0.0481059	9551.98	0	0	RPL41
Inflmmatory_Mq	4.62872	2.63933	0.0923567	1985.34	0	0	CD14
Inflmmatory_Mq	2.87548	2.59922	0.0640507	3749.92	0	0	RPS10
Inflmmatory_Mq	1.58508	2.48589	0.0849316	1700.86	0	0	TYMP
Inflmmatory_Mq	7.62589	2.28993	0.0500191	4111.44	0	0	RPS29
Inflmmatory_Mq	1.93399	2.15961	0.108263	825.353	1.37269e-178	2.5283e-177	CTSD
Inflmmatory_Mq	0.320755	2.15953	0.143413	233.599	2.30517e-50	8.90583e-50	FCGR1B
Inflmmatory_Mq	0.401994	2.13196	0.11835	378.905	8.20595e-82	4.67562e-81	SLC16A3
Inflmmatory_Mq	0.614499	2.07433	0.105808	450.411	2.65607e-97	1.89515e-96	FPR1
Inflmmatory_Mq	0.453527	1.95031	0.146221	431.053	4.15105e-93	2.83416e-92	AXL
Inflmmatory_Mq	0.471878	1.91294	0.115577	457.475	7.82881e-99	5.63674e-98	ARPC4
Inflmmatory_Mq	0.611939	1.81914	0.121272	461.996	8.20619e-100	6.01788e-99	INTS6
Inflmmatory_Mq	1.54858	1.67541	0.130628	571.016	1.93392e-123	2.01534e-122	PLTP
Inflmmatory_Mq	1.12005	1.66366	0.120336	234.959	1.17126e-50	4.59227e-50	VMO1
Inflmmatory_Mq	86.0143	1.66059	0.0629311	3338.64	0	0	MALAT1
Inflmmatory_Mq	0.793652	1.62059	0.11049	505.137	3.67596e-109	3.23484e-108	MNDA
Inflmmatory_Mq	0.66198	1.59879	0.171047	752.438	8.92919e-163	1.47332e-161	CFD
Inflmmatory_Mq	1.94926	1.59416	0.0837778	503.238	9.48353e-109	8.16408e-108	C1orf162
Inflmmatory_Mq	0.321333	1.57778	0.15413	125.018	6.40543e-27	1.55616e-26	VAMP5
Inflmmatory_Mq	0.468909	1.55675	0.120914	329.846	3.44563e-71	1.76061e-70	HEXIM1
Inflmmatory_Mq	1.66966	1.55315	0.0954028	401.413	1.09429e-86	6.71843e-86	YWHAH
Inflmmatory_Mq	0.669284	1.55259	0.107553	473.98	2.07607e-102	1.6778e-101	PRELID1
Inflmmatory_Mq	1.06008	1.54814	0.10193	267.894	8.81368e-58	3.87802e-57	FCGR1A
Inflmmatory_Mq	0.373671	1.53819	0.138627	177.293	3.38828e-38	1.07341e-37	LRRC25
Inflmmatory_Mq	0.681772	1.49871	0.188305	96.2927	9.73828e-21	1.97256e-20	APOC1
Inflmmatory_Mq	0.393295	1.49671	0.14082	250.848	4.28958e-54	1.79754e-53	IFI30
Inflmmatory_Mq	0.344629	1.45559	0.132766	120.544	5.89249e-26	1.38482e-25	IDH2
Inflmmatory_Mq	1.29909	1.4417	0.0979691	330.127	2.99466e-71	1.54011e-70	CKLF
Inflmmatory_Mq	1.52126	1.43883	0.0904548	279.034	3.42624e-60	1.57766e-59	PKM
Inflmmatory_Mq	0.919093	1.4386	0.112835	578.106	5.61762e-125	6.17938e-124	TMEM176B
Inflmmatory_Mq	3.18513	1.43764	0.0934189	1308.26	2.37001e-283	9.8792e-282	FCGR3A
Inflmmatory_Mq	0.341458	1.4245	0.149695	97.9042	4.38611e-21	9.11917e-21	PDIA4
Inflmmatory_Mq	1.22339	1.39357	0.158753	145.459	2.51326e-31	6.8402e-31	IFIT2
Inflmmatory_Mq	0.497546	1.38422	0.127107	271.532	1.43906e-58	6.40301e-58	PHPT1
Inflmmatory_Mq	1.42119	1.3806	0.096167	246.873	3.10504e-53	1.27419e-52	CORO1A
Inflmmatory_Mq	3.41046	1.37942	0.105123	616.952	2.13015e-133	2.44504e-132	S100A6
Inflmmatory_Mq	1.4291	1.36113	0.107776	332.917	7.45568e-72	3.8848e-71	CD9
Inflmmatory_Mq	4.05208	1.3569	0.115894	544.81	9.26665e-118	8.73713e-117	S100A4
Inflmmatory_Mq	33.6022	1.35088	0.0768634	498.089	1.23837e-107	1.05461e-106	ACTB
Inflmmatory_Mq	0.516992	1.34961	0.128006	520.81	1.47434e-112	1.35777e-111	BLOC1S1
Inflmmatory_Mq	0.468883	1.34633	0.24373	51.5797	3.68104e-11	5.57435e-11	FCER1A
Inflmmatory_Mq	1.14182	1.30451	0.113696	273.896	4.43124e-59	1.98279e-58	TUBA1A
Inflmmatory_Mq	0.304276	1.27428	0.151804	168.731	2.39135e-36	7.28441e-36	GPR65
Inflmmatory_Mq	0.559761	1.22837	0.128416	124.461	8.44379e-27	2.03887e-26	LILRB4
Inflmmatory_Mq	0.608019	1.22165	0.177499	415.319	1.06372e-89	6.73975e-89	C3
Inflmmatory_Mq	3.65822	1.17107	0.115259	190.551	4.64057e-41	1.55735e-40	LGALS1
Inflmmatory_Mq	1.30065	1.15684	0.101263	281.339	1.08646e-60	5.03201e-60	RPS27L
Inflmmatory_Mq	2.02718	1.13034	0.0958991	162.592	5.05542e-35	1.48843e-34	ALOX5AP
Inflmmatory_Mq	0.565499	1.10559	0.125045	259.05	7.21645e-56	3.10621e-55	RGS19
Inflmmatory_Mq	2.87245	1.08239	0.176109	153.883	3.82834e-33	1.08287e-32	APOE
Inflmmatory_Mq	0.464969	1.07806	0.139977	435.734	4.0199e-94	2.76849e-93	FAM133B
Inflmmatory_Mq	0.347751	1.06402	0.153036	71.7023	1.84368e-15	3.2521e-15	PPA1
Inflmmatory_Mq	3.75409	1.0347	0.0937548	480.801	6.90508e-104	5.69669e-103	IFITM3
Inflmmatory_Mq	0.733643	1.02696	0.117818	133.442	9.8017e-29	2.52044e-28	LAP3
Inflmmatory_Mq	1.48717	1.00803	0.105751	199.358	5.80536e-43	2.00779e-42	CAPG
Inflmmatory_Mq	0.428015	0.989865	0.130796	143.389	7.02493e-31	1.87964e-30	PTPN6
Inflmmatory_Mq	8.46084	0.982382	0.116643	2355.74	0	0	HLA-DRB5
Inflmmatory_Mq	0.357802	0.966909	0.183626	398.114	5.67005e-86	3.428e-85	SAP30
Inflmmatory_Mq	0.41314	0.958123	0.152072	54.4248	9.10789e-12	1.43124e-11	HAVCR2
Inflmmatory_Mq	16.0728	0.957179	0.0822957	1067.88	3.38359e-231	9.57074e-230	C1QB
Inflmmatory_Mq	0.565483	0.953875	0.128209	257.307	1.719e-55	7.31961e-55	TNFSF13B
Inflmmatory_Mq	0.405921	0.945853	0.18569	70.7699	2.92009e-15	5.12796e-15	LY6E
Inflmmatory_Mq	0.571299	0.934892	0.139334	181.58	4.02076e-39	1.32135e-38	PSMC4
Inflmmatory_Mq	1.33008	0.922843	0.107243	365.882	5.42658e-79	3.0699e-78	C3AR1
Inflmmatory_Mq	0.446051	0.920159	0.154162	84.4949	3.33095e-18	6.23666e-18	TMEM70
Inflmmatory_Mq	0.75174	0.907404	0.118354	111.388	5.51602e-24	1.22372e-23	PDIA6
Inflmmatory_Mq	2.50948	0.904425	0.103456	112.964	2.52578e-24	5.73187e-24	ANXA2
Inflmmatory_Mq	1.02428	0.888064	0.124423	151.703	1.13098e-32	3.15401e-32	HBEGF
Inflmmatory_Mq	1.8176	0.884171	0.165139	804.813	3.91267e-174	7.0428e-173	HLA-DQA2
Inflmmatory_Mq	1.00802	0.85905	0.107919	131.289	2.85352e-28	7.24356e-28	TPM4
Inflmmatory_Mq	0.530063	0.858538	0.183976	29.4478	1.80307e-06	2.22782e-06	IFIT3
Inflmmatory_Mq	0.326851	0.854243	0.160654	68.8904	7.37608e-15	1.28111e-14	CSTA
Inflmmatory_Mq	0.471613	0.851507	0.152474	60.618	4.33716e-13	7.11187e-13	PDCL3
Inflmmatory_Mq	0.504956	0.82687	0.147328	132.699	1.41679e-28	3.61968e-28	TMEM176A
Inflmmatory_Mq	1.57083	0.824056	0.111251	405.722	1.27537e-87	8.01659e-87	CPVL
Inflmmatory_Mq	0.312075	0.82361	0.222547	39.9959	1.06763e-08	1.45787e-08	CD69
Inflmmatory_Mq	0.343984	0.782052	0.242113	58.6339	1.15094e-12	1.87175e-12	MDM2
Inflmmatory_Mq	0.408408	0.774649	0.187701	55.8675	4.48348e-12	7.20267e-12	HTRA1
Inflmmatory_Mq	4.36987	0.77231	0.0851309	219.489	2.58924e-47	9.53805e-47	SH3BGRL3
Inflmmatory_Mq	1.77822	0.745939	0.103936	233.85	2.03448e-50	7.89859e-50	IFNGR1
Inflmmatory_Mq	0.698468	0.742316	0.133313	122.265	2.50943e-26	5.96837e-26	DDIT3
Inflmmatory_Mq	7.93549	0.734368	0.0883445	162.084	6.5069e-35	1.90869e-34	TUBA1B
Inflmmatory_Mq	0.376584	0.717476	0.170978	44.894	9.74534e-10	1.37581e-09	MRPL41
Inflmmatory_Mq	0.942921	0.709838	0.34724	10.5309	0.0145527	0.0153882	CCL8
Inflmmatory_Mq	0.329423	0.707689	0.176481	111.671	4.79298e-24	1.0663e-23	LGALS3BP
Inflmmatory_Mq	0.304962	0.704738	0.212235	73.2737	8.49284e-16	1.51153e-15	RALA
Inflmmatory_Mq	0.628767	0.700175	0.151513	64.6534	5.9497e-14	1.00046e-13	PLD4
Inflmmatory_Mq	0.656983	0.695659	0.129618	165.54	1.16786e-35	3.51689e-35	PPDPF
Inflmmatory_Mq	2.66392	0.693655	0.0947924	129.804	5.96063e-28	1.49867e-27	COTL1
Inflmmatory_Mq	1.15686	0.692067	0.111736	266.274	1.9745e-57	8.59233e-57	UCP2
Inflmmatory_Mq	0.524466	0.68642	0.129836	43.7015	1.74642e-09	2.45242e-09	TNFRSF1A
Inflmmatory_Mq	0.321868	0.685081	0.262146	45.3715	7.71439e-10	1.09691e-09	GPNMB
Inflmmatory_Mq	0.460912	0.681972	0.15411	234.86	1.23019e-50	4.79958e-50	RAB32
Inflmmatory_Mq	2.61612	0.675179	0.106507	462.227	7.31295e-100	5.41295e-99	ANXA1
Inflmmatory_Mq	0.836277	0.654686	0.128126	241.157	5.34996e-52	2.12923e-51	USP53
Inflmmatory_Mq	1.60779	0.653836	0.0939137	1886.99	0	0	GNAI2
Inflmmatory_Mq	0.636157	0.652909	0.143547	47.6261	2.55764e-10	3.71679e-10	TREM2
Inflmmatory_Mq	0.320325	0.650285	0.285584	12.2252	0.00665032	0.00712727	PSTPIP2
Inflmmatory_Mq	7.82128	0.625298	0.0758173	177.902	2.50293e-38	7.99322e-38	PFN1
Inflmmatory_Mq	1.51905	0.62464	0.194656	168.816	2.29211e-36	7.00909e-36	FCGBP
Inflmmatory_Mq	1.16839	0.621159	0.117034	52.6305	2.19792e-11	3.39991e-11	LSP1
Inflmmatory_Mq	8.10715	0.614916	0.078233	170.197	1.15371e-36	3.55541e-36	ACTG1
Inflmmatory_Mq	0.56973	0.602794	0.147354	137.731	1.16563e-29	3.05689e-29	JAML
Inflmmatory_Mq	0.72356	0.599605	0.161262	59.2557	8.47707e-13	1.38716e-12	CLEC10A
Inflmmatory_Mq	19.0128	0.58208	0.0755763	767.22	5.56201e-166	9.37258e-165	C1QA
Inflmmatory_Mq	4.01863	0.578545	0.108585	648.046	3.86307e-140	5.01566e-139	IER2
Inflmmatory_Mq	0.526212	0.572234	0.174544	52.5487	2.28797e-11	3.5323e-11	ARRDC3
Inflmmatory_Mq	1.7448	0.565884	0.101919	48.0123	2.11665e-10	3.08726e-10	LDHA
Inflmmatory_Mq	8.78592	0.562202	0.0777997	73.1055	9.22747e-16	1.6386e-15	GAPDH
Inflmmatory_Mq	0.471036	0.559849	0.148092	86.3629	1.32309e-18	2.50691e-18	TOB1
Inflmmatory_Mq	0.424177	0.557164	0.15326	151.683	1.14228e-32	3.17434e-32	POU2F2
Inflmmatory_Mq	1.34491	0.555481	0.112195	133.792	8.23621e-29	2.12478e-28	SERPINA1
Inflmmatory_Mq	0.833989	0.551079	0.133759	52.2631	2.63232e-11	4.03249e-11	PSME2
Inflmmatory_Mq	1.78938	0.536101	0.108596	38.7646	1.94684e-08	2.62228e-08	TUBB
Inflmmatory_Mq	0.367487	0.535059	0.174332	18.0027	0.00043929	0.000491409	FGR
Inflmmatory_Mq	0.821624	0.507263	0.118454	111.785	4.53163e-24	1.01386e-23	TRA2B
Inflmmatory_Mq	0.543034	0.492055	0.17173	11.4034	0.00973321	0.0103751	GADD45G
Inflmmatory_Mq	0.355634	0.488272	0.237178	299.701	1.15448e-64	5.64415e-64	P2RY13
Inflmmatory_Mq	0.504166	0.484346	0.158803	61.0695	3.47321e-13	5.73079e-13	ETV5
Inflmmatory_Mq	0.444798	0.482016	0.207746	229.061	2.20759e-49	8.28629e-49	H1FX
Inflmmatory_Mq	0.704288	0.476476	0.135567	63.0324	1.32174e-13	2.21314e-13	DOK2
Inflmmatory_Mq	0.634187	0.462418	0.194673	134.733	5.16392e-29	1.33655e-28	HES1
Inflmmatory_Mq	0.436338	0.456529	0.178875	47.2788	3.032e-10	4.39003e-10	SLAMF8
Inflmmatory_Mq	0.519705	0.445511	0.164259	493.329	1.33152e-106	1.12188e-105	AES
Inflmmatory_Mq	1.52974	0.429761	0.110324	104.792	1.44873e-22	3.11792e-22	LIPA
Inflmmatory_Mq	1.28654	0.427302	0.112808	32.9659	3.27442e-07	4.18957e-07	LPAR6
Inflmmatory_Mq	1.35281	0.415505	0.115136	550.899	4.43771e-119	4.28618e-118	SLCO2B1
Inflmmatory_Mq	0.663692	0.407098	0.174315	252.88	1.55902e-54	6.60292e-54	AOAH
Inflmmatory_Mq	0.354905	0.399802	0.163531	22.7274	4.60269e-05	5.35291e-05	CLEC5A
Inflmmatory_Mq	0.517403	0.388758	0.16846	570.349	2.6979e-123	2.77499e-122	BMP2K
Inflmmatory_Mq	1.06974	0.370059	0.157237	39.558	1.32205e-08	1.79599e-08	LYVE1
Inflmmatory_Mq	8.70519	0.363662	0.0767625	103.142	3.27976e-22	7.02046e-22	CTSB
Inflmmatory_Mq	0.628209	0.349946	0.144571	420.682	7.3282e-91	4.83661e-90	PLEKHO1
Inflmmatory_Mq	0.315511	0.341198	0.236214	33.2298	2.88046e-07	3.69146e-07	SDS
Inflmmatory_Mq	0.306457	0.333551	0.212893	46.865	3.71319e-10	5.35673e-10	CCND1
Inflmmatory_Mq	0.934212	0.329931	0.152647	43.5455	1.88487e-09	2.63749e-09	FCGR2B
Inflmmatory_Mq	0.458972	0.329378	0.168223	95.6687	1.32614e-20	2.66575e-20	SERPING1
Inflmmatory_Mq	3.27453	0.325897	0.119708	150.449	2.10778e-32	5.81659e-32	S100A10
Inflmmatory_Mq	0.43083	0.316823	0.203541	67.0648	1.81383e-14	3.12975e-14	IRF7
Inflmmatory_Mq	4.24703	0.312688	0.116375	14.7415	0.00205142	0.00225343	RGS2
Inflmmatory_Mq	44.4147	0.285624	0.0743828	507.928	9.13182e-110	8.21864e-109	HLA-DPA1
Inflmmatory_Mq	0.906569	0.27703	0.124176	162.765	4.63839e-35	1.37075e-34	SAMHD1
Inflmmatory_Mq	2.10425	0.272458	0.0985238	72.1449	1.48213e-15	2.62019e-15	SAP18
Inflmmatory_Mq	4.38083	0.268187	0.105915	27.1475	5.48277e-06	6.61944e-06	ZFP36L2
Inflmmatory_Mq	1.44632	0.264291	0.109957	121.551	3.57564e-26	8.45345e-26	PLD3
Inflmmatory_Mq	0.598406	0.253445	0.144389	8.38011	0.0387757	0.0403552	CALM3
Inflmmatory_Mq	4.1145	0.252363	0.142002	475.21	1.12381e-102	9.17586e-102	LYZ
Inflmmatory_Mq	0.602372	-0.258915	0.169639	8.00097	0.0459917	0.0476149	ANKRD10
Inflmmatory_Mq	2.56705	-0.260614	0.116384	395.443	2.14911e-85	1.28947e-84	CTSZ
Inflmmatory_Mq	0.319646	-0.265945	0.255739	40.4727	8.45949e-09	1.16116e-08	SYNE1
Inflmmatory_Mq	3.90029	-0.268461	0.106589	52.3034	2.58076e-11	3.96116e-11	CREM
Inflmmatory_Mq	0.377948	-0.268672	0.192833	88.8461	3.87592e-19	7.46893e-19	RDX
Inflmmatory_Mq	131.56	-0.271982	0.0765788	201.237	2.27979e-43	7.95415e-43	FTH1
Inflmmatory_Mq	0.988421	-0.272389	0.151958	199.796	4.66805e-43	1.62153e-42	YME1L1
Inflmmatory_Mq	14.2701	-0.275545	0.108794	24.8416	1.66639e-05	1.99664e-05	VIM
Inflmmatory_Mq	0.588663	-0.279683	0.238936	35.2165	1.09648e-07	1.4213e-07	OSM
Inflmmatory_Mq	0.413759	-0.295339	0.198714	229.23	2.02934e-49	7.65351e-49	EMB
Inflmmatory_Mq	2.48048	-0.304253	0.113815	33.8324	2.1493e-07	2.76788e-07	CSTB
Inflmmatory_Mq	0.487841	-0.30789	0.185571	24.5395	1.92714e-05	2.29864e-05	NRROS
Inflmmatory_Mq	155.91	-0.308047	0.0691636	638.769	3.96566e-138	4.98541e-137	CD74
Inflmmatory_Mq	0.571614	-0.314267	0.187581	22.6468	4.78406e-05	5.53943e-05	SLC2A3
Inflmmatory_Mq	1.33628	-0.316899	0.217417	9.36729	0.0247859	0.0260006	ISG15
Inflmmatory_Mq	0.849626	-0.317504	0.163578	297.385	3.66174e-64	1.76835e-63	LRP1
Inflmmatory_Mq	1.11659	-0.31901	0.169475	78.7902	5.57831e-17	1.01798e-16	GK
Inflmmatory_Mq	0.529042	-0.322705	0.314072	668.964	1.12591e-144	1.53745e-143	XIST
Inflmmatory_Mq	0.324468	-0.32855	0.227817	38.8733	1.84634e-08	2.49114e-08	HCAR2
Inflmmatory_Mq	6.08886	-0.335555	0.100793	111.898	4.28303e-24	9.60952e-24	ZFP36L1
Inflmmatory_Mq	0.972879	-0.345714	0.149093	31.7612	5.87648e-07	7.39932e-07	CARD16
Inflmmatory_Mq	18.9398	-0.347445	0.136439	55.0854	6.58419e-12	1.04503e-11	FOS
Inflmmatory_Mq	1.52606	-0.358887	0.134044	54.8981	7.21843e-12	1.1434e-11	STMN1
Inflmmatory_Mq	0.824275	-0.370583	0.178004	36.9538	4.70611e-08	6.22243e-08	DRAM1
Inflmmatory_Mq	18.8849	-0.370813	0.0878887	239.953	9.74389e-52	3.83938e-51	JUNB
Inflmmatory_Mq	1.38787	-0.387261	0.138667	47.4311	2.81395e-10	4.08178e-10	IRF8
Inflmmatory_Mq	0.412765	-0.388942	0.219647	10.8666	0.0124693	0.0132205	ADGRE2
Inflmmatory_Mq	2.351	-0.389235	0.132989	48.598	1.58856e-10	2.33855e-10	SOCS3
Inflmmatory_Mq	0.307363	-0.392511	0.230047	53.9852	1.13025e-11	1.7656e-11	TOR3A
Inflmmatory_Mq	0.601626	-0.398845	0.164483	16.4511	0.000916359	0.00101647	YPEL5
Inflmmatory_Mq	0.389937	-0.401914	0.212775	57.1114	2.43299e-12	3.94055e-12	SDSL
Inflmmatory_Mq	0.50611	-0.40264	0.196003	22.7083	4.64497e-05	5.38626e-05	ST3GAL6
Inflmmatory_Mq	0.484158	-0.407883	0.215542	10.5335	0.0145355	0.0153882	ST8SIA4
Inflmmatory_Mq	1.78861	-0.415297	0.120197	107.574	3.65042e-23	7.98654e-23	YBX3
Inflmmatory_Mq	0.999957	-0.420505	0.150896	129.579	6.66539e-28	1.66006e-27	DUSP6
Inflmmatory_Mq	0.608105	-0.433192	0.189251	193.132	1.28533e-41	4.369e-41	NRP1
Inflmmatory_Mq	0.48271	-0.43533	0.191335	14.7651	0.00202882	0.0022317	SNHG15
Inflmmatory_Mq	0.929032	-0.439076	0.159799	164.881	1.62084e-35	4.84416e-35	KYNU
Inflmmatory_Mq	3.27201	-0.441877	0.129154	201.932	1.61289e-43	5.65226e-43	DDIT4
Inflmmatory_Mq	1.98333	-0.442593	0.138029	386.61	1.75958e-83	1.01721e-82	DAB2
Inflmmatory_Mq	0.466391	-0.445682	0.191015	38.7496	1.96118e-08	2.63711e-08	CNN2
Inflmmatory_Mq	0.845611	-0.459425	0.180285	403.96	3.07111e-87	1.90025e-86	METRNL
Inflmmatory_Mq	0.868777	-0.459873	0.232372	96.2675	9.8604e-21	1.9922e-20	MXD1
Inflmmatory_Mq	0.474125	-0.46495	0.212493	9.10986	0.0278653	0.0291537	BCL2L1
Inflmmatory_Mq	0.901345	-0.468116	0.152634	15.4937	0.00143983	0.00159044	IFRD1
Inflmmatory_Mq	1.68312	-0.468129	0.140896	38.5915	2.11828e-08	2.84352e-08	GLRX
Inflmmatory_Mq	0.401191	-0.494464	0.185388	8.84782	0.0313841	0.0327487	MID1IP1
Inflmmatory_Mq	16.213	-0.499727	0.092639	133.103	1.15959e-28	2.97216e-28	HLA-DQA1
Inflmmatory_Mq	1.20498	-0.499982	0.188511	48.4051	1.74606e-10	2.55144e-10	THBD
Inflmmatory_Mq	0.48669	-0.501641	0.18362	36.0812	7.19817e-08	9.45431e-08	ARL4A
Inflmmatory_Mq	2.80976	-0.508228	0.128192	56.2842	3.65338e-12	5.89304e-12	PMAIP1
Inflmmatory_Mq	3.269	-0.519504	0.122853	146.985	1.17809e-31	3.21742e-31	TSC22D3
Inflmmatory_Mq	0.615259	-0.528937	0.192414	44.8051	1.01785e-09	1.43441e-09	SORL1
Inflmmatory_Mq	0.991251	-0.529083	0.148305	57.1006	2.4459e-12	3.95338e-12	HMGB2
Inflmmatory_Mq	0.352308	-0.535753	0.251526	97.2571	6.04211e-21	1.23973e-20	ARID5B
Inflmmatory_Mq	1.54493	-0.548678	0.143175	1678.9	0	0	CD81
Inflmmatory_Mq	1.59818	-0.556582	0.130481	42.736	2.80003e-09	3.90427e-09	CLEC2B
Inflmmatory_Mq	0.420117	-0.559773	0.210792	12.8171	0.0050494	0.00544098	OSER1
Inflmmatory_Mq	2.24623	-0.562671	0.122394	74.1832	5.42201e-16	9.69352e-16	HMGN2
Inflmmatory_Mq	0.932268	-0.565362	0.153184	21.5048	8.26867e-05	9.491e-05	GATM
Inflmmatory_Mq	3.81015	-0.565928	0.105884	86.978	9.76182e-19	1.86298e-18	PRDX1
Inflmmatory_Mq	0.440988	-0.568807	0.208976	17.7738	0.000489714	0.000547043	ARMCX3
Inflmmatory_Mq	1.59518	-0.580172	0.125053	160.758	1.25744e-34	3.67489e-34	SERPINB1
Inflmmatory_Mq	1.43613	-0.58999	0.1518	184.916	7.65074e-40	2.53531e-39	AHNAK
Inflmmatory_Mq	0.407283	-0.591102	0.217253	65.2058	4.53245e-14	7.70322e-14	PLEKHF2
Inflmmatory_Mq	0.473881	-0.595365	0.201839	27.1721	5.41793e-06	6.55115e-06	FAM177A1
Inflmmatory_Mq	0.478157	-0.600202	0.186598	55.3269	5.8475e-12	9.33714e-12	ZC3HAV1
Inflmmatory_Mq	0.305591	-0.602845	0.278559	36.0651	7.25494e-08	9.5131e-08	ADGRE5
Inflmmatory_Mq	0.470489	-0.608237	0.203493	35.4069	9.99457e-08	1.29979e-07	GADD45A
Inflmmatory_Mq	0.843024	-0.613836	0.16945	209.39	3.94544e-45	1.41393e-44	MPEG1
Inflmmatory_Mq	0.44475	-0.614683	0.196759	13.7715	0.00323328	0.00351684	FDX1
Inflmmatory_Mq	1.20591	-0.618987	0.149812	35.5102	9.50456e-08	1.24013e-07	HMOX1
Inflmmatory_Mq	0.477288	-0.620209	0.315704	9.68829	0.0214104	0.0224894	SOCS1
Inflmmatory_Mq	2.58764	-0.638855	0.142231	259.83	4.89191e-56	2.11715e-55	MRC1
Inflmmatory_Mq	1.74662	-0.643096	0.12598	46.6762	4.07281e-10	5.84359e-10	CYCS
Inflmmatory_Mq	0.436616	-0.646386	0.238981	12.5168	0.0058072	0.00624906	ATF5
Inflmmatory_Mq	1.59453	-0.646745	0.133121	116.838	3.70168e-25	8.52247e-25	KLF10
Inflmmatory_Mq	2.81017	-0.656432	0.168686	35.7803	8.33359e-08	1.08914e-07	PLAU
Inflmmatory_Mq	0.606463	-0.670881	0.237992	49.8058	8.78721e-11	1.31311e-10	UGCG
Inflmmatory_Mq	1.29308	-0.680304	0.279817	62.5164	1.70395e-13	2.84711e-13	IL1R2
Inflmmatory_Mq	0.464306	-0.682168	0.219304	24.8082	1.69342e-05	2.02596e-05	EMP2
Inflmmatory_Mq	0.872016	-0.686753	0.163454	75.7986	2.44304e-16	4.41755e-16	GBP2
Inflmmatory_Mq	3.35933	-0.701687	0.147662	99.9699	1.5775e-21	3.30524e-21	CTSL
Inflmmatory_Mq	20.3355	-0.711961	0.101201	388.667	6.30696e-84	3.67287e-83	DUSP1
Inflmmatory_Mq	1.38383	-0.713141	0.141397	120.059	7.49398e-26	1.75599e-25	SAMSN1
Inflmmatory_Mq	0.810084	-0.721959	0.178624	52.4906	2.35416e-11	3.62038e-11	CYTIP
Inflmmatory_Mq	0.32207	-0.724026	0.230815	32.6092	3.89368e-07	4.96586e-07	IGFBP4
Inflmmatory_Mq	0.528095	-0.73103	0.212164	25.7545	1.07355e-05	1.29022e-05	CREB5
Inflmmatory_Mq	0.696582	-0.738497	0.170935	37.0406	4.51131e-08	5.9949e-08	SLC20A1
Inflmmatory_Mq	1.21588	-0.741146	0.144448	50.7353	5.57026e-11	8.38716e-11	EIF1B
Inflmmatory_Mq	2.01645	-0.741569	0.131533	109.355	1.51058e-23	3.32327e-23	BTG2
Inflmmatory_Mq	0.30242	-0.745065	0.285403	27.406	4.8393e-06	5.86044e-06	HIST3H2A
Inflmmatory_Mq	0.630873	-0.749874	0.205828	90.9292	1.38347e-19	2.69879e-19	NFKBIE
Inflmmatory_Mq	1.04186	-0.763388	0.180673	32.0537	5.09889e-07	6.46131e-07	PTGER4
Inflmmatory_Mq	4.12949	-0.764108	0.105545	196.854	2.01831e-42	6.95001e-42	H2AFZ
Inflmmatory_Mq	0.377083	-0.766102	0.250365	26.9157	6.13181e-06	7.39177e-06	EGR2
Inflmmatory_Mq	0.782565	-0.779539	0.179811	28.4316	2.94804e-06	3.60316e-06	SNHG12
Inflmmatory_Mq	11.6347	-0.782525	0.0920643	185.213	6.60104e-40	2.19665e-39	PPP1R15A
Inflmmatory_Mq	1.49402	-0.78344	0.199102	65.0577	4.87546e-14	8.23318e-14	PDK4
Inflmmatory_Mq	0.651205	-0.796224	0.232313	42.0714	3.87466e-09	5.3743e-09	CD48
Inflmmatory_Mq	0.552299	-0.804327	0.193274	50.553	6.09128e-11	9.13693e-11	REV3L
Inflmmatory_Mq	0.492952	-0.807959	0.201203	111.725	4.66769e-24	1.04136e-23	SMIM3
Inflmmatory_Mq	0.501171	-0.808975	0.219884	22.4585	5.23612e-05	6.0364e-05	NUDT4
Inflmmatory_Mq	0.756181	-0.812673	0.16252	97.8675	4.46662e-21	9.26063e-21	CCDC107
Inflmmatory_Mq	0.400431	-0.815815	0.241872	106.839	5.25494e-23	1.14653e-22	OPN3
Inflmmatory_Mq	0.458524	-0.826885	0.300911	121.709	3.30621e-26	7.83988e-26	RHOH
Inflmmatory_Mq	0.379369	-0.827795	0.339948	19.0979	0.000260953	0.00029525	RCAN1
Inflmmatory_Mq	3.14815	-0.838431	0.140576	110.43	8.86634e-24	1.95603e-23	HSPA5
Inflmmatory_Mq	0.393171	-0.83862	0.198948	21.328	8.99903e-05	0.000103144	ZNF503
Inflmmatory_Mq	0.68424	-0.839362	0.181556	142.141	1.30579e-30	3.48211e-30	TNIP1
Inflmmatory_Mq	0.323606	-0.84371	0.244366	28.9966	2.24312e-06	2.76291e-06	AK6
Inflmmatory_Mq	0.358428	-0.847193	0.242843	23.1784	3.7068e-05	4.33006e-05	AMPD3
Inflmmatory_Mq	0.733419	-0.859995	0.185151	159.701	2.12615e-34	6.19084e-34	CACYBP
Inflmmatory_Mq	0.922355	-0.868456	0.189704	31.8685	5.57817e-07	7.05737e-07	CD40
Inflmmatory_Mq	2.19817	-0.872839	0.179927	30.6967	9.84678e-07	1.23201e-06	RGCC
Inflmmatory_Mq	1.62702	-0.882257	0.138549	82.5429	8.73928e-18	1.61341e-17	TUBA1C
Inflmmatory_Mq	1.42575	-0.894268	0.134817	69.3767	5.80388e-15	1.01248e-14	TMEM123
Inflmmatory_Mq	0.852014	-0.90137	0.21652	102.599	4.29154e-22	9.13683e-22	GPR84
Inflmmatory_Mq	0.51056	-0.904938	0.302303	51.7889	3.32204e-11	5.05972e-11	MIR222HG
Inflmmatory_Mq	0.641594	-0.907809	0.24111	80.0399	3.0094e-17	5.51723e-17	EHD1
Inflmmatory_Mq	0.346861	-0.90978	0.245504	49.2962	1.12813e-10	1.66695e-10	TRIP10
Inflmmatory_Mq	0.892385	-0.910132	0.206039	126.62	2.89331e-27	7.09444e-27	ADM
Inflmmatory_Mq	6.68589	-0.922832	0.100091	295.811	8.02224e-64	3.82748e-63	LITAF
Inflmmatory_Mq	0.659686	-0.924361	0.202652	102.267	5.05784e-22	1.07394e-21	RIPK2
Inflmmatory_Mq	0.970314	-0.931364	0.220904	23.9122	2.60571e-05	3.07559e-05	PRDM1
Inflmmatory_Mq	6.01198	-0.936659	0.115787	139.776	4.22485e-30	1.11909e-29	NR4A2
Inflmmatory_Mq	2.2709	-0.956287	0.165072	93.6656	3.57329e-20	7.12858e-20	TXN
Inflmmatory_Mq	1.15647	-0.96223	0.773861	16.1447	0.00105909	0.00117314	IL23A
Inflmmatory_Mq	0.432267	-0.998716	0.307805	68.7118	8.05517e-15	1.396e-14	RGL1
Inflmmatory_Mq	2.8586	-1.00096	0.128938	223.62	3.31187e-48	1.23726e-47	CD44
Inflmmatory_Mq	0.507764	-1.00768	0.234695	151.809	1.07295e-32	3.00275e-32	FLNA
Inflmmatory_Mq	13.3764	-1.03072	0.103126	776.803	4.64642e-168	7.99993e-167	CEBPD
Inflmmatory_Mq	0.340504	-1.03319	0.340358	42.9687	2.49899e-09	3.49065e-09	CRIP1
Inflmmatory_Mq	0.62463	-1.04249	0.286636	83.9561	4.34732e-18	8.10136e-18	IGF1
Inflmmatory_Mq	1.24423	-1.05136	0.281512	36.9838	4.63789e-08	6.15278e-08	IL10
Inflmmatory_Mq	0.491406	-1.05245	0.223496	112.366	3.39738e-24	7.6441e-24	DNAJB9
Inflmmatory_Mq	1.27778	-1.0672	0.298847	28.8893	2.36263e-06	2.9056e-06	THBS1
Inflmmatory_Mq	0.599337	-1.07062	0.251118	22.7644	4.52171e-05	5.26646e-05	GSAP
Inflmmatory_Mq	0.32303	-1.07668	0.447107	36.979	4.6487e-08	6.15681e-08	CA2
Inflmmatory_Mq	0.410106	-1.07907	0.268809	156.982	8.21066e-34	2.3561e-33	TRIM8
Inflmmatory_Mq	0.637015	-1.08013	0.33974	23.1808	3.70268e-05	4.33006e-05	PRMT9
Inflmmatory_Mq	0.821968	-1.08504	0.203709	46.6428	4.14012e-10	5.92943e-10	ATP1B1
Inflmmatory_Mq	1.3585	-1.08822	0.161845	138.563	7.71563e-30	2.03016e-29	FILIP1L
Inflmmatory_Mq	5.82019	-1.09056	0.144041	332.497	9.19101e-72	4.7577e-71	PLIN2
Inflmmatory_Mq	1.31476	-1.10615	0.15705	143.607	6.30409e-31	1.69249e-30	EZR
Inflmmatory_Mq	0.941966	-1.10977	0.190297	75.6289	2.6565e-16	4.79259e-16	TRIB1
Inflmmatory_Mq	0.448257	-1.11341	0.220427	132.664	1.4421e-28	3.67248e-28	GRAMD1A
Inflmmatory_Mq	1.06245	-1.11947	0.162968	159.224	2.69471e-34	7.78908e-34	UBE2D1
Inflmmatory_Mq	0.73078	-1.12534	0.189018	51.3173	4.18682e-11	6.31611e-11	STK4
Inflmmatory_Mq	0.900071	-1.13115	0.222108	65.2718	4.38748e-14	7.47287e-14	BASP1
Inflmmatory_Mq	0.573086	-1.13553	0.338683	38.9035	1.81932e-08	2.45888e-08	GCH1
Inflmmatory_Mq	1.41691	-1.13903	0.162126	125.52	4.99278e-27	1.22046e-26	STX4
Inflmmatory_Mq	0.438148	-1.14047	0.261785	29.9231	1.43246e-06	1.78102e-06	SLC16A10
Inflmmatory_Mq	0.769504	-1.14694	0.230686	284.018	2.85967e-61	1.34015e-60	ISG20
Inflmmatory_Mq	0.481981	-1.15089	0.256906	30.3037	1.19123e-06	1.48341e-06	ALG13
Inflmmatory_Mq	1.34409	-1.15379	0.160492	173.725	1.99731e-37	6.22783e-37	WTAP
Inflmmatory_Mq	0.684316	-1.15509	0.259029	108.137	2.76238e-23	6.0604e-23	CD72
Inflmmatory_Mq	0.303262	-1.15535	0.483241	26.8895	6.2098e-06	7.47441e-06	EGR3
Inflmmatory_Mq	0.364344	-1.15627	0.28356	20.9083	0.000109997	0.000125711	DNAJB4
Inflmmatory_Mq	10.0526	-1.17172	0.0930685	445.081	3.7929e-96	2.68212e-95	HSPA8
Inflmmatory_Mq	0.833521	-1.17697	0.192765	169.598	1.55402e-36	4.77049e-36	MRPL18
Inflmmatory_Mq	4.06382	-1.18108	0.113367	339.203	3.24637e-73	1.71408e-72	NINJ1
Inflmmatory_Mq	0.662015	-1.19207	0.200194	48.4942	1.67148e-10	2.44697e-10	H2AFX
Inflmmatory_Mq	0.624648	-1.19488	0.213202	195.844	3.33528e-42	1.14352e-41	MAN1A1
Inflmmatory_Mq	0.816166	-1.1949	0.286115	192.1	2.14721e-41	7.26747e-41	ARL4C
Inflmmatory_Mq	0.845738	-1.196	0.17979	163.559	3.12562e-35	9.27151e-35	MIDN
Inflmmatory_Mq	0.38199	-1.20097	0.311943	91.628	9.79149e-20	1.92428e-19	KIF1B
Inflmmatory_Mq	4.04196	-1.20257	0.129177	129.601	6.59417e-28	1.6475e-27	ATF3
Inflmmatory_Mq	2.21578	-1.21564	0.158287	2879.21	0	0	JUND
Inflmmatory_Mq	0.310495	-1.21629	0.420776	55.6711	4.93774e-12	7.91637e-12	IL1R1
Inflmmatory_Mq	0.87335	-1.2171	0.272024	83.6662	5.01688e-18	9.32716e-18	OTUD1
Inflmmatory_Mq	11.7091	-1.22303	0.0897813	420.584	7.69392e-91	5.03602e-90	CD83
Inflmmatory_Mq	1.12254	-1.2286	0.226282	91.2812	1.16239e-19	2.27312e-19	CXCL12
Inflmmatory_Mq	1.4077	-1.2318	0.17852	130.489	4.2441e-28	1.07049e-27	BHLHE40
Inflmmatory_Mq	3.38537	-1.23375	0.126231	246.595	3.56678e-53	1.44866e-52	ATP1B3
Inflmmatory_Mq	0.400029	-1.2377	0.281295	164.191	2.28329e-35	6.79837e-35	PTTG1
Inflmmatory_Mq	0.886458	-1.23895	0.227632	65.9747	3.10338e-14	5.32008e-14	MYLIP
Inflmmatory_Mq	0.443206	-1.23927	0.272555	41.4916	5.14336e-09	7.09676e-09	FNDC3B
Inflmmatory_Mq	0.469129	-1.25938	0.268053	54.7099	7.91757e-12	1.24915e-11	NRIP1
Inflmmatory_Mq	2.1414	-1.25963	0.189792	49.4428	1.04993e-10	1.56306e-10	ZNF331
Inflmmatory_Mq	1.16091	-1.26169	0.248343	74.115	5.60752e-16	1.00026e-15	IL1RN
Inflmmatory_Mq	0.441358	-1.26751	0.276841	32.4508	4.205e-07	5.35428e-07	RP2
Inflmmatory_Mq	0.54264	-1.26968	0.300126	86.4241	1.28366e-18	2.43803e-18	OASL
Inflmmatory_Mq	5.55517	-1.26991	0.173871	220.27	1.75564e-47	6.49751e-47	MT2A
Inflmmatory_Mq	0.579388	-1.27151	0.320022	19.9018	0.000177885	0.000202421	LUCAT1
Inflmmatory_Mq	4.70205	-1.27744	0.242156	87.732	6.72401e-19	1.28945e-18	AREG
Inflmmatory_Mq	1.19383	-1.27858	0.177455	175.107	1.00475e-37	3.1578e-37	SYAP1
Inflmmatory_Mq	43.8688	-1.28766	0.0771722	858.628	8.32812e-186	1.60875e-184	SRGN
Inflmmatory_Mq	0.968496	-1.29089	0.199288	250.745	4.5148e-54	1.88196e-53	HIST1H4C
Inflmmatory_Mq	0.58627	-1.29811	0.261406	46.7077	4.01046e-10	5.76458e-10	MYC
Inflmmatory_Mq	1.307	-1.30513	0.336464	19.2292	0.000245129	0.000278141	CH25H
Inflmmatory_Mq	6.19349	-1.32121	0.114823	245.777	5.35905e-53	2.16549e-52	FOSB
Inflmmatory_Mq	0.372776	-1.35375	0.285186	75.1039	3.44216e-16	6.1959e-16	SERINC5
Inflmmatory_Mq	0.877707	-1.35762	0.225851	45.3631	7.74614e-10	1.09945e-09	KLF2
Inflmmatory_Mq	2.5395	-1.36517	0.159843	114.676	1.08092e-24	2.46711e-24	RHOB
Inflmmatory_Mq	0.550143	-1.36642	0.270129	55.1143	6.49121e-12	1.03234e-11	TLR4
Inflmmatory_Mq	1.49515	-1.37304	0.167476	240.145	8.85314e-52	3.50584e-51	UPP1
Inflmmatory_Mq	0.812047	-1.38523	0.201695	232.598	3.79466e-50	1.45187e-49	MRPS6
Inflmmatory_Mq	0.628986	-1.38652	0.281136	50.0391	7.83758e-11	1.17341e-10	MGLL
Inflmmatory_Mq	1.00871	-1.39284	0.20474	177.558	2.96974e-38	9.44591e-38	LPXN
Inflmmatory_Mq	0.823632	-1.39477	0.175816	110.689	7.80062e-24	1.72572e-23	NEU1
Inflmmatory_Mq	0.794876	-1.39706	0.341052	106.706	5.61319e-23	1.22133e-22	PAPSS2
Inflmmatory_Mq	0.986007	-1.40681	0.214361	101.982	5.82426e-22	1.23337e-21	FOSL2
Inflmmatory_Mq	0.913521	-1.40813	0.185839	91.8005	8.99081e-20	1.77132e-19	RBBP6
Inflmmatory_Mq	48.7009	-1.41928	0.0840525	471.862	5.97219e-102	4.59221e-101	SAT1
Inflmmatory_Mq	0.690013	-1.4247	0.241581	156.923	8.45726e-34	2.41811e-33	SLC7A5
Inflmmatory_Mq	0.52281	-1.42493	0.228654	55.9172	4.37528e-12	7.04313e-12	TET2
Inflmmatory_Mq	10.5103	-1.43587	0.112114	327.68	1.01441e-70	5.15009e-70	GPR183
Inflmmatory_Mq	0.312531	-1.43591	0.30588	30.3184	1.18279e-06	1.47523e-06	IFIH1
Inflmmatory_Mq	98.1393	-1.44319	0.0916088	463.205	4.48928e-100	3.35425e-99	CCL3
Inflmmatory_Mq	0.587285	-1.44942	0.234107	95.9288	1.166e-20	2.34981e-20	FAM107B
Inflmmatory_Mq	0.833654	-1.4534	0.24129	170.3	1.09617e-36	3.39128e-36	ITGAX
Inflmmatory_Mq	0.387586	-1.48101	0.383302	31.5686	6.452e-07	8.09823e-07	USP36
Inflmmatory_Mq	0.411106	-1.4887	0.423115	49.3958	1.07441e-10	1.59649e-10	RASGRP3
Inflmmatory_Mq	76.2767	-1.49137	0.105041	717.41	3.52159e-155	5.46883e-154	CXCL8
Inflmmatory_Mq	1.09602	-1.49376	0.192135	428.889	1.22223e-92	8.20345e-92	ZC3H12A
Inflmmatory_Mq	0.511583	-1.50348	0.293023	49.2101	1.17678e-10	1.73559e-10	MARCKSL1
Inflmmatory_Mq	0.597478	-1.50387	0.250943	100.176	1.42412e-21	2.99177e-21	NBN
Inflmmatory_Mq	1.36972	-1.50466	0.265237	119.648	9.18974e-26	2.14067e-25	VEGFA
Inflmmatory_Mq	2.94688	-1.50478	0.148303	472.318	4.75883e-102	3.73168e-101	PFKFB3
Inflmmatory_Mq	0.695738	-1.50502	0.221954	215.663	1.73849e-46	6.31597e-46	UBE2S
Inflmmatory_Mq	0.5188	-1.51334	0.267657	88.7811	4.00267e-19	7.69445e-19	TES
Inflmmatory_Mq	0.727122	-1.51351	0.20094	184.888	7.75976e-40	2.56072e-39	FGD4
Inflmmatory_Mq	1.63647	-1.51403	0.462888	105.556	9.92202e-23	2.14706e-22	GEM
Inflmmatory_Mq	0.416269	-1.52145	0.362165	42.1048	3.81177e-09	5.29636e-09	ZNF703
Inflmmatory_Mq	1.6501	-1.53032	0.288849	103.105	3.3401e-22	7.13035e-22	TWISTNB
Inflmmatory_Mq	2.57207	-1.53518	0.527624	28.0603	3.52774e-06	4.30504e-06	MMP9
Inflmmatory_Mq	1.54251	-1.53633	0.173152	112.576	3.06202e-24	6.90918e-24	TAGAP
Inflmmatory_Mq	11.25	-1.55806	0.165321	179.95	9.04143e-39	2.93476e-38	TNF
Inflmmatory_Mq	0.702569	-1.58489	0.250884	118.156	1.92599e-25	4.47327e-25	FKBP4
Inflmmatory_Mq	4.2641	-1.62691	0.144243	167.564	4.27013e-36	1.29576e-35	FGL2
Inflmmatory_Mq	0.789819	-1.64714	0.208602	179.759	9.9451e-39	3.21491e-38	PNPLA8
Inflmmatory_Mq	0.63817	-1.66237	0.373012	19.1012	0.000260531	0.000295194	IL6
Inflmmatory_Mq	2.48643	-1.66279	0.16009	219.351	2.77297e-47	1.01676e-46	BNIP3L
Inflmmatory_Mq	5.09808	-1.66897	0.144848	144.689	3.6846e-31	9.95974e-31	EGR1
Inflmmatory_Mq	13.3451	-1.68658	0.11388	215.537	1.85095e-46	6.69386e-46	KLF6
Inflmmatory_Mq	5.85286	-1.68922	0.20577	134.897	4.76111e-29	1.23633e-28	C15orf48
Inflmmatory_Mq	0.865751	-1.70921	0.228108	123.815	1.16359e-26	2.80111e-26	BTG3
Inflmmatory_Mq	9.08187	-1.72456	0.283397	62.257	1.93608e-13	3.22815e-13	CXCL1
Inflmmatory_Mq	2.71347	-1.73049	0.155484	222.902	4.73666e-48	1.76124e-47	EIF4A3
Inflmmatory_Mq	1.21716	-1.74249	0.185934	122.464	2.27382e-26	5.42429e-26	B3GNT5
Inflmmatory_Mq	3.94132	-1.75934	0.152278	274.717	2.94426e-59	1.32492e-58	BIRC3
Inflmmatory_Mq	8.05291	-1.7713	0.498869	65.091	4.79613e-14	8.11652e-14	CCL20
Inflmmatory_Mq	2.95869	-1.77924	0.153117	245.205	7.12771e-53	2.86556e-52	EIF4E
Inflmmatory_Mq	3.2366	-1.78967	0.159723	119.903	8.09659e-26	1.89159e-25	CHMP1B
Inflmmatory_Mq	0.537465	-1.79753	0.27685	97.7392	4.75933e-21	9.84174e-21	EDEM1
Inflmmatory_Mq	1.98499	-1.80805	0.158624	206.412	1.73578e-44	6.13723e-44	PRNP
Inflmmatory_Mq	0.602237	-1.81378	0.343241	78.7568	5.67127e-17	1.03256e-16	PDGFB
Inflmmatory_Mq	0.309474	-1.81911	0.409967	85.1129	2.45427e-18	4.61705e-18	AC016831.7
Inflmmatory_Mq	0.839546	-1.83784	0.274104	117.366	2.84863e-25	6.59683e-25	AHR
Inflmmatory_Mq	0.571963	-1.84549	0.352941	53.6754	1.31595e-11	2.04761e-11	SAV1
Inflmmatory_Mq	0.482162	-1.85186	0.89454	37.9889	2.84182e-08	3.79549e-08	MRPS24
Inflmmatory_Mq	16.8916	-1.85407	0.0978006	712.33	4.45006e-154	6.77779e-153	PLAUR
Inflmmatory_Mq	7.71036	-1.85871	0.105168	876.688	1.00786e-189	1.99557e-188	NFKBIZ
Inflmmatory_Mq	6.95285	-1.86437	0.125225	483.606	1.70352e-104	1.4202e-103	PLEK
Inflmmatory_Mq	0.455328	-1.87793	0.329764	96.6398	8.20104e-21	1.66972e-20	ABHD5
Inflmmatory_Mq	1.27138	-1.88062	0.303835	77.4327	1.09048e-16	1.97634e-16	PHLDA2
Inflmmatory_Mq	0.701836	-1.89419	0.286116	96.7726	7.67958e-21	1.56758e-20	TSC22D1
Inflmmatory_Mq	64.7368	-1.89512	0.0716945	1367.63	3.11512e-296	1.37065e-294	NFKBIA
Inflmmatory_Mq	1.45497	-1.89946	0.200655	217.592	6.65658e-47	2.4295e-46	IER5
Inflmmatory_Mq	16.3637	-1.91991	0.107175	575.786	1.78831e-124	1.91397e-123	BTG1
Inflmmatory_Mq	0.612054	-1.92947	0.253549	179.355	1.21536e-38	3.91288e-38	METTL21A
Inflmmatory_Mq	0.38637	-1.93193	0.276458	165.31	1.30972e-35	3.92917e-35	ERO1B
Inflmmatory_Mq	0.715934	-1.93787	0.410305	67.5647	1.41775e-14	2.45166e-14	GRASP
Inflmmatory_Mq	2.05067	-1.94307	0.231617	188.434	1.33036e-40	4.44575e-40	NRP2
Inflmmatory_Mq	7.5806	-1.95096	0.117391	514.688	3.12949e-111	2.84892e-110	C5AR1
Inflmmatory_Mq	0.799887	-1.95949	0.22865	180.897	5.64626e-39	1.84026e-38	ACSL3
Inflmmatory_Mq	1.37784	-1.98376	0.182451	277.89	6.05755e-60	2.75723e-59	FAM49A
Inflmmatory_Mq	5.29159	-1.98663	0.137722	1025.07	6.54646e-222	1.62025e-220	ICAM1
Inflmmatory_Mq	0.361143	-1.9885	0.354185	53.6991	1.3007e-11	2.02787e-11	ZBTB10
Inflmmatory_Mq	1.97157	-2.00028	0.195671	355.823	8.17994e-77	4.49897e-76	RNF144B
Inflmmatory_Mq	3.01871	-2.00515	0.199649	124.804	7.12396e-27	1.72544e-26	PTGS2
Inflmmatory_Mq	1.53301	-2.01477	0.189042	393.803	4.86903e-85	2.89945e-84	GLA
Inflmmatory_Mq	2.76807	-2.02758	0.2237	472.015	5.53509e-102	4.29784e-101	SLC40A1
Inflmmatory_Mq	0.848088	-2.02947	0.253329	152.151	9.05349e-33	2.54268e-32	MCTP1
Inflmmatory_Mq	1.33258	-2.03389	0.211176	415.322	1.06181e-89	6.73975e-89	CDC42EP3
Inflmmatory_Mq	0.385494	-2.06065	0.345166	116.937	3.52479e-25	8.13888e-25	HS3ST1
Inflmmatory_Mq	0.683519	-2.08257	0.257411	354.046	1.98391e-76	1.08362e-75	PSMA6
Inflmmatory_Mq	0.547355	-2.09226	0.397744	92.4173	6.62639e-20	1.31862e-19	MT-ND6
Inflmmatory_Mq	1.52705	-2.09699	0.234013	246.919	3.03489e-53	1.25189e-52	ARL5B
Inflmmatory_Mq	7.27841	-2.09807	0.143187	897.007	3.9457e-194	8.22368e-193	HSPB1
Inflmmatory_Mq	52.0125	-2.11409	0.125774	694.691	2.97343e-150	4.36103e-149	CXCL2
Inflmmatory_Mq	0.849771	-2.13603	0.25808	281.816	8.56735e-61	3.99138e-60	GPR132
Inflmmatory_Mq	8.93686	-2.15006	0.111478	1063.21	3.4912e-230	9.53459e-229	CDKN1A
Inflmmatory_Mq	2.07793	-2.15439	0.199777	399.54	2.78488e-86	1.69664e-85	PIM3
Inflmmatory_Mq	1.67524	-2.16482	0.189056	429.838	7.61083e-93	5.15195e-92	BCL3
Inflmmatory_Mq	55.9269	-2.18742	0.131454	552.007	2.55192e-119	2.49521e-118	CXCL3
Inflmmatory_Mq	3.24951	-2.1953	0.156321	458.58	4.51086e-99	3.27762e-98	MAP3K8
Inflmmatory_Mq	0.495099	-2.21906	0.337129	59.0702	9.28666e-13	1.5165e-12	CDKN1C
Inflmmatory_Mq	5.13468	-2.22239	0.143933	405.297	1.57682e-87	9.8334e-87	NR4A1
Inflmmatory_Mq	0.596601	-2.22357	0.269218	649.616	1.76426e-140	2.32882e-139	DDX3Y
Inflmmatory_Mq	0.719022	-2.23314	0.283852	246.736	3.32447e-53	1.3572e-52	SIAH2
Inflmmatory_Mq	0.330192	-2.24219	0.334739	103.428	2.84656e-22	6.1097e-22	ZNRD1
Inflmmatory_Mq	0.846959	-2.24534	0.272945	204.427	4.66114e-44	1.64072e-43	SNN
Inflmmatory_Mq	5.30962	-2.24782	0.148462	688.384	6.92986e-149	9.979e-148	ZFAND5
Inflmmatory_Mq	27.2062	-2.2781	0.101906	1082.31	2.50905e-234	7.64296e-233	ZFP36
Inflmmatory_Mq	3.3258	-2.2812	0.160551	524.347	2.52369e-113	2.35149e-112	LCP2
Inflmmatory_Mq	0.676821	-2.28886	0.329141	100.816	1.03778e-21	2.19179e-21	CYB5D1
Inflmmatory_Mq	0.632196	-2.29679	0.289426	295.944	7.51072e-64	3.60514e-63	TPRA1
Inflmmatory_Mq	1.83389	-2.308	0.205672	443.059	1.03994e-95	7.28878e-95	PNP
Inflmmatory_Mq	0.504968	-2.31941	0.322225	242.352	2.94982e-52	1.17993e-51	VPS37B
Inflmmatory_Mq	1.82063	-2.32008	0.196463	207.322	1.10416e-44	3.92151e-44	SERTAD1
Inflmmatory_Mq	13.2394	-2.32829	0.419476	49.334	1.10743e-10	1.63941e-10	G0S2
Inflmmatory_Mq	1.36915	-2.3375	0.307279	129.033	8.73827e-28	2.16272e-27	TCHH
Inflmmatory_Mq	1.55208	-2.3534	0.235501	388.908	5.59356e-84	3.28155e-83	PPIF
Inflmmatory_Mq	1.06352	-2.3571	0.349592	91.3777	1.10822e-19	2.17256e-19	CCL5
Inflmmatory_Mq	7.15739	-2.36046	0.125766	683.162	9.39985e-148	1.30608e-146	REL
Inflmmatory_Mq	1.00267	-2.37644	0.236345	138.988	6.24636e-30	1.64904e-29	OLR1
Inflmmatory_Mq	0.817639	-2.38453	0.319282	193.913	8.71477e-42	2.97504e-41	TIPARP
Inflmmatory_Mq	1.14823	-2.40601	0.330905	155.166	2.02373e-33	5.74479e-33	ETV3
Inflmmatory_Mq	0.621036	-2.43129	0.426985	85.0849	2.48842e-18	4.67022e-18	DUSP4
Inflmmatory_Mq	0.789102	-2.44306	0.275206	136.473	2.1766e-29	5.67062e-29	RANBP2
Inflmmatory_Mq	0.528366	-2.4633	0.44792	144.178	4.74828e-31	1.27913e-30	MFSD2A
Inflmmatory_Mq	1.36011	-2.46403	0.234364	270.389	2.54336e-58	1.12533e-57	PTPN1
Inflmmatory_Mq	4.65491	-2.547	0.155183	942.694	4.85518e-204	1.06814e-202	HSPD1
Inflmmatory_Mq	0.335022	-2.54786	0.532353	96.3256	9.58101e-21	1.94568e-20	FAM210A
Inflmmatory_Mq	17.3399	-2.55029	0.127357	576.561	1.21487e-124	1.31805e-123	SOD2
Inflmmatory_Mq	17.0028	-2.56281	0.105367	996.705	9.3317e-216	2.17374e-214	TNFAIP3
Inflmmatory_Mq	2.90716	-2.62012	0.181333	359.08	1.61289e-77	8.93294e-77	CKS2
Inflmmatory_Mq	0.471478	-2.67573	0.570857	94.5564	2.29962e-20	4.61089e-20	HES4
Inflmmatory_Mq	0.443038	-2.69803	0.342107	208.374	6.54104e-45	2.33356e-44	OGT
Inflmmatory_Mq	1.55218	-2.69835	0.307069	416.271	6.61551e-90	4.25974e-89	DUSP5
Inflmmatory_Mq	0.418798	-2.7161	0.631275	44.6796	1.08232e-09	1.52255e-09	TNFSF9
Inflmmatory_Mq	5.49028	-2.72851	0.137769	1029.13	8.63246e-223	2.20545e-221	HSPE1
Inflmmatory_Mq	19.9476	-2.77254	0.142233	558.403	1.04813e-120	1.05079e-119	BCL2A1
Inflmmatory_Mq	1.48272	-2.78363	0.219162	473.008	3.37148e-102	2.69718e-101	BCAS2
Inflmmatory_Mq	0.889696	-2.78691	0.344947	166.727	6.47576e-36	1.95756e-35	TSC22D2
Inflmmatory_Mq	11.1844	-2.80807	0.168468	555.22	5.13496e-120	5.08361e-119	DUSP2
Inflmmatory_Mq	0.52749	-2.81091	0.526283	97.9039	4.38687e-21	9.11917e-21	RBBP8
Inflmmatory_Mq	0.597275	-2.82582	0.55614	148.06	6.90538e-32	1.89898e-31	FMN1
Inflmmatory_Mq	2.67119	-2.8354	0.200884	559.738	5.38491e-121	5.46776e-120	TNFAIP8
Inflmmatory_Mq	3.1096	-2.8376	0.182073	626.767	1.5868e-135	1.87574e-134	PELI1
Inflmmatory_Mq	0.301775	-2.84539	0.613177	60.6532	4.2627e-13	7.00426e-13	ARC
Inflmmatory_Mq	0.422781	-2.85232	0.59585	97.11	6.4984e-21	1.32991e-20	EIF2AK3
Inflmmatory_Mq	0.479186	-2.86555	0.65698	116.37	4.66805e-25	1.07162e-24	KLHL21
Inflmmatory_Mq	30.7968	-2.89227	0.0900815	1645.37	0	0	HSP90AA1
Inflmmatory_Mq	0.695013	-2.90266	1.1425	11.35	0.00997619	0.0106056	PTX3
Inflmmatory_Mq	158.469	-2.93686	0.116693	1266.25	3.10089e-274	1.16948e-272	CCL4L2
Inflmmatory_Mq	3.22487	-3.00951	0.19552	574.762	2.98149e-124	3.14845e-123	EBI3
Inflmmatory_Mq	3.60654	-3.04326	0.468059	129.774	6.04949e-28	1.5162e-27	PHLDA1
Inflmmatory_Mq	198.814	-3.08845	0.0993662	1059.67	2.03922e-229	5.38353e-228	CCL4
Inflmmatory_Mq	1.15299	-3.14288	0.340347	276.196	1.40919e-59	6.37758e-59	ANKRD37
Inflmmatory_Mq	1.68189	-3.15804	0.294136	505.009	3.91949e-109	3.41125e-108	CCRL2
Inflmmatory_Mq	2.88596	-3.17111	0.251247	305.048	8.03852e-66	3.97906e-65	NR4A3
Inflmmatory_Mq	0.321878	-3.20574	0.845017	61.346	3.03127e-13	5.02253e-13	MYO1E
Inflmmatory_Mq	2.04156	-3.21795	0.530559	97.318	5.86259e-21	1.20602e-20	IL1A
Inflmmatory_Mq	1.25784	-3.27374	0.387656	212.499	8.39813e-46	3.02333e-45	ERN1
Inflmmatory_Mq	3.13837	-3.32716	0.24278	505.975	2.41985e-109	2.1534e-108	HSPA6
Inflmmatory_Mq	2.34359	-3.33005	0.322625	351.355	7.58897e-76	4.11676e-75	TRAF1
Inflmmatory_Mq	0.383059	-3.419	0.856037	85.9668	1.60926e-18	3.04185e-18	ADA
Inflmmatory_Mq	4.14443	-3.44806	0.605748	65.9219	3.18527e-14	5.44866e-14	MMP19
Inflmmatory_Mq	0.950091	-3.45409	0.444467	318.013	1.25574e-68	6.29461e-68	SPHK1
Inflmmatory_Mq	0.465122	-3.46229	0.738411	141.746	1.5886e-30	4.22206e-30	CHST7
Inflmmatory_Mq	1.07983	-3.46425	0.348305	343.548	3.72169e-74	1.99161e-73	ZFAND2A
Inflmmatory_Mq	0.548672	-3.50189	0.741828	158.868	3.2175e-34	9.26639e-34	DNAJA4
Inflmmatory_Mq	19.8598	-3.58652	0.150122	980.455	3.12547e-212	7.07249e-211	DNAJB1
Inflmmatory_Mq	2.05083	-3.5953	0.326464	467.566	5.09459e-101	3.87972e-100	BAG3
Inflmmatory_Mq	101.556	-3.61816	0.106358	1225.82	1.82871e-265	6.29712e-264	IL1B
Inflmmatory_Mq	6.28346	-3.68253	0.201036	1161.88	1.36855e-251	4.33555e-250	NLRP3
Inflmmatory_Mq	10.1166	-3.73723	0.175617	893.339	2.46466e-193	5.00516e-192	INSIG1
Inflmmatory_Mq	0.507351	-3.77712	1.08556	48.5644	1.61496e-10	2.36861e-10	TNFSF15
Inflmmatory_Mq	2.93816	-4.20716	0.552493	304.979	8.32088e-66	4.09326e-65	THAP2
Inflmmatory_Mq	1.0083	-4.34385	0.604658	418.723	1.94748e-90	1.26427e-89	KMO
Inflmmatory_Mq	7.28648	-4.38498	0.244733	1235.54	1.42252e-267	5.12106e-266	HSPH1
Inflmmatory_Mq	7.19134	-4.48082	0.232715	1164.18	4.33347e-252	1.43005e-250	NFKB1
Inflmmatory_Mq	10.9566	-4.65296	0.449612	345.922	1.13933e-74	6.13845e-74	MIR155HG
Inflmmatory_Mq	12.612	-5.26151	0.283664	798.311	1.00598e-172	1.77053e-171	HSPA1B
Inflmmatory_Mq	0.445776	-5.3091	1.44809	176.728	4.48834e-38	1.41624e-37	FOSL1
Inflmmatory_Mq	0.373029	-5.85343	1.44518	389.939	3.34466e-84	1.97684e-83	TNFSF13
Inflmmatory_Mq	6.10463	-5.92457	0.568282	721.969	3.61625e-156	5.84505e-155	RBKS
Inflmmatory_Mq	52.6754	-6.09464	0.153081	2920.24	0	0	HSPA1A
Inflmmatory_Mq	2.34759	-16.6048	124.849	41.7116	4.61926e-09	6.38474e-09	CCR7
Inflmmatory_Mq	0.312925	-16.9551	152.09	635.925	1.64034e-137	2.02993e-136	AC103591.3
Inflmmatory_Mq	0.504178	-17.1531	148.992	365.404	6.88798e-79	3.86899e-78	AL136987.1
Inflmmatory_Mq	0.318538	-17.3886	162.85	44.9036	9.69963e-10	1.37181e-09	MIR3142HG
Inflmmatory_Mq	0.623953	-17.7421	150.678	90.2915	1.89645e-19	3.68134e-19	CYTOR
Inflmmatory_Mq	0.325243	-18.0026	153.139	61.3289	3.05691e-13	5.05443e-13	AF213884.3
Inflmmatory_Mq	0.55157	-18.022	148.597	52.954	1.87524e-11	2.90643e-11	AL118516.1
Inflmmatory_Mq	0.323631	-18.072	153.222	85.1442	2.41662e-18	4.55705e-18	AL139246.5
Inflmmatory_Mq	0.353879	-18.1756	151.677	65.3824	4.1549e-14	7.09198e-14	AC025164.1
Inflmmatory_Mq	0.604949	-18.266	147.934	362.453	2.99949e-78	1.67296e-77	AC020916.1
Inflmmatory_Mq	0.348155	-18.2767	151.085	54.8511	7.3872e-12	1.1678e-11	TENT5A
Inflmmatory_Mq	0.379974	-18.3044	156.704	129.542	6.78997e-28	1.68579e-27	AC007384.1
Inflmmatory_Mq	0.599242	-18.5012	145.542	130.523	4.17216e-28	1.0557e-27	ATP2B1-AS1
Inflmmatory_Mq	0.550039	-18.6037	146.513	229.943	1.4229e-49	5.39205e-49	JPT1
Inflmmatory_Mq	0.410321	-18.6379	148.986	71.5965	1.94243e-15	3.41868e-15	NECTIN2
Inflmmatory_Mq	0.339372	-18.7874	144.349	178.616	1.75504e-38	5.6275e-38	AP003354.2
Inflmmatory_Mq	0.755022	-18.9885	148	152.591	7.27574e-33	2.05067e-32	AC016831.1
Inflmmatory_Mq	1.24938	-19.8742	143.877	233.31	2.66143e-50	1.02323e-49	CALHM6
Inflmmatory_Mq	1.17557	-19.88	143.047	321.77	1.93001e-69	9.73608e-69	VSIR
Inflmmatory_Mq	2.81701	-22.0652	118.492	633.6	5.23588e-137	6.28306e-136	SELENOK
cDC	0.400001	22.5597	66.1225	1024.4	9.16716e-222	1.49233e-220	ATP5C1
cDC	0.416515	22.4757	64.0101	1054.22	3.10405e-228	5.17341e-227	ATP5F1
cDC	0.46189	22.4498	64.0377	1111.63	1.09009e-240	1.86112e-239	ATP5I
cDC	0.443949	21.7446	131.991	556.416	2.82589e-120	2.78609e-119	C10orf54
cDC	0.346933	20.9477	146.406	263.371	8.3845e-57	4.04769e-56	HN1
cDC	0.61362	20.4527	322.632	44.2494	1.33583e-09	1.89671e-09	SEPP1
cDC	0.359408	19.8106	178.213	145.729	2.19813e-31	6.33207e-31	VCAN
cDC	1.22318	17.5559	9.93336	2963.8	0	0	ATP5G2
cDC	1.22116	17.1492	8.4287	3026.64	0	0	ATP5L
cDC	0.561668	16.9074	11.3111	1348.01	5.61655e-292	1.31053e-290	ATP5J2
cDC	0.481905	16.8106	12.0838	1230.58	1.69737e-266	3.49458e-265	ATP5O
cDC	0.769268	16.8075	10.383	1917.57	0	0	GLTSCR2
cDC	0.710553	16.7942	9.56168	1765.72	0	0	ATP5B
cDC	0.552127	16.6459	10.4767	1341.41	1.52602e-290	3.44584e-289	ATP5G3
cDC	0.558474	16.5995	11.0087	1349.31	2.94263e-292	7.10291e-291	C14orf2
cDC	0.568386	16.5865	10.3958	1395.6	2.65561e-302	7.74552e-301	TCEB2
cDC	0.495143	16.5055	10.8162	1234.46	2.44488e-267	5.34818e-266	USMG5
cDC	0.541984	16.39	7.54629	1367.3	3.66337e-296	9.49763e-295	MGP
cDC	0.380095	16.3139	10.2229	958.741	1.60426e-207	2.38932e-206	AC090498.1
cDC	0.324418	6.94552	1.48187	530.027	1.48228e-114	1.38346e-113	MTRNR2L8
cDC	1.26456	5.14353	0.275402	980.19	3.5689e-212	5.43094e-211	TCOF1
cDC	0.553677	4.31288	0.259109	506.952	1.48596e-109	1.33355e-108	CBX6
cDC	1.11189	3.87006	0.285328	238.143	2.39916e-51	1.04311e-50	IFIT2
cDC	0.88694	3.27107	0.181502	729.115	1.02013e-157	1.23119e-156	NDUFB8
cDC	6.96177	3.1125	0.0631809	3994.71	0	0	RPS17
cDC	0.916037	3.07936	0.692162	543.88	1.47397e-117	1.43302e-116	MTRNR2L12
cDC	41.5432	2.95733	0.0519478	6348.09	0	0	RPL41
cDC	0.486692	2.91151	0.410316	63.4239	1.09003e-13	1.77861e-13	IFIT3
cDC	0.892225	2.85216	0.174156	607.339	2.58451e-131	2.74114e-130	NDUFC2
cDC	0.484159	2.74484	0.540345	81.9776	1.15555e-17	2.12865e-17	S100B
cDC	4.27694	2.66351	0.0948015	1164.05	4.62706e-252	8.30497e-251	TYMP
cDC	8.88348	2.59432	0.0694819	3122.49	0	0	RPS10
cDC	0.856823	2.48118	0.140647	458.271	5.26128e-99	4.18511e-98	NBEAL1
cDC	0.640946	2.34063	0.203279	241.557	4.38398e-52	1.94227e-51	SERPINF1
cDC	1.16102	2.29267	0.13458	347.32	5.67632e-75	3.57966e-74	SLC16A3
cDC	22.6983	2.22634	0.0616746	2820.13	0	0	RPS29
cDC	0.738847	2.16498	0.187483	198.817	7.59922e-43	2.84463e-42	AXL
cDC	0.828071	2.11238	0.174017	226.997	6.16661e-49	2.61614e-48	INTS6
cDC	18.7839	2.09012	0.0551061	2156.36	0	0	RPL13A
cDC	3.58877	2.0643	0.122544	348.174	3.70728e-75	2.35918e-74	YWHAH
cDC	0.304336	2.00384	0.433604	49.3611	1.09283e-10	1.59703e-10	WDFY4
cDC	1.21682	1.96089	0.129949	266.616	1.66525e-57	8.38617e-57	FPR1
cDC	16.5937	1.92196	0.0655725	1410.41	1.62081e-305	4.93291e-304	RPL27A
cDC	0.507165	1.85197	0.370221	54.538	8.61531e-12	1.29972e-11	CLEC9A
cDC	0.456379	1.76877	0.248986	51.69	3.48723e-11	5.17174e-11	PLTP
cDC	0.755326	1.75714	0.161799	128.433	1.17721e-27	2.99653e-27	DBNL
cDC	0.690763	1.75099	0.162413	125.09	6.18064e-27	1.55628e-26	GLIPR2
cDC	2.46958	1.73856	0.143068	165.51	1.18541e-35	3.68793e-35	TUBA1A
cDC	0.558622	1.73151	0.206603	206.34	1.79951e-44	7.07671e-44	RGS18
cDC	174.166	1.71529	0.0619274	2417.17	0	0	MALAT1
cDC	3.78946	1.70185	0.141321	268.261	7.33974e-58	3.72306e-57	CD14
cDC	0.943631	1.64182	0.179954	128.561	1.10475e-27	2.82236e-27	CTSD
cDC	10.4885	1.63518	0.100749	582.81	5.36818e-126	5.60855e-125	S100A6
cDC	1.42519	1.62038	0.132842	282.905	4.98052e-61	2.76696e-60	TNFSF13B
cDC	0.648864	1.5973	0.178152	92.0886	7.79661e-20	1.55488e-19	TMEM70
cDC	0.969068	1.59413	0.141038	133.512	9.46751e-29	2.49145e-28	PLP2
cDC	2.12434	1.5843	0.130059	187.272	2.3703e-40	8.37983e-40	PPA1
cDC	3.59605	1.58252	0.111342	276.032	1.52884e-59	8.04651e-59	CKLF
cDC	1.44595	1.55256	0.132157	207.778	8.79704e-45	3.47905e-44	MSR1
cDC	1.33185	1.53194	0.1512	308.039	1.81048e-66	1.06499e-65	IFI30
cDC	1.07822	1.52059	0.168207	561.128	2.69065e-121	2.72965e-120	FAM133B
cDC	6.45999	1.51893	0.102413	381.335	2.44313e-82	1.66038e-81	CPVL
cDC	2.09002	1.48319	0.135816	172.731	3.27323e-37	1.07571e-36	CD9
cDC	114.466	1.47242	0.0638093	733.686	1.0409e-158	1.30113e-157	TMSB4X
cDC	12.4385	1.47227	0.111547	361.377	5.1298e-78	3.32487e-77	S100A4
cDC	0.494553	1.47109	0.20499	119.173	1.16306e-25	2.79774e-25	ARRDC3
cDC	0.752514	1.46385	0.157382	141.911	1.46382e-30	4.11515e-30	OPN3
cDC	1.37819	1.46369	0.169102	155.483	1.72901e-33	5.17224e-33	HBEGF
cDC	0.310757	1.45325	0.439039	82.4118	9.32451e-18	1.72676e-17	FCGBP
cDC	3.0398	1.40826	0.0966666	255.906	3.45499e-55	1.59111e-54	PKM
cDC	3.35295	1.39399	0.150567	119.345	1.06765e-25	2.57709e-25	TXNIP
cDC	5.79211	1.32175	0.126656	136.746	1.90083e-29	5.05925e-29	JUN
cDC	0.624342	1.29586	0.328758	33.481	2.54958e-07	3.30654e-07	S100A9
cDC	26.8397	1.29409	0.119851	692.105	1.08144e-149	1.2016e-148	LYZ
cDC	3.73038	1.26852	0.145147	169.334	1.77173e-36	5.63364e-36	HLA-DQA2
cDC	0.653681	1.26798	0.221083	61.4183	2.92541e-13	4.69676e-13	GADD45A
cDC	4.55894	1.25138	0.107229	269.614	3.74147e-58	1.92576e-57	ANXA1
cDC	0.59767	1.25063	0.179929	61.0291	3.54291e-13	5.67514e-13	SATB1
cDC	0.582127	1.2504	0.18507	65.0496	4.89503e-14	8.13901e-14	VAMP5
cDC	0.653103	1.24862	0.212742	272.443	9.14045e-59	4.73949e-58	LMO4
cDC	0.517116	1.2449	0.573653	7.93076	0.0474645	0.0495898	DNASE1L3
cDC	1.13589	1.24311	0.182003	297.547	3.3773e-64	1.9378e-63	RAB32
cDC	9.54362	1.22745	0.0937833	202.24	1.38428e-43	5.32415e-43	TUBA1B
cDC	2.99224	1.19946	0.115898	160.69	1.30108e-34	3.94268e-34	PHACTR1
cDC	2.73643	1.19574	0.117619	280.992	1.29159e-60	7.06341e-60	MNDA
cDC	1.6475	1.18365	0.130647	112.334	3.45099e-24	7.84316e-24	PDCL3
cDC	0.659177	1.18116	0.244761	224.367	2.28368e-48	9.57232e-48	H1FX
cDC	0.72591	1.17361	0.183252	79.442	4.0432e-17	7.27568e-17	FCGR1A
cDC	8.24632	1.17011	0.110001	220.972	1.23772e-47	5.12665e-47	LGALS1
cDC	1.84281	1.15565	0.125339	249.061	1.04477e-53	4.68805e-53	PRELID1
cDC	66.9972	1.15084	0.0869922	262.688	1.17879e-56	5.65173e-56	ACTB
cDC	0.967392	1.15007	0.184282	50.6075	5.93075e-11	8.75848e-11	C1orf54
cDC	5.80573	1.14037	0.111262	543.74	1.58072e-117	1.51576e-116	IER2
cDC	0.785233	1.12876	0.240861	73.5538	7.39665e-16	1.28797e-15	SDS
cDC	0.311333	1.10462	0.411848	17.9244	0.000455921	0.00051475	PLAC8
cDC	0.796348	1.09801	0.180316	96.8247	7.48398e-21	1.54082e-20	TOB1
cDC	2.86027	1.09097	0.112941	1184.26	1.90617e-256	3.70644e-255	GNAI2
cDC	0.514226	1.09009	0.226089	83.9906	4.27368e-18	8.06355e-18	CDKN1B
cDC	1.73393	1.08516	0.127502	99.1971	2.31273e-21	4.84705e-21	PKIB
cDC	2.4806	1.08332	0.163482	138.749	7.03352e-30	1.89364e-29	FCGR3A
cDC	0.604316	1.07851	0.209629	77.0538	1.31474e-16	2.32403e-16	NAAA
cDC	1.23512	1.07667	0.139885	85.1382	2.42379e-18	4.62304e-18	LAP3
cDC	1.35771	1.05477	0.191811	41.0131	6.49756e-09	8.91822e-09	CD52
cDC	0.486342	0.998071	0.258322	28.6352	2.67166e-06	3.31003e-06	CPNE3
cDC	8.09411	0.997385	0.124215	156.113	1.26476e-33	3.7997e-33	FCER1A
cDC	11.9848	0.978527	0.100597	114.282	1.31434e-24	3.04649e-24	RGS1
cDC	1.03957	0.975589	0.146622	47.0628	3.37028e-10	4.88446e-10	PTPN6
cDC	1.57177	0.974146	0.131108	92.2044	7.36247e-20	1.47249e-19	RPS27L
cDC	0.794516	0.95985	0.235354	22.7482	4.55682e-05	5.343e-05	CD69
cDC	0.960494	0.955775	0.149364	39.1387	1.62215e-08	2.18787e-08	F13A1
cDC	4.87549	0.95252	0.106507	114.339	1.27732e-24	2.97051e-24	CLEC10A
cDC	0.497235	0.948076	0.254506	139.682	4.42514e-30	1.20529e-29	BHLHE41
cDC	0.35544	0.937168	0.288576	209.87	3.10655e-45	1.24976e-44	XIST
cDC	1.10783	0.896171	0.165694	32.8345	3.49015e-07	4.491e-07	VMO1
cDC	0.538887	0.894047	0.227358	68.3588	9.58573e-15	1.62864e-14	TAP1
cDC	5.84039	0.893039	0.1067	91.4395	1.07484e-19	2.13142e-19	IFITM3
cDC	0.561323	0.867423	0.188722	23.3498	3.41401e-05	4.01649e-05	N4BP2L1
cDC	1.03965	0.864399	0.175908	29.9029	1.44651e-06	1.82115e-06	ATP1B1
cDC	4.50975	0.859092	0.103289	78.5055	6.42043e-17	1.14359e-16	ANXA2
cDC	0.526063	0.858031	0.220946	40.4739	8.45451e-09	1.15364e-08	MID1IP1
cDC	1.42035	0.826117	0.15127	33.2886	2.7994e-07	3.62214e-07	UCP2
cDC	0.636687	0.82155	0.317713	74.5561	4.51074e-16	7.87411e-16	C3
cDC	1.5976	0.817136	0.173826	38.7972	1.91611e-08	2.57443e-08	IRF8
cDC	3.68012	0.81264	0.101567	86.7759	1.07871e-18	2.09748e-18	ALOX5AP
cDC	0.642283	0.805832	0.171078	53.7398	1.27502e-11	1.91526e-11	SLA
cDC	0.623409	0.794313	0.205376	32.0028	5.22638e-07	6.65175e-07	C12orf45
cDC	8.25589	0.767453	0.108802	65.4181	4.08242e-14	6.82027e-14	CXCR4
cDC	18.6477	0.750085	0.0636695	1498.28	0	0	MT-ND4
cDC	0.983959	0.746277	0.160331	79.1557	4.65725e-17	8.33779e-17	RGS19
cDC	0.873224	0.731695	0.239812	211.95	1.10352e-45	4.46509e-45	CFD
cDC	7.56167	0.73004	0.112731	65.4455	4.02777e-14	6.74506e-14	RGS2
cDC	1.19199	0.727997	0.147829	121.207	4.2408e-26	1.03796e-25	CSTA
cDC	0.881352	0.71908	0.174318	169.445	1.67712e-36	5.36067e-36	AKAP9
cDC	17.1261	0.707784	0.134227	102.861	3.76984e-22	8.0454e-22	FOS
cDC	0.869169	0.704655	0.152191	38.4371	2.28393e-08	3.05689e-08	ARID5A
cDC	51.3116	0.701352	0.0711678	213.588	4.88234e-46	1.987e-45	TMSB10
cDC	1.04735	0.694762	0.164202	217.096	8.5222e-47	3.48862e-46	RUNX1
cDC	0.774004	0.663854	0.237467	86.3575	1.32663e-18	2.5653e-18	TMEM176B
cDC	3.28983	0.663059	0.114458	45.6762	6.64562e-10	9.55223e-10	SNX3
cDC	0.702991	0.637295	0.166278	18.0526	0.000428997	0.000485918	EPB41L3
cDC	14.9507	0.629775	0.0917088	111.912	4.25528e-24	9.60869e-24	ACTG1
cDC	9.23975	0.627254	0.0931528	64.0748	7.91141e-14	1.30306e-13	SH3BGRL3
cDC	8.57302	0.62425	0.0793522	265.345	3.13727e-57	1.54654e-56	PSAP
cDC	0.56366	0.621862	0.223417	57.3874	2.12431e-12	3.29716e-12	SMCO4
cDC	1.49787	0.615925	0.173203	40.5931	7.97639e-09	1.09052e-08	LMNA
cDC	0.632645	0.612213	0.254329	451.809	1.32217e-97	1.03991e-96	TAF10
cDC	12.8858	0.607249	0.0839089	143.185	7.77564e-31	2.22161e-30	PFN1
cDC	1.07792	0.599292	0.165973	142.587	1.04624e-30	2.96504e-30	C3AR1
cDC	0.802422	0.584172	0.180371	58.8526	1.03356e-12	1.62218e-12	CCDC50
cDC	1.82119	0.566369	0.140183	56.9413	2.64517e-12	4.06949e-12	PSME2
cDC	1.24199	0.557019	0.164919	18.2863	0.000383906	0.000436966	CST7
cDC	0.789827	0.532837	0.185938	27.251	5.21553e-06	6.34935e-06	CLEC5A
cDC	1.0098	0.529246	0.160878	11.5899	0.00892842	0.00957105	HMGB2
cDC	0.338137	0.52752	0.285361	11.9217	0.00765612	0.00823239	TREM2
cDC	1.06647	0.512815	0.159392	66.957	1.91271e-14	3.23404e-14	AOAH
cDC	6.60892	0.495541	0.12031	20.1252	0.0001599	0.000183793	SGK1
cDC	1.05313	0.4905	0.19068	394.396	3.62294e-85	2.53606e-84	PLEKHO1
cDC	0.77424	0.487123	0.211708	99.3332	2.162e-21	4.54475e-21	SORL1
cDC	6.67	0.472554	0.113277	79.4615	4.00436e-17	7.22436e-17	ZFP36L2
cDC	0.716088	0.460894	0.190235	21.3076	9.08699e-05	0.000105139	CFP
cDC	0.642977	0.456843	0.196406	12.1491	0.00688941	0.00744227	DDIT3
cDC	4.45383	0.452313	0.10556	62.5442	1.6808e-13	2.72352e-13	LSP1
cDC	1.66185	0.401308	0.14568	68.9026	7.33212e-15	1.25183e-14	MRC1
cDC	7.66878	0.3984	0.139474	53.3075	1.57651e-11	2.36308e-11	C1QB
cDC	0.407898	0.390978	0.299586	58.2455	1.39311e-12	2.1816e-12	P2RY13
cDC	1.35168	0.382712	0.142621	12.3735	0.00620739	0.0067367	LIMD2
cDC	4.5136	0.382091	0.103933	48.4932	1.67232e-10	2.4388e-10	FCGR2B
cDC	0.694696	0.358081	0.239706	28.2208	3.26431e-06	4.02291e-06	ID3
cDC	3.42011	0.351905	0.129325	43.9267	1.5643e-09	2.20769e-09	KLF4
cDC	3.03275	0.351588	0.128671	44.8622	9.89818e-10	1.41115e-09	TSC22D3
cDC	0.312255	0.344082	0.284166	11.9719	0.00748015	0.00805554	ACP5
cDC	0.627782	0.331213	0.211734	52.8407	1.98249e-11	2.95894e-11	IRS2
cDC	0.702276	0.324598	0.175786	45.2389	8.2318e-10	1.18079e-09	BIN1
cDC	0.783992	0.322397	0.161787	15.4865	0.00144478	0.00160277	TNFRSF1A
cDC	0.82115	0.321135	0.198693	107.321	4.1381e-23	9.0239e-23	GPR65
cDC	1.57357	0.297682	0.163013	8.83916	0.0315076	0.0331161	CITED2
cDC	0.73528	0.291942	0.203966	44.9465	9.49799e-10	1.35963e-09	GPR34
cDC	1.16779	0.276979	0.15716	60.3715	4.89648e-13	7.8076e-13	KLF10
cDC	12.6766	0.276498	0.0954855	65.8837	3.2457e-14	5.46152e-14	GADD45B
cDC	0.338983	0.270249	0.278675	10.7016	0.0134542	0.0143129	MX1
cDC	11.0457	0.270176	0.0993309	37.3328	3.91271e-08	5.21695e-08	HERPUD1
cDC	8.0633	0.265019	0.115023	42.3752	3.34001e-09	4.61146e-09	S100A10
cDC	1.00569	0.261561	0.15459	13.1199	0.00438429	0.00477294	RALA
cDC	1.27138	0.259634	0.157104	39.9692	1.08163e-08	1.46732e-08	PSMB9
cDC	0.767422	0.253496	0.190062	11.6037	0.00887176	0.0095249	MPEG1
cDC	1.77225	0.250393	0.195511	52.1525	2.77913e-11	4.13034e-11	LGALS2
cDC	33.32	-0.258105	0.0613464	989.384	3.61458e-214	5.62268e-213	MT-CO3
cDC	3.71593	-0.263461	0.113775	122.709	2.01316e-26	4.96202e-26	DDIT4
cDC	9.10722	-0.263474	0.0992581	148.522	5.491e-32	1.615e-31	PPP1R15A
cDC	17.7369	-0.265381	0.0692186	1173.57	3.97631e-254	7.52274e-253	MT-ND1
cDC	0.918665	-0.270272	0.158852	65.1971	4.55197e-14	7.58661e-14	LAIR1
cDC	0.56621	-0.277507	0.265739	239.816	1.043e-51	4.59183e-51	MAP3K2
cDC	0.577544	-0.291665	0.229181	24.8694	1.64424e-05	1.96411e-05	IRF7
cDC	0.548609	-0.294529	0.241168	14.448	0.00235458	0.0025956	MYLIP
cDC	0.582647	-0.299717	0.208535	36.8334	4.99046e-08	6.60363e-08	NFKBIE
cDC	0.990647	-0.302728	0.195103	68.5383	8.77429e-15	1.4944e-14	LTC4S
cDC	8.57958	-0.303886	0.143041	134.807	4.97794e-29	1.31493e-28	TIMP1
cDC	0.773916	-0.320474	0.297816	467.596	5.02002e-101	4.17798e-100	PLCG2
cDC	1.76519	-0.325886	0.139855	30.8576	9.10784e-07	1.15081e-06	SYAP1
cDC	2.18446	-0.32596	0.142041	42.2954	3.47291e-09	4.7855e-09	BTG2
cDC	67.276	-0.327537	0.0915523	28.9955	2.24429e-06	2.79041e-06	CST3
cDC	0.435204	-0.328388	0.265673	32.6154	3.88204e-07	4.98611e-07	PXDC1
cDC	1.20441	-0.333805	0.152118	53.8727	1.19444e-11	1.79808e-11	ATP6V1B2
cDC	0.5901	-0.354927	0.266148	29.3823	1.86117e-06	2.32231e-06	PRDM1
cDC	0.854911	-0.359931	0.191266	27.95	3.72083e-06	4.57747e-06	MYADM
cDC	6.75935	-0.362497	0.124677	57.1434	2.39492e-12	3.69261e-12	NR4A2
cDC	0.871209	-0.363592	0.238213	21.7749	7.26568e-05	8.44846e-05	MARCKSL1
cDC	0.651135	-0.365568	0.19826	65.4658	3.98767e-14	6.69393e-14	PSMB10
cDC	2.98458	-0.368171	0.122694	290.316	1.2402e-62	6.94515e-62	CTSZ
cDC	2.02394	-0.37089	0.181197	45.7992	6.25744e-10	9.01278e-10	PLIN2
cDC	1.21689	-0.378791	0.222549	37.0972	4.38848e-08	5.8291e-08	THBD
cDC	3.00962	-0.396783	0.1162	16.4713	0.000907644	0.00101656	CSTB
cDC	3.34693	-0.400482	0.167103	10.8723	0.0124368	0.0132508	RGCC
cDC	182.39	-0.404781	0.0708046	201.047	2.50512e-43	9.53036e-43	FTH1
cDC	1.46337	-0.41299	0.180963	18.943	0.00028092	0.000320789	RHOB
cDC	4.05449	-0.423217	0.104507	112.605	3.01821e-24	6.8819e-24	CD68
cDC	1.61124	-0.424365	0.120104	100.642	1.1309e-21	2.39163e-21	KYNU
cDC	0.636223	-0.424958	0.242701	83.7029	4.92677e-18	9.27081e-18	ITGA4
cDC	3.99909	-0.433443	0.112252	42.9702	2.49714e-09	3.48207e-09	H2AFZ
cDC	0.843646	-0.435611	0.179819	36.389	6.19629e-08	8.16837e-08	MANF
cDC	0.332357	-0.44414	0.269354	9.61117	0.0221776	0.0234507	AK6
cDC	0.695489	-0.44568	0.269543	300.727	6.92671e-65	4.00719e-64	UBE2S
cDC	3.86014	-0.456378	0.131112	66.9612	1.90883e-14	3.23404e-14	FGL2
cDC	0.316021	-0.476661	0.278905	13.7532	0.00326116	0.00357247	PIM1
cDC	5.85936	-0.479038	0.118567	57.2659	2.25507e-12	3.48465e-12	ZFP36L1
cDC	0.627667	-0.498346	0.254636	26.6298	7.03895e-06	8.49528e-06	ADM
cDC	14.3251	-0.50213	0.104245	97.1381	6.40855e-21	1.32721e-20	CEBPD
cDC	3.15857	-0.505944	0.144867	19.7179	0.000194196	0.000222848	ATF3
cDC	1.90038	-0.507953	0.16676	28.3259	3.10263e-06	3.83041e-06	EIF4E
cDC	0.810389	-0.511168	0.193702	59.2842	8.35908e-13	1.31787e-12	RIPK2
cDC	3.45657	-0.511517	0.121834	120.081	7.41461e-26	1.80844e-25	CD55
cDC	0.859002	-0.515893	0.195318	81.1586	1.7318e-17	3.17345e-17	SLC1A5
cDC	0.663951	-0.516152	0.224689	13.2872	0.00405503	0.00442827	SLC25A19
cDC	0.785386	-0.535225	0.210577	90.1558	2.02812e-19	3.97671e-19	SLC7A5
cDC	2.12367	-0.538893	0.131108	29.5474	1.71818e-06	2.14773e-06	YBX3
cDC	0.587919	-0.546	0.22228	14.1831	0.0026662	0.00292989	RASSF3
cDC	3.081	-0.549025	0.126543	130.766	3.69829e-28	9.55277e-28	HNRNPU
cDC	5.67056	-0.549302	0.126412	107.97	2.99962e-23	6.58224e-23	FOSB
cDC	1.84183	-0.553533	0.148175	94.8294	2.00898e-20	4.02947e-20	TGIF1
cDC	3.21095	-0.556686	0.129366	59.127	9.03107e-13	1.42062e-12	SOCS3
cDC	3.13588	-0.559666	0.116542	30.6072	1.02831e-06	1.29697e-06	GLIPR1
cDC	8.49035	-0.566462	0.0869779	224.497	2.14026e-48	9.02519e-48	HSPA8
cDC	10.7093	-0.568135	0.143592	152.447	7.81348e-33	2.32742e-32	C1QC
cDC	0.426476	-0.589071	0.275361	16.1981	0.00103273	0.00115114	STAT1
cDC	1.12409	-0.592925	0.210264	59.4218	7.81195e-13	1.23439e-12	MXD1
cDC	0.467549	-0.597451	0.225491	27.6686	4.26273e-06	5.23494e-06	SLC25A37
cDC	0.613227	-0.602872	0.197776	124.582	7.95192e-27	1.98091e-26	GPR137B
cDC	0.54616	-0.607879	0.241578	33.2455	2.85858e-07	3.6919e-07	GNS
cDC	0.43974	-0.611175	0.226527	17.2797	0.000619042	0.000697793	SYTL3
cDC	0.746875	-0.611753	0.18783	25.1805	1.41554e-05	1.69671e-05	FAM177A1
cDC	0.377398	-0.616311	0.59544	8.23786	0.0413433	0.0432591	HAS1
cDC	1.12252	-0.620268	0.173012	16.8209	0.000769269	0.000864348	PTGER4
cDC	0.509907	-0.625993	0.221141	68.9127	7.29557e-15	1.24863e-14	TRIP10
cDC	2.2003	-0.640748	0.136662	33.48	2.55076e-07	3.30654e-07	CYTIP
cDC	0.47599	-0.648293	0.244137	55.4833	5.41498e-12	8.27617e-12	SMIM3
cDC	0.503277	-0.649337	0.209005	33.6491	2.34956e-07	3.05704e-07	GATM
cDC	0.38522	-0.655044	0.333783	167.374	4.69366e-36	1.46677e-35	ZFYVE16
cDC	0.384153	-0.668968	0.272413	12.5615	0.00568754	0.00618211	EMP2
cDC	18.6266	-0.672506	0.0968786	320.719	3.25915e-69	1.98383e-68	DUSP1
cDC	0.779776	-0.672583	0.186891	26.3905	7.9005e-06	9.50232e-06	FLNA
cDC	0.575452	-0.680162	0.240013	29.2137	2.0194e-06	2.51527e-06	FAM107B
cDC	1.83935	-0.682864	0.15188	23.2223	3.62953e-05	4.26287e-05	SLC2A3
cDC	4.74283	-0.684304	0.120132	187.184	2.47627e-40	8.7105e-40	ATP1B3
cDC	0.692246	-0.685077	0.218688	42.2213	3.60088e-09	4.95209e-09	H2AFX
cDC	1.47828	-0.685702	0.178531	62.5477	1.67793e-13	2.72352e-13	BHLHE40
cDC	0.393623	-0.687528	0.315494	27.5611	4.49012e-06	5.49491e-06	FSCN1
cDC	0.451704	-0.702596	0.749135	39.1084	1.64631e-08	2.21618e-08	CXCL10
cDC	8.19638	-0.705306	0.0923853	433.077	1.51278e-93	1.15103e-92	LITAF
cDC	0.848404	-0.708988	0.186826	19.2636	0.000241149	0.000275824	B3GNT5
cDC	1.95584	-0.71635	0.179825	119.715	8.88653e-26	2.15245e-25	EGR1
cDC	1.01899	-0.716612	0.170569	20.7859	0.000116622	0.000134268	STX4
cDC	1.64321	-0.719276	0.232765	759.995	2.05125e-164	2.61068e-163	CD81
cDC	0.406962	-0.726723	0.667899	140.651	2.73535e-30	7.56816e-30	IER5L
cDC	1.05911	-0.741792	0.207283	95.7833	1.25308e-20	2.54249e-20	CPM
cDC	1.2046	-0.743862	0.163977	23.4083	3.3194e-05	3.91175e-05	EIF1B
cDC	0.92124	-0.747367	0.198254	168.611	2.53847e-36	8.00418e-36	MIDN
cDC	1.21878	-0.752418	0.165869	37.5368	3.54237e-08	4.73217e-08	LPAR6
cDC	3.11987	-0.759017	0.214524	2598.25	0	0	JUND
cDC	3.36906	-0.772894	0.126867	75.6504	2.62845e-16	4.61131e-16	SERPINB1
cDC	0.907667	-0.783821	0.191356	110.459	8.73958e-24	1.95454e-23	LGMN
cDC	0.652615	-0.799366	0.236093	85.2333	2.31251e-18	4.42283e-18	USP53
cDC	1.48292	-0.807611	0.278063	10.5831	0.0142075	0.0150914	TWISTNB
cDC	1.16333	-0.819714	0.21439	422.629	2.77476e-91	2.06631e-90	METRNL
cDC	1.13478	-0.829779	0.21109	16.2966	0.000985754	0.00110052	ISG15
cDC	1.70683	-0.838535	0.297973	32.3733	4.36626e-07	5.59777e-07	IL10
cDC	35.1145	-0.842821	0.0591204	3366.03	0	0	MT-ND3
cDC	1.03628	-0.844691	0.230408	43.909	1.57785e-09	2.22233e-09	ETV3
cDC	1.7756	-0.847208	0.153883	96.3617	9.41131e-21	1.92067e-20	GK
cDC	2.48271	-0.861833	0.137871	41.0032	6.52904e-09	8.94389e-09	CYCS
cDC	1.5125	-0.861934	0.171792	118.316	1.77836e-25	4.23419e-25	AHNAK
cDC	0.573445	-0.862809	0.280986	15.1331	0.00170634	0.00188993	LUCAT1
cDC	56.2082	-0.86294	0.0701767	706.672	7.50427e-153	8.75499e-152	SRGN
cDC	2.88352	-0.869328	0.125677	140.275	3.2976e-30	9.05222e-30	SAMSN1
cDC	0.43606	-0.871289	0.234255	104.318	1.83174e-22	3.92115e-22	TRIM69
cDC	0.348823	-0.87601	0.294723	11.0007	0.0117223	0.0125085	UAP1
cDC	3.26863	-0.887913	0.124032	109.24	1.59923e-23	3.55385e-23	CD44
cDC	0.317641	-0.900418	0.588191	8.83152	0.0316169	0.0331812	LAMP3
cDC	2.38463	-0.922434	0.13509	163.7	2.91417e-35	8.98642e-35	NFKBID
cDC	1.32807	-0.923618	0.210945	62.187	2.00394e-13	3.22472e-13	PLAU
cDC	0.720209	-0.925548	0.28022	137.601	1.24337e-29	3.3347e-29	GPR84
cDC	1.83965	-0.928883	0.132596	147.416	9.50939e-32	2.78518e-31	BAZ1A
cDC	9.47914	-0.929533	0.103462	178.261	2.09416e-38	7.04765e-38	CD83
cDC	0.395433	-0.937889	0.263144	26.335	8.11469e-06	9.7432e-06	MIR3945HG
cDC	0.997628	-0.942654	0.184731	34.9662	1.23846e-07	1.62649e-07	CCDC107
cDC	0.612288	-0.945251	0.232735	23.7735	2.78526e-05	3.28783e-05	ALG13
cDC	4.05818	-0.952588	0.166444	77.2594	1.18789e-16	2.10511e-16	IL1R2
cDC	4.99546	-0.954647	0.142981	50.5811	6.00792e-11	8.85377e-11	CHMP1B
cDC	0.783481	-0.9622	0.213365	156.478	1.055e-33	3.18318e-33	CD72
cDC	2.81892	-0.965471	0.137504	63.7461	9.30115e-14	1.52478e-13	LGALS3
cDC	0.608827	-0.967533	0.252596	32.1429	4.88288e-07	6.22589e-07	ATF5
cDC	3.28385	-0.968354	0.115665	171.084	7.42573e-37	2.41768e-36	DNAJB6
cDC	0.571258	-0.970821	0.299494	57.3659	2.14689e-12	3.32483e-12	TSC22D2
cDC	0.739952	-0.971833	0.248968	86.6919	1.12446e-18	2.18039e-18	RNF213
cDC	0.972982	-0.972153	0.180828	63.9102	8.57903e-14	1.4097e-13	RAB20
cDC	13.1739	-0.980068	0.102422	140.251	3.3361e-30	9.12214e-30	GPR183
cDC	2.25816	-1.00134	0.148867	64.6161	6.05989e-14	1.00282e-13	BASP1
cDC	1.2091	-1.00262	0.188107	64.9575	5.12205e-14	8.49628e-14	ISG20
cDC	0.478291	-1.01019	0.43181	22.5255	5.07067e-05	5.92565e-05	SOCS1
cDC	1.29668	-1.01209	0.164819	112.027	4.01794e-24	9.10213e-24	TUBA1C
cDC	0.956263	-1.01883	0.183991	106.308	6.83576e-23	1.48143e-22	UBE2D1
cDC	0.757085	-1.03623	0.205559	29.7018	1.59449e-06	2.00025e-06	SDF2L1
cDC	0.702129	-1.04821	0.215927	34.4055	1.62667e-07	2.12439e-07	FGD4
cDC	0.328007	-1.05054	0.297529	63.2082	1.21216e-13	1.97329e-13	GBP1
cDC	1.1818	-1.05267	0.196083	81.5078	1.45743e-17	2.6777e-17	SNHG15
cDC	1.83961	-1.06578	0.157115	167.696	3.99887e-36	1.25525e-35	CSRNP1
cDC	0.50444	-1.0713	0.229124	26.6628	6.92768e-06	8.38993e-06	SDSL
cDC	3.73163	-1.07281	0.138558	183.8	1.33296e-39	4.64215e-39	BIRC3
cDC	5.57946	-1.07552	0.126511	108.502	2.30536e-23	5.07469e-23	KLF6
cDC	0.728418	-1.08808	0.227387	29.8213	1.50483e-06	1.89117e-06	AHR
cDC	2.19242	-1.09801	0.149965	82.2845	9.92945e-18	1.83394e-17	GLRX
cDC	1.49765	-1.09944	0.184118	95.6543	1.33569e-20	2.68673e-20	IVNS1ABP
cDC	4.19785	-1.10382	0.136058	145.837	2.08268e-31	6.02429e-31	MS4A7
cDC	0.674705	-1.11388	0.26237	36.9801	4.64611e-08	6.15961e-08	SIAH2
cDC	0.510213	-1.11795	0.305617	20.9296	0.000108881	0.000125563	PTTG1
cDC	3.82197	-1.1241	0.1292	170.34	1.07479e-36	3.48312e-36	PRDX1
cDC	1.50121	-1.12846	0.223869	265.941	2.33147e-57	1.16573e-56	ZC3H12A
cDC	2.77733	-1.12905	0.173669	239.619	1.15072e-51	5.03438e-51	HSPB1
cDC	1.2424	-1.1384	0.22191	97.2994	5.91681e-21	1.22901e-20	ARL5B
cDC	2.26857	-1.14182	0.132638	125.118	6.09632e-27	1.54059e-26	TMEM123
cDC	0.628516	-1.15721	0.212618	85.6042	1.9251e-18	3.70211e-18	ARFGAP3
cDC	2.0517	-1.1634	0.163037	117.711	2.40091e-25	5.67784e-25	MARCKS
cDC	3.82383	-1.16792	0.142628	141.631	1.68194e-30	4.70943e-30	HSPA5
cDC	16.5282	-1.18153	0.178872	97.3289	5.83113e-21	1.21482e-20	CCL3
cDC	1.73986	-1.19957	0.171506	275.383	2.11273e-59	1.10367e-58	RNF144B
cDC	21.9887	-1.20079	0.158183	89.4248	2.91134e-19	5.69256e-19	AREG
cDC	0.450473	-1.21373	0.377114	17.9857	0.000442843	0.000500791	NAF1
cDC	0.472618	-1.223	0.32383	24.683	1.79852e-05	2.13384e-05	RNASE1
cDC	1.60971	-1.23042	0.251456	246.228	4.28207e-53	1.9092e-52	ARL4C
cDC	4.39562	-1.26924	0.13985	290.408	1.18472e-62	6.68795e-62	ZFAND5
cDC	0.435294	-1.2762	0.298439	110.724	7.66471e-24	1.71965e-23	TSC22D1
cDC	4.08644	-1.28042	0.194973	172.187	4.28986e-37	1.40322e-36	TXN
cDC	31.542	-1.2845	0.0693319	1368.55	1.9658e-296	5.29254e-295	MT-ATP6
cDC	0.782965	-1.29014	0.232899	115.338	7.78779e-25	1.82935e-24	DNTTIP2
cDC	0.397523	-1.29335	0.292666	24.7761	1.71974e-05	2.04731e-05	NUDT4
cDC	0.828843	-1.3006	0.196719	83.6903	4.95741e-18	9.30345e-18	PNPLA8
cDC	1.41248	-1.30236	0.280447	40.4246	8.66048e-09	1.17944e-08	OLR1
cDC	3.12719	-1.30524	0.133761	260.314	3.84415e-56	1.79394e-55	SERPINB9
cDC	2.2386	-1.31686	0.159217	95.7443	1.27745e-20	2.58443e-20	EIF4A3
cDC	1.16183	-1.32065	0.231196	80.6235	2.25571e-17	4.1013e-17	VEGFA
cDC	3.28721	-1.33616	0.123371	253.157	1.35833e-54	6.17424e-54	XBP1
cDC	1.71908	-1.33786	0.146572	304.583	1.01348e-65	5.91197e-65	FAM49A
cDC	0.605341	-1.33936	0.571889	46.2727	4.96263e-10	7.16256e-10	SLC40A1
cDC	2.35831	-1.34225	0.139398	262.378	1.37545e-56	6.50551e-56	IFNGR2
cDC	0.814617	-1.34241	0.19928	104.89	1.38011e-22	2.97254e-22	PDXK
cDC	0.690872	-1.35224	0.209432	113.678	1.77321e-24	4.06967e-24	DNAJB9
cDC	0.539095	-1.35709	0.294176	96.176	1.03172e-20	2.09942e-20	METTL21A
cDC	0.67739	-1.37098	0.238794	95.6945	1.30933e-20	2.6413e-20	EHD1
cDC	1.26555	-1.38558	0.183234	137.198	1.51929e-29	4.05916e-29	GLA
cDC	0.491239	-1.38803	0.448294	72.5786	1.19666e-15	2.06831e-15	HES1
cDC	2.54973	-1.39693	0.149807	161.17	1.02479e-34	3.11892e-34	PDE4B
cDC	1.60756	-1.39788	0.164683	165.459	1.21574e-35	3.76556e-35	WTAP
cDC	0.490676	-1.40074	0.274965	222.965	4.59039e-48	1.91266e-47	DDX3Y
cDC	0.491627	-1.40672	0.235592	108.677	2.11321e-23	4.68116e-23	RP2
cDC	0.450075	-1.41041	0.260107	86.9615	9.8418e-19	1.91901e-18	RAB9A
cDC	9.72043	-1.41851	0.0845948	480.229	9.1871e-104	7.84265e-103	HSP90AB1
cDC	0.441901	-1.42093	0.264952	70.0822	4.09881e-15	7.03227e-15	DRAM1
cDC	2.86016	-1.43058	0.153354	193.198	1.24377e-41	4.51109e-41	KDM6B
cDC	0.893746	-1.45085	0.201484	175.089	1.01361e-37	3.37871e-37	TNIP1
cDC	3.77893	-1.45667	0.135538	279.137	3.25501e-60	1.7527e-59	MAP3K8
cDC	0.589822	-1.45887	0.242823	76.1887	2.01521e-16	3.55326e-16	GYPC
cDC	1.00398	-1.47217	0.329325	42.689	2.86502e-09	3.97131e-09	PHLDA2
cDC	1.07411	-1.47296	0.210355	131.263	2.89032e-28	7.52128e-28	TLR2
cDC	0.841774	-1.47494	0.205418	276.089	1.48631e-59	7.88195e-59	GPR132
cDC	0.610031	-1.48113	0.300418	42.8002	2.71354e-09	3.77629e-09	MCTP1
cDC	0.702059	-1.48208	0.230541	108.528	2.27522e-23	5.02415e-23	BCAT1
cDC	0.751883	-1.48549	0.249107	84.6073	3.15094e-18	5.97738e-18	ACSL3
cDC	1.11443	-1.4884	0.20323	147.188	1.06479e-31	3.10564e-31	PNP
cDC	8.21134	-1.48972	0.189244	204.617	4.24057e-44	1.64911e-43	MT2A
cDC	19.2129	-1.49726	0.111222	282.325	6.64885e-61	3.66472e-60	BTG1
cDC	0.396406	-1.5016	0.384327	96.6516	8.15345e-21	1.67373e-20	FLT1
cDC	2.06856	-1.50267	0.228806	57.7027	1.8193e-12	2.83002e-12	THBS1
cDC	1.71841	-1.51127	0.204217	91.8272	8.87269e-20	1.76446e-19	CKS2
cDC	0.979367	-1.51322	0.217211	64.2076	7.41058e-14	1.22345e-13	RBBP6
cDC	4.61756	-1.51528	0.172455	200.341	3.5594e-43	1.3468e-42	C5AR1
cDC	2.88516	-1.51722	0.203161	78.7366	5.72798e-17	1.02285e-16	PTGS2
cDC	1.23573	-1.51847	0.307702	132.145	1.86552e-28	4.87262e-28	PRMT9
cDC	44.9457	-1.52054	0.0912884	373.765	1.06476e-80	7.09838e-80	SAT1
cDC	0.452935	-1.52078	0.36569	49.5281	1.00691e-10	1.47456e-10	SLC38A1
cDC	1.2873	-1.52679	0.205779	117.906	2.17996e-25	5.17279e-25	SERTAD1
cDC	1.22247	-1.55033	0.176746	169.637	1.52428e-36	4.89448e-36	LPXN
cDC	1.82965	-1.55345	0.288772	190.926	3.85153e-41	1.38718e-40	DUSP5
cDC	1.38073	-1.57159	0.168293	198.654	8.24061e-43	3.06831e-42	PTPN1
cDC	2.2146	-1.57173	0.15159	174.3	1.50094e-37	4.97942e-37	MAT2A
cDC	0.37972	-1.57241	0.386713	35.7287	8.54568e-08	1.12443e-07	FNDC3B
cDC	0.600518	-1.57317	0.291215	144.01	5.16193e-31	1.48088e-30	RHOH
cDC	1.62271	-1.57513	0.200813	265.02	3.68927e-57	1.80594e-56	IER5
cDC	1.83672	-1.59114	0.173926	193.833	9.06891e-42	3.30637e-41	UPP1
cDC	2.39808	-1.59142	0.173892	139.652	4.49201e-30	1.21876e-29	BNIP3L
cDC	0.69196	-1.60418	0.301383	97.1197	6.46721e-21	1.33541e-20	ABL2
cDC	8.63882	-1.60562	0.158332	199.143	6.46133e-43	2.43168e-42	C15orf48
cDC	0.439057	-1.60836	0.488674	21.6936	7.55431e-05	8.76952e-05	CH25H
cDC	1.88979	-1.61154	0.166206	315.487	4.42329e-68	2.64641e-67	PFKFB3
cDC	0.870805	-1.61191	0.296649	79.8373	3.32602e-17	6.03165e-17	HSPA6
cDC	1.83022	-1.61317	0.152512	364.044	1.35669e-78	8.87554e-78	GRINA
cDC	0.543871	-1.61336	0.328115	48.2768	1.85937e-10	2.70594e-10	VPS37B
cDC	1.51515	-1.63061	0.184064	203.058	9.21151e-44	3.56246e-43	PRNP
cDC	16.3796	-1.64197	0.0931547	420.986	6.29761e-91	4.64034e-90	PLAUR
cDC	48.9905	-1.66308	0.145067	319.939	4.80697e-69	2.90076e-68	CXCL8
cDC	1.51694	-1.66558	0.223833	198.525	8.78833e-43	3.25494e-42	LCP2
cDC	0.552714	-1.66581	0.257703	106.977	4.90691e-23	1.06672e-22	FKBP4
cDC	0.539908	-1.67795	0.236492	180.674	6.30706e-39	2.17485e-38	RHOF
cDC	1.70686	-1.68662	0.16143	414.608	1.51616e-89	1.09413e-88	MAP2K3
cDC	0.935613	-1.73082	0.206063	124.78	7.20779e-27	1.80195e-26	TES
cDC	2.11664	-1.75074	0.165331	252.102	2.29684e-54	1.03728e-53	STX11
cDC	23.9804	-1.75138	0.194502	208.749	5.42693e-45	2.15844e-44	CXCL2
cDC	5.83164	-1.7557	0.131148	466.308	9.54583e-101	7.76986e-100	PLEK
cDC	1.20143	-1.76003	0.215379	260.877	2.90514e-56	1.36483e-55	NFKB2
cDC	1.09688	-1.77472	0.344425	135.687	3.21616e-29	8.52769e-29	ELL2
cDC	0.304896	-1.78052	0.336185	91.0587	1.29765e-19	2.55874e-19	GPR157
cDC	4.64885	-1.79749	0.129641	290.534	1.11293e-62	6.33377e-62	SQSTM1
cDC	1.20957	-1.80194	0.257209	114.793	1.02022e-24	2.38051e-24	TNFAIP2
cDC	1.04667	-1.821	0.305549	60.1234	5.53201e-13	8.78097e-13	GEM
cDC	1.31067	-1.82223	0.19292	269.066	4.91445e-58	2.51103e-57	ARL8B
cDC	1.28111	-1.82334	0.226585	140.568	2.85107e-30	7.85728e-30	CTSL
cDC	1.06505	-1.82372	0.209452	151.474	1.26708e-32	3.75829e-32	CD40
cDC	9.46505	-1.82749	0.115283	517.742	6.8164e-112	6.27827e-111	TNFAIP3
cDC	1.05413	-1.83671	0.216899	147.178	1.07048e-31	3.10927e-31	ZNF267
cDC	1.51779	-1.83842	0.58436	12.1039	0.00703564	0.00758852	CXCL1
cDC	4.61783	-1.88811	0.162089	265.775	2.53284e-57	1.25744e-56	NR4A1
cDC	54.482	-1.89641	0.0926382	1012.73	3.12275e-219	4.96801e-218	NFKBIA
cDC	1.38387	-1.90146	0.187293	416.533	5.80608e-90	4.2336e-89	SNX9
cDC	18.3911	-1.91029	0.191419	118.931	1.31102e-25	3.13213e-25	CCL4
cDC	3.1892	-1.9152	0.13953	399.963	2.25491e-86	1.59438e-85	HSPD1
cDC	0.967622	-1.93197	0.291737	124.911	6.75432e-27	1.69463e-26	ANKRD37
cDC	0.548988	-1.93826	0.35119	60.4577	4.69295e-13	7.50015e-13	ABCA1
cDC	1.24508	-1.95676	0.208639	184.614	8.89055e-40	3.11169e-39	BCAS2
cDC	7.46506	-1.95975	0.108608	431.826	2.82328e-93	2.12505e-92	REL
cDC	23.1359	-1.99275	0.208083	141.311	1.97135e-30	5.4978e-30	CCL4L2
cDC	3.15743	-2.03669	0.185888	209.358	4.00772e-45	1.60309e-44	NR4A3
cDC	0.855964	-2.03889	0.316978	132.68	1.43057e-28	3.75055e-28	CDC42EP3
cDC	25.0179	-2.05126	0.222008	175.199	9.59637e-38	3.2141e-37	CXCL3
cDC	0.410806	-2.0656	0.443023	34.5991	1.48053e-07	1.94077e-07	IL7R
cDC	0.377732	-2.0674	0.436266	60.085	5.63746e-13	8.92811e-13	MGLL
cDC	6.34572	-2.07754	0.21193	130.47	4.28384e-28	1.10246e-27	TNF
cDC	0.789838	-2.12074	0.249455	109.248	1.59295e-23	3.55117e-23	BTG3
cDC	0.410899	-2.1301	0.32091	71.0178	2.58407e-15	4.44435e-15	ZNRD1
cDC	1.37042	-2.13426	0.272462	113.141	2.31352e-24	5.29237e-24	IL1RN
cDC	0.839076	-2.13625	0.263793	201.816	1.70894e-43	6.53694e-43	PSMA6
cDC	0.360484	-2.16778	0.473152	115.02	9.11587e-25	2.13415e-24	SDC4
cDC	3.8098	-2.16892	0.136277	451.739	1.36888e-97	1.06469e-96	HSPE1
cDC	17.3959	-2.17663	0.0895527	949.661	1.49629e-205	2.13755e-204	PNRC1
cDC	5.78319	-2.17771	0.131348	694.72	2.93011e-150	3.30819e-149	NFKBIZ
cDC	0.661178	-2.18144	0.26949	187.821	1.80379e-40	6.40942e-40	PDE4DIP
cDC	27.7035	-2.18329	0.100617	901.366	4.47395e-195	6.14072e-194	ZFP36
cDC	10.8292	-2.18723	0.0802992	2368.29	0	0	RPL17
cDC	0.84617	-2.22462	0.41553	115.59	6.87006e-25	1.61921e-24	KMO
cDC	3.10186	-2.26128	0.172345	459.149	3.39622e-99	2.73259e-98	NINJ1
cDC	2.56659	-2.29367	0.174156	349.661	1.76657e-75	1.1345e-74	TNFAIP8
cDC	1.76593	-2.31065	0.247493	322.82	1.14353e-69	7.02165e-69	MAFF
cDC	2.22092	-2.33873	0.261856	217.128	8.38729e-47	3.45359e-46	EBI3
cDC	18.9222	-2.34009	0.260834	124.497	8.29597e-27	2.05928e-26	G0S2
cDC	12.6778	-2.34168	0.132844	686.409	1.8577e-148	2.03186e-147	DUSP2
cDC	1.11387	-2.35225	0.450932	43.3883	2.0355e-09	2.84969e-09	TCHH
cDC	26.9892	-2.36315	0.103763	556.968	2.14601e-120	2.14601e-119	IER3
cDC	6.52031	-2.3638	0.172288	392.109	1.13343e-84	7.85547e-84	DNAJB1
cDC	1.00844	-2.37238	0.289837	104.712	1.50706e-22	3.23602e-22	GRASP
cDC	0.738761	-2.38004	0.513264	28.3526	3.06283e-06	3.78795e-06	PTX3
cDC	16.9869	-2.39747	0.0940882	933.301	5.29379e-202	7.41131e-201	HSP90AA1
cDC	4.02179	-2.40489	0.158438	865.209	3.11356e-187	4.11224e-186	ICAM1
cDC	2.95282	-2.4115	0.284658	107.878	3.14101e-23	6.87096e-23	EREG
cDC	0.840832	-2.41268	0.278777	119.025	1.25143e-25	3.00001e-25	RANBP2
cDC	0.847421	-2.44302	0.365186	138.878	6.59647e-30	1.78283e-29	TIPARP
cDC	0.477073	-2.45914	0.455803	81.1265	1.75951e-17	3.21582e-17	MFSD2A
cDC	0.437647	-2.46245	0.851614	39.617	1.28447e-08	1.73577e-08	FOSL1
cDC	2.37449	-2.47972	0.183548	565.117	3.67462e-122	3.78269e-121	BCL3
cDC	0.41849	-2.4872	0.408782	143.173	7.82117e-31	2.22554e-30	ZFAND2A
cDC	1.36204	-2.49084	0.228237	161.9	7.1283e-35	2.18851e-34	PELI1
cDC	2.49906	-2.54569	0.188005	467.574	5.07326e-101	4.17798e-100	PIM3
cDC	0.85523	-2.56577	0.442354	85.2431	2.30132e-18	4.4135e-18	NRP2
cDC	2.36194	-2.57488	0.801562	53.2714	1.60464e-11	2.40011e-11	MMP19
cDC	2.5592	-2.58513	0.52632	31.8765	5.55677e-07	7.04663e-07	CCL22
cDC	0.47987	-2.59912	0.404632	179.263	1.2722e-38	4.34411e-38	RBBP8
cDC	0.790242	-2.61247	0.271739	345.884	1.16107e-74	7.25667e-74	TPRA1
cDC	0.711233	-2.61613	0.367955	130.25	4.77791e-28	1.2251e-27	ERN1
cDC	0.986868	-2.66406	0.291806	169.658	1.508e-36	4.86452e-36	CCRL2
cDC	1.70578	-2.71345	0.247132	325.643	2.79957e-70	1.73425e-69	PPIF
cDC	0.314751	-2.72256	0.464577	43.5043	1.92318e-09	2.69785e-09	CCL5
cDC	0.333781	-2.74353	0.60997	75.4371	2.9202e-16	5.11036e-16	FAS
cDC	0.661495	-2.75619	0.327755	178.825	1.58178e-38	5.34901e-38	PAPSS2
cDC	9.85194	-2.79064	0.116291	1190.22	9.69395e-258	1.93879e-256	CDKN1A
cDC	3.76048	-2.79622	0.150329	1146.55	2.89764e-248	5.07088e-247	GABARAP
cDC	12.2779	-2.82621	0.15455	492.701	1.82164e-106	1.59393e-105	SOD2
cDC	0.410007	-2.84935	0.682282	62.256	1.93704e-13	3.12425e-13	HES4
cDC	0.742235	-2.88814	0.366353	280.926	1.3349e-60	7.24364e-60	SNN
cDC	0.30299	-2.95253	0.574333	190.08	5.86467e-41	2.09452e-40	IFITM1
cDC	1.3656	-2.97294	0.648501	83.5624	5.28081e-18	9.88386e-18	PHLDA1
cDC	0.709898	-2.99368	0.361205	371.355	3.54224e-80	2.33921e-79	MAN2B1
cDC	0.60207	-2.99976	0.434958	122.901	1.83039e-26	4.52747e-26	MT-ND6
cDC	3.58175	-3.017	0.798448	66.1693	2.81977e-14	4.75624e-14	CCR7
cDC	0.662031	-3.03721	0.475466	105.483	1.02877e-22	2.22265e-22	BAG3
cDC	0.380592	-3.04698	0.742827	83.0812	6.69856e-18	1.2504e-17	CDC42EP2
cDC	2.62964	-3.05302	0.268453	379.344	6.59396e-82	4.43824e-81	TRAF1
cDC	6.30101	-3.14425	0.184863	730.317	5.59773e-158	6.8744e-157	NLRP3
cDC	20.846	-3.17355	0.138618	799.965	4.4033e-173	5.70798e-172	BCL2A1
cDC	2.59805	-3.20858	0.215743	534.408	1.66533e-115	1.57531e-114	HSPH1
cDC	0.433195	-3.22449	0.667018	80.9723	1.89869e-17	3.46115e-17	MRPS24
cDC	0.33506	-3.25803	0.860697	84.8451	2.80156e-18	5.32905e-18	CHST7
cDC	11.9666	-3.26282	0.160231	699.797	2.32271e-151	2.6654e-150	INSIG1
cDC	0.851728	-3.40785	0.637914	99.5723	1.92067e-21	4.0496e-21	TNFSF9
cDC	0.743891	-3.42665	0.600086	119.886	8.16722e-26	1.98509e-25	IRAK2
cDC	0.710805	-3.46966	0.389428	264.266	5.36856e-57	2.60972e-56	FNIP2
cDC	1.83694	-3.67907	0.612149	51.3044	4.2134e-11	6.23547e-11	IL23A
cDC	0.36055	-3.79466	0.612646	205.345	2.95253e-44	1.15462e-43	ADA
cDC	2.92179	-3.86734	0.502949	196.428	2.49391e-42	9.18808e-42	THAP2
cDC	91.7888	-4.0095	0.118759	1550.97	0	0	IL1B
cDC	0.797808	-4.02679	0.658124	253.349	1.23446e-54	5.64787e-54	SPHK1
cDC	2.37013	-4.18214	0.679344	82.6991	8.0902e-18	1.50216e-17	IL1A
cDC	7.25521	-4.25937	0.66637	27.2134	5.31109e-06	6.45445e-06	CCL20
cDC	1.52286	-4.38186	0.421612	470.862	9.8377e-102	8.29686e-101	RNASEK
cDC	6.07756	-4.46893	0.229941	1233.14	4.72786e-267	1.00288e-265	NFKB1
cDC	4.22086	-4.55279	0.314485	657.646	3.2037e-142	3.45014e-141	HSPA1B
cDC	11.9821	-4.7635	0.155347	2475.76	0	0	MT-ND4L
cDC	5.45758	-4.84148	0.216184	3281.43	0	0	EEF1G
cDC	4.15831	-5.41184	0.357344	1166.3	1.50522e-252	2.77277e-251	RBKS
cDC	8.21715	-5.80813	0.709253	161.175	1.02229e-34	3.11892e-34	MIR155HG
cDC	26.0801	-6.08141	0.181844	2540.99	0	0	HSPA1A
cDC	2.94279	-6.69196	0.54843	1979.49	0	0	NME2
cDC	5.15453	-7.14988	0.483982	1880.74	0	0	MT-ATP8
cDC	0.367446	-12.2718	163.971	130.93	3.40845e-28	8.83672e-28	SOD2.1
cDC	1.12202	-14.466	163.228	18.6339	0.000325435	0.000371017	SELENOP
cDC	0.393915	-15.4185	153.78	487.366	2.60942e-105	2.25505e-104	AC007952.4
cDC	0.613544	-15.97	152.068	408.099	3.89835e-88	2.78454e-87	AC020656.1
cDC	0.473926	-16.8832	152.417	113.706	1.74865e-24	4.02649e-24	AL118516.1
cDC	0.587317	-17.2165	150.249	196.274	2.69321e-42	9.87041e-42	AL136987.1
cDC	0.513599	-17.8295	150.126	71.273	2.27843e-15	3.92833e-15	AC025164.1
cDC	0.581035	-17.9361	150.113	98.3389	3.53694e-21	7.39063e-21	AC020916.1
cDC	0.35622	-18.2092	265.134	15.0436	0.0017798	0.00196818	CAVIN2
cDC	0.323809	-18.5685	155.206	113.709	1.74585e-24	4.02649e-24	AF213884.3
cDC	0.43611	-18.7578	151.108	102.234	5.14042e-22	1.09371e-21	CRYBG1
cDC	0.535067	-18.9617	149.453	96.6012	8.35951e-21	1.71101e-20	NECTIN2
cDC	0.877728	-19.0124	147.991	85.8597	1.69669e-18	3.27186e-18	CYTOR
cDC	0.603081	-19.0189	149.072	90.3728	1.82176e-19	3.58211e-19	AC016831.1
cDC	0.933873	-19.0454	145.701	122.166	2.63648e-26	6.47558e-26	ATP2B1-AS1
cDC	0.813427	-19.3443	143.979	181.234	4.7755e-39	1.65487e-38	JPT1
cDC	0.600046	-19.4197	146.929	100.667	1.11726e-21	2.36995e-21	SELENOS
cDC	1.51511	-19.5562	143.799	151.279	1.39586e-32	4.12279e-32	FYB1
cDC	1.22849	-19.7943	102.707	956.034	6.20008e-207	9.04178e-206	ATP5ME
cDC	0.892513	-19.8538	111.525	448.522	6.81404e-97	5.24157e-96	ATP5IF1
cDC	1.35543	-20.396	137.001	262.475	1.31017e-56	6.23893e-56	VSIR
cDC	1.7162	-20.5665	138.107	309.683	7.9804e-67	4.73413e-66	CALHM6
cDC	4.2293	-22.3281	134.675	512.57	9.00612e-111	8.18738e-110	SELENOK
cDC	2.50852	-22.6088	103.703	1856.27	0	0	ATP6V0C
Monocyte	0.815858	21.9555	137.364	576.635	1.17056e-124	1.99862e-123	ATP5B
Monocyte	1.99957	21.8447	140.628	1338.29	7.24394e-290	1.66973e-287	ATP5L
Monocyte	1.86555	21.8035	140.613	1224.52	3.51646e-265	5.40363e-263	C14orf2
Monocyte	1.24603	21.6612	139.643	846.224	4.08333e-183	1.34458e-181	ATP5J2
Monocyte	1.01932	21.5758	139.576	732.07	2.33203e-158	5.37533e-157	USMG5
Monocyte	0.885943	21.5414	138.816	618.631	9.21345e-134	1.63362e-132	ATP5O
Monocyte	1.04673	21.1751	141.467	723.05	2.10777e-156	4.62706e-155	ATP5I
Monocyte	1.65305	20.8204	140.022	1097.22	1.45601e-237	1.1187e-235	TCEB2
Monocyte	1.03434	20.5494	142.766	710.629	1.0407e-153	2.18075e-152	C10orf54
Monocyte	0.801454	20.3867	144.509	573.757	4.92423e-124	8.1074e-123	ATP5G3
Monocyte	0.723161	20.2827	145.514	537.984	2.79568e-116	4.15744e-115	GLTSCR2
Monocyte	2.17367	15.8277	13.3426	1422.42	4.01455e-308	1.85071e-305	ATP5G2
Monocyte	6.59033	4.32958	0.57336	64.5901	6.13815e-14	1.27463e-13	S100A12
Monocyte	2.90863	4.01946	0.370562	257.396	1.64497e-55	1.30747e-54	CFD
Monocyte	0.35042	3.97535	0.856093	23.9493	2.55965e-05	3.40058e-05	IFIT2
Monocyte	0.357315	3.32649	0.678694	94.4923	2.37367e-20	6.79667e-20	ANKRD28
Monocyte	46.1816	3.19889	0.368937	64.3093	7.04834e-14	1.45057e-13	S100A8
Monocyte	1.00817	3.05261	0.424277	88.5535	4.47935e-19	1.18677e-18	MSR1
Monocyte	63.0676	2.79236	0.316285	67.0002	1.87243e-14	3.92359e-14	S100A9
Monocyte	7.24765	2.71203	0.205792	1038.41	8.38355e-225	5.52117e-223	RPS17
Monocyte	1.13086	2.52207	1.52737	323.716	7.31548e-70	6.88252e-69	MTRNR2L12
Monocyte	0.462071	2.48687	0.438537	52.0934	2.8609e-11	5.33958e-11	PDCL3
Monocyte	1.02446	2.38685	0.413814	113.519	1.91802e-24	6.40729e-24	INTS6
Monocyte	0.616244	2.28629	0.741505	42.625	2.95616e-09	4.93765e-09	SDS
Monocyte	1.89505	2.25783	242.345	523.932	3.10409e-113	4.47184e-112	SOD2.1
Monocyte	0.756441	2.16716	0.412782	71.4341	2.10444e-15	4.59786e-15	HMOX1
Monocyte	4.71967	2.15899	0.230031	294.117	1.86615e-63	1.68685e-62	IER2
Monocyte	0.97814	2.08016	0.453766	25.9112	9.95464e-06	1.35371e-05	PLAC8
Monocyte	0.755387	2.06097	0.410122	58.0966	1.49894e-12	2.928e-12	SELL
Monocyte	0.594166	1.9354	0.544965	53.0778	1.76467e-11	3.36163e-11	RNASE2
Monocyte	2.08014	1.85252	0.284482	60.2272	5.25657e-13	1.03559e-12	PHACTR1
Monocyte	3.4013	1.7203	0.279388	71.4489	2.0891e-15	4.58608e-15	JUN
Monocyte	5.77464	1.68435	0.259903	74.0902	5.67664e-16	1.28913e-15	CD52
Monocyte	0.593521	1.66039	0.450218	19.7051	0.000195378	0.000246091	F13A1
Monocyte	6.55267	1.61295	0.207826	63.7499	9.28365e-14	1.8937e-13	ANXA1
Monocyte	0.569779	1.55342	0.506326	102.42	4.68958e-22	1.43172e-21	MT1X
Monocyte	3.60642	1.50023	0.290175	107.863	3.16358e-23	9.98912e-23	CTSD
Monocyte	0.695764	1.48083	0.33336	21.7354	7.40468e-05	9.67014e-05	RHOC
Monocyte	5.41142	1.47258	0.347922	34.7328	1.38735e-07	2.11079e-07	CCL3
Monocyte	9.26155	1.45578	0.214744	74.6207	4.36922e-16	1.0021e-15	CD14
Monocyte	1.55346	1.38048	0.443525	14.2849	0.00254193	0.002997	RGS1
Monocyte	0.944013	1.35645	0.353185	19.9868	0.000170812	0.000216926	CRIP1
Monocyte	17.6445	1.33506	0.237004	231.795	5.6586e-50	4.07596e-49	TIMP1
Monocyte	0.42911	1.27895	0.500795	9.38756	0.0245581	0.027321	PDK4
Monocyte	2.8432	1.23041	0.28004	77.8071	9.06411e-17	2.15389e-16	PLIN2
Monocyte	3.10453	1.21103	0.402526	41.2116	5.8972e-09	9.60639e-09	CCL4L2
Monocyte	3.07509	1.14573	0.215923	772.455	4.07418e-167	1.04344e-165	ALDOA
Monocyte	0.670124	1.14488	0.403949	9.92113	0.0192486	0.0218025	CLEC10A
Monocyte	1.05171	1.08564	0.356879	25.2189	1.3896e-05	1.8786e-05	CD36
Monocyte	3.24595	1.0809	0.215235	60.2712	5.14405e-13	1.01777e-12	IFITM2
Monocyte	1.04688	1.06126	0.344166	167.746	3.90216e-36	1.97681e-35	FAM133B
Monocyte	1.18495	1.05828	0.311395	49.7189	9.17011e-11	1.65254e-10	CTNNB1
Monocyte	1.50156	1.04391	0.31273	46.7396	3.94837e-10	6.84286e-10	VSIG4
Monocyte	0.509955	1.03309	0.411702	21.6548	7.69601e-05	9.99397e-05	FPR3
Monocyte	0.465112	1.03276	0.731524	8.11856	0.043624	0.0473192	IL6
Monocyte	1.00354	1.03128	0.35849	12.6143	0.00554948	0.00646038	MS4A4A
Monocyte	53.1025	1.02813	0.193734	88.1469	5.47691e-19	1.44278e-18	LYZ
Monocyte	0.763383	0.990577	0.408423	9.73196	0.0209875	0.0235407	CD9
Monocyte	0.592071	0.97531	0.394431	50.5511	6.09716e-11	1.11098e-10	GPR65
Monocyte	15.8391	0.950184	0.193841	110.76	7.53043e-24	2.42764e-23	FOS
Monocyte	6.9009	0.944102	0.377607	46.339	4.80417e-10	8.26389e-10	CCL4
Monocyte	0.572983	0.942767	0.398396	18.9307	0.000282575	0.000352073	ARL4A
Monocyte	1.08421	0.940306	0.338005	17.4493	0.000571206	0.000702202	CTSL
Monocyte	4.2589	0.93128	0.235391	37.3092	3.95795e-08	6.14348e-08	IFITM3
Monocyte	2.076	0.930182	0.241086	23.6808	2.91213e-05	3.85773e-05	CKLF
Monocyte	1.1438	0.908241	0.283866	40.1889	9.71639e-09	1.5553e-08	GSN
Monocyte	0.929707	0.890344	0.333138	21.6781	7.61055e-05	9.91092e-05	PLBD1
Monocyte	0.697872	0.887792	0.436421	138.858	6.66455e-30	2.84477e-29	TNFSF10
Monocyte	0.326846	0.872012	0.810768	27.9687	3.68732e-06	5.19834e-06	HLA-DQA2
Monocyte	0.452267	0.870122	0.583201	9.72231	0.0210802	0.0235873	FOLR2
Monocyte	0.472763	0.834926	0.479256	9.38428	0.0245948	0.027321	MRC1
Monocyte	1.3932	0.81388	0.268524	25.5516	1.18379e-05	1.60508e-05	CTSC
Monocyte	4.95934	0.810881	0.207956	20.2658	0.000149513	0.000190402	GADD45B
Monocyte	0.918602	0.809162	0.515984	15.8427	0.00122138	0.0014663	LMNA
Monocyte	1.17326	0.773936	0.268943	32.2325	4.67499e-07	6.88553e-07	CXCL16
Monocyte	0.550628	0.771491	0.462553	122.296	2.47169e-26	8.97205e-26	LMO4
Monocyte	0.44501	0.748781	0.400555	10.542	0.0144784	0.0166034	ARHGAP18
Monocyte	0.438478	0.726344	0.783735	121.82	3.12982e-26	1.12722e-25	C3
Monocyte	0.715796	0.691056	0.360562	10.1577	0.0172721	0.019709	WARS
Monocyte	0.743767	0.681661	0.34881	42.8061	2.70576e-09	4.53583e-09	STAB1
Monocyte	0.935506	0.666496	0.317437	19.9806	0.000171322	0.000216977	LY6E
Monocyte	1.54906	0.655758	0.299249	52.8645	1.95947e-11	3.71734e-11	HBEGF
Monocyte	4.33812	0.632411	0.192288	86.8673	1.03108e-18	2.67038e-18	PPP1R15A
Monocyte	0.67343	0.615525	0.40977	71.8867	1.68339e-15	3.73098e-15	H1FX
Monocyte	0.974499	0.613945	0.473961	14.892	0.00191132	0.00227679	APOBEC3A
Monocyte	0.737727	0.610777	0.333846	23.4098	3.31702e-05	4.38151e-05	PMAIP1
Monocyte	1.29915	0.55844	0.344488	48.4108	1.74123e-10	3.08733e-10	LGALS2
Monocyte	2.12103	0.537195	0.308135	40.1141	1.00779e-08	1.60759e-08	SGK1
Monocyte	0.929482	0.505351	0.334224	30.9917	8.53472e-07	1.24117e-06	RHOB
Monocyte	1.85376	0.461126	0.266154	467.89	4.33419e-101	5.70874e-100	RPS4Y1
Monocyte	1.25819	0.455648	0.311268	14.8047	0.00199135	0.00236601	YWHAH
Monocyte	2.60317	0.449923	0.220836	8.21276	0.0418133	0.0455696	LDHA
Monocyte	0.858139	0.44895	0.29913	28.1536	3.3721e-06	4.76852e-06	PPA1
Monocyte	4.31216	0.390314	0.203495	23.0206	3.9986e-05	5.26673e-05	CD55
Monocyte	3.15712	0.377952	0.19487	477.516	3.5571e-103	4.82301e-102	GNAI2
Monocyte	2.07778	0.36685	0.241087	9.84169	0.0199609	0.0224948	CSTB
Monocyte	0.34229	0.366627	0.517146	26.3103	8.21205e-06	1.12671e-05	PHLDA1
Monocyte	0.816884	0.358339	0.341635	51.8571	3.21262e-11	5.94785e-11	AMD1
Monocyte	0.790885	0.357154	0.397859	219.445	2.64653e-47	1.64872e-46	PLEKHO1
Monocyte	0.686917	0.330151	0.301487	59.4474	7.71422e-13	1.5133e-12	B4GALT1
Monocyte	2.49859	0.314517	0.33008	155.988	1.34519e-33	6.32787e-33	FCGR3A
Monocyte	1.39219	0.305968	0.286985	228.134	3.50084e-49	2.38367e-48	SLC38A2
Monocyte	0.537226	0.278581	0.647295	12.018	0.00732187	0.00848086	HES1
Monocyte	1.56185	-0.266911	0.287571	36.8025	5.06611e-08	7.83717e-08	ATF3
Monocyte	1.78527	-0.271241	0.225162	30.857	9.11067e-07	1.32076e-06	GLRX
Monocyte	6.11223	-0.27237	0.187307	8.41846	0.0381106	0.0417315	CTSB
Monocyte	2.00508	-0.286067	0.21209	27.8221	3.95807e-06	5.56302e-06	PRDX1
Monocyte	0.642889	-0.297589	0.346082	48.3358	1.80642e-10	3.19064e-10	ITGAX
Monocyte	4.25742	-0.300147	0.187889	44.4484	1.21194e-09	2.05405e-09	MS4A6A
Monocyte	0.890687	-0.327028	0.282149	14.5525	0.0022419	0.00265005	BID
Monocyte	0.378083	-0.348942	0.554535	37.7747	3.15459e-08	4.92971e-08	PLK2
Monocyte	1.38867	-0.360688	0.255377	34.5506	1.51591e-07	2.29126e-07	DDIT4
Monocyte	2.96243	-0.375409	0.275892	45.0925	8.84303e-10	1.50987e-09	TXNIP
Monocyte	0.513581	-0.376382	0.400738	63.3602	1.12474e-13	2.28416e-13	BLOC1S6
Monocyte	1.03457	-0.391457	0.288677	173.837	1.88884e-37	1.00087e-36	QKI
Monocyte	0.682475	-0.415262	0.332649	19.8373	0.000183443	0.000231691	SNX10
Monocyte	0.677175	-0.415534	0.388181	40.9027	6.85749e-09	1.10871e-08	KLF2
Monocyte	3.36453	-0.418866	0.313228	110.874	7.11636e-24	2.31031e-23	MT2A
Monocyte	0.922837	-0.450907	0.289847	104.686	1.52657e-22	4.69166e-22	ACSL1
Monocyte	1.41273	-0.476919	0.219049	64.2592	7.22455e-14	1.48023e-13	XBP1
Monocyte	1.95536	-0.488786	0.25599	50.2166	7.18405e-11	1.30388e-10	KLF4
Monocyte	10.0044	-0.49344	0.160955	67.2375	1.66581e-14	3.50656e-14	DUSP1
Monocyte	2.09821	-0.495454	0.290641	17.6161	0.000527762	0.000652274	CXCR4
Monocyte	0.883981	-0.505334	0.340211	12.1888	0.00676367	0.00785403	BTG2
Monocyte	0.698573	-0.512449	0.37928	16.1566	0.00105314	0.00127427	RGCC
Monocyte	13.6857	-0.525865	0.266748	126.19	3.58155e-27	1.36454e-26	CXCL2
Monocyte	7.84239	-0.526173	0.278783	81.8552	1.22754e-17	3.04244e-17	G0S2
Monocyte	0.979744	-0.526395	0.434447	26.0782	9.18456e-06	1.2564e-05	TWISTNB
Monocyte	1.218	-0.529003	0.24623	31.3658	7.11869e-07	1.04181e-06	TUBB4B
Monocyte	1.58003	-0.531872	0.214174	9.83673	0.0200062	0.0224948	RILPL2
Monocyte	0.984877	-0.546494	0.29036	86.8462	1.04188e-18	2.68327e-18	PLXDC2
Monocyte	1.2506	-0.553817	0.28315	115.114	8.699e-25	2.96395e-24	JMJD1C
Monocyte	0.803583	-0.557176	0.291497	24.6112	1.86178e-05	2.50228e-05	STX11
Monocyte	0.730377	-0.58116	0.306606	25.1306	1.44995e-05	1.95447e-05	CD4
Monocyte	1.08063	-0.587399	0.25704	17.2026	0.00064208	0.000787231	AQP9
Monocyte	0.335123	-0.594713	0.447983	13.0929	0.00444004	0.00518192	ABCA1
Monocyte	0.693692	-0.603041	0.346481	92.1781	7.45888e-20	2.05901e-19	AKAP9
Monocyte	3.6913	-0.606593	0.179121	24.0683	2.41727e-05	3.2207e-05	CD68
Monocyte	1.57622	-0.609642	0.237194	9.48331	0.0235095	0.0262419	YBX3
Monocyte	0.800635	-0.615788	0.368488	143.557	6.46358e-31	2.81105e-30	SORL1
Monocyte	0.939283	-0.632966	0.497804	40.8965	6.87836e-09	1.10871e-08	IL10
Monocyte	0.874567	-0.640279	0.334239	20.3895	0.000140943	0.000179985	IRF1
Monocyte	15.2711	-0.646513	0.199994	29.7881	1.52918e-06	2.17578e-06	HLA-DPA1
Monocyte	2.06952	-0.653709	0.213909	106.755	5.47859e-23	1.70651e-22	LRRFIP1
Monocyte	1.24007	-0.666274	0.247055	21.4858	8.3444e-05	0.000107452	LIMS1
Monocyte	3.1648	-0.676019	0.193696	51.3893	4.04164e-11	7.45278e-11	HSPA8
Monocyte	0.606297	-0.68945	0.354185	24.5261	1.93959e-05	2.59928e-05	GABARAPL1
Monocyte	1.25799	-0.698708	0.323125	16.0683	0.00109799	0.00132506	LIPA
Monocyte	13.7551	-0.69912	0.205989	30.1375	1.29115e-06	1.85427e-06	HLA-DPB1
Monocyte	0.558345	-0.699557	0.385634	10.3885	0.0155369	0.0177729	KLF10
Monocyte	0.812328	-0.704259	0.363712	10.0621	0.0180452	0.0205403	NCF1
Monocyte	1.76253	-0.706592	0.236322	36.6255	5.5221e-08	8.514e-08	MS4A7
Monocyte	16.4334	-0.765648	0.259464	48.6103	1.57898e-10	2.81047e-10	CXCL8
Monocyte	1.13201	-0.773254	0.277847	51.9554	3.06131e-11	5.69057e-11	IGSF6
Monocyte	28.8328	-0.793121	0.117571	946.557	7.05235e-205	3.61237e-203	MT-ND3
Monocyte	1.36644	-0.802833	0.255394	35.3253	1.03992e-07	1.59269e-07	GK
Monocyte	0.765109	-0.8055	0.493831	29.0624	2.17279e-06	3.08203e-06	MARCO
Monocyte	0.386387	-0.806879	0.3972	22.3317	5.56447e-05	7.28756e-05	ARL5B
Monocyte	0.605076	-0.810211	0.340009	9.09477	0.0280571	0.0310175	IQGAP2
Monocyte	0.484435	-0.822952	0.419127	14.7441	0.00204893	0.00242816	BHLHE40
Monocyte	0.526317	-0.82631	0.369744	22.4048	5.37267e-05	7.05641e-05	TAGAP
Monocyte	1.81508	-0.834718	0.258094	72.5486	1.21446e-15	2.73106e-15	MARCKS
Monocyte	21.7459	-0.835323	0.147254	93.8789	3.21541e-20	9.15004e-20	CST3
Monocyte	2.52159	-0.840723	0.199668	55.4728	5.44308e-12	1.04552e-11	ATP1B3
Monocyte	8.65643	-0.851041	0.13162	43.8632	1.6136e-09	2.71485e-09	HLA-A
Monocyte	4.26045	-0.865345	0.198711	111.146	6.21845e-24	2.04765e-23	ZFP36L1
Monocyte	2.37527	-0.877635	0.232262	191.103	3.52564e-41	1.95822e-40	HNRNPU
Monocyte	0.927871	-0.884706	0.288075	40.5531	8.13371e-09	1.3065e-08	EIF4A3
Monocyte	1.50592	-0.895431	0.262071	47.2357	3.09669e-10	5.40749e-10	HSPA5
Monocyte	1.08586	-0.897331	0.234249	74.8127	3.97427e-16	9.20537e-16	MIF
Monocyte	1.16175	-0.897828	0.276949	133.853	7.99181e-29	3.23178e-28	DSE
Monocyte	1.40778	-0.903285	0.268423	86.2547	1.39573e-18	3.55488e-18	MPEG1
Monocyte	2.05153	-0.90471	0.231052	34.0688	1.91599e-07	2.8771e-07	SOCS3
Monocyte	0.825286	-0.950765	0.321598	9.99561	0.0186035	0.0211237	SLC25A37
Monocyte	0.389943	-0.95296	0.382987	32.748	3.63991e-07	5.39549e-07	ZC3H12A
Monocyte	0.850732	-0.953177	0.316603	115.931	5.80212e-25	2.01111e-24	SKIL
Monocyte	0.432003	-0.974577	0.447093	70.0005	4.26725e-15	9.19254e-15	PPP4R3A
Monocyte	0.781088	-0.975699	0.342977	97.1744	6.29442e-21	1.84823e-20	OGFRL1
Monocyte	1.39067	-0.976931	0.23328	36.2701	6.56552e-08	1.0089e-07	MGAT1
Monocyte	5.36917	-0.979148	0.142315	159.782	2.04259e-34	9.91194e-34	PPIA
Monocyte	1.02853	-0.97923	0.291917	75.0808	3.48174e-16	8.10647e-16	CHD1
Monocyte	0.659455	-0.983906	0.336003	97.275	5.98889e-21	1.76979e-20	RUNX1
Monocyte	11.2128	-0.984359	0.271871	116.3	4.83163e-25	1.68741e-24	CXCL3
Monocyte	0.6872	-1.00834	0.298687	21.5784	7.98252e-05	0.00010308	PEA15
Monocyte	41.6416	-1.0151	0.133211	101.437	7.62974e-22	2.31402e-21	EEF1A1
Monocyte	0.561641	-1.02317	0.324265	15.7743	0.00126146	0.00151047	PNP
Monocyte	3.12582	-1.02588	0.578045	16.4298	0.000925609	0.00112291	CCL20
Monocyte	2.316	-1.02844	0.216338	42.2257	3.59316e-09	5.95845e-09	CD83
Monocyte	1.42829	-1.03248	0.223879	51.0034	4.88386e-11	8.96997e-11	UPP1
Monocyte	0.69828	-1.04791	0.298501	30.2766	1.20698e-06	1.7388e-06	MAP2K3
Monocyte	0.693354	-1.05344	0.333906	74.8028	3.99365e-16	9.20537e-16	IRF2BP2
Monocyte	1.05614	-1.05482	0.248775	96.4214	9.13752e-21	2.6493e-20	SERPINB9
Monocyte	2.94052	-1.07012	0.167845	80.6842	2.18908e-17	5.3114e-17	HSP90AB1
Monocyte	5.29116	-1.07773	0.154072	239.733	1.08726e-51	7.95601e-51	MT-ND5
Monocyte	0.68553	-1.07924	0.485366	258.966	7.52412e-56	6.19396e-55	PLCG2
Monocyte	26.4302	-1.09075	0.127997	452.537	9.1944e-98	1.17739e-96	MT-ATP6
Monocyte	0.778388	-1.0947	0.279147	47.1531	3.22446e-10	5.60935e-10	PRNP
Monocyte	0.623974	-1.10001	0.321219	16.4464	0.000918357	0.00111705	LAIR1
Monocyte	2.10778	-1.10173	0.221477	63.3302	1.1415e-13	2.30803e-13	LITAF
Monocyte	0.5698	-1.10302	0.437861	124.748	7.32504e-27	2.70147e-26	HIST1H4C
Monocyte	8.50554	-1.10471	0.143423	99.414	2.07723e-21	6.25883e-21	RPLP0
Monocyte	2.08226	-1.10579	0.216446	146.337	1.62481e-31	7.27223e-31	CTSZ
Monocyte	3.50402	-1.10695	0.242573	86.7087	1.11516e-18	2.85605e-18	NR4A2
Monocyte	0.668	-1.11252	0.30993	32.851	3.46232e-07	5.14881e-07	NFKBID
Monocyte	6.89074	-1.12204	0.14469	90.0125	2.17708e-19	5.90372e-19	PABPC1
Monocyte	1.24544	-1.14929	0.22544	75.4423	2.9128e-16	6.88617e-16	DNAJB6
Monocyte	0.64275	-1.15262	0.294899	38.3304	2.40594e-08	3.77258e-08	FAM49A
Monocyte	0.97225	-1.15385	0.284158	33.3455	2.72303e-07	4.06252e-07	PDE4B
Monocyte	0.313349	-1.16692	0.557705	49.7174	9.17678e-11	1.65254e-10	GPR84
Monocyte	1.14589	-1.16963	0.253124	31.2487	7.53496e-07	1.09925e-06	MXD1
Monocyte	0.526172	-1.17575	0.399307	89.8278	2.38534e-19	6.43065e-19	ETV6
Monocyte	2.47724	-1.18135	0.179931	91.6094	9.8821e-20	2.71169e-19	SAMSN1
Monocyte	6.25017	-1.18228	0.185775	44.6424	1.1022e-09	1.87497e-09	CEBPD
Monocyte	1.64349	-1.18889	0.269153	89.6589	2.59309e-19	6.95009e-19	SLC2A3
Monocyte	2.4734	-1.19113	0.224901	93.313	4.25435e-20	1.19589e-19	KLF6
Monocyte	1.62572	-1.2098	0.374972	85.9654	1.61035e-18	4.05668e-18	ZNF331
Monocyte	0.93522	-1.21249	0.294313	20.4875	0.000134498	0.000172232	BASP1
Monocyte	22.9873	-1.21661	0.152867	97.9823	4.21988e-21	1.25507e-20	SAT1
Monocyte	3.62832	-1.22824	0.216421	165.157	1.41278e-35	6.92865e-35	FOSB
Monocyte	0.485503	-1.22871	0.330196	34.0744	1.91082e-07	2.8771e-07	ARL8B
Monocyte	1.46356	-1.23409	0.240701	41.275	5.71734e-09	9.3797e-09	SQSTM1
Monocyte	0.31935	-1.24531	0.602207	15.0371	0.00178524	0.00213211	MX1
Monocyte	0.464826	-1.29125	0.358457	52.5056	2.33697e-11	4.39731e-11	TNIP1
Monocyte	1.24968	-1.31554	0.244867	92.316	6.96708e-20	1.93483e-19	AKAP13
Monocyte	3.40578	-1.325	0.236715	41.7807	4.46597e-09	7.37926e-09	GPR183
Monocyte	1.3945	-1.33066	0.281264	193.989	8.39345e-42	4.77701e-41	AHNAK
Monocyte	0.811706	-1.33512	0.30031	39.3672	1.45097e-08	2.29074e-08	TET2
Monocyte	2.04047	-1.33535	0.275497	34.6622	1.43582e-07	2.17734e-07	PTGS2
Monocyte	16.9707	-1.33698	0.117585	822.401	5.99801e-178	1.72818e-176	MT-ND1
Monocyte	1.20373	-1.36229	0.243048	142.699	9.89761e-31	4.2643e-30	NINJ1
Monocyte	1.01017	-1.36375	0.255653	115.104	8.74396e-25	2.96395e-24	IFNGR2
Monocyte	1.04811	-1.38007	0.479624	223.284	3.91638e-48	2.54289e-47	CD81
Monocyte	2.20388	-1.38477	0.213926	361.865	4.02182e-78	4.03056e-77	GNAS
Monocyte	0.538945	-1.38631	0.323173	73.3528	8.16754e-16	1.8457e-15	PSMB10
Monocyte	1.39476	-1.39306	0.2421	69.9695	4.33295e-15	9.29064e-15	CYCS
Monocyte	0.899559	-1.41416	0.263456	81.0555	1.82229e-17	4.46848e-17	WTAP
Monocyte	2.96314	-1.41602	0.210117	209.657	3.45433e-45	2.06811e-44	FGL2
Monocyte	0.806999	-1.42934	0.331521	75.2464	3.20851e-16	7.50825e-16	IER5
Monocyte	1.01791	-1.43365	0.269971	41.2591	5.76194e-09	9.41934e-09	IVNS1ABP
Monocyte	0.721017	-1.4362	0.307693	61.4604	2.86536e-13	5.71831e-13	MAT2A
Monocyte	32.0209	-1.43725	0.118903	427.731	2.17757e-92	2.71313e-91	TPT1
Monocyte	0.635135	-1.43774	0.436402	135.119	4.26347e-29	1.73934e-28	POU2F2
Monocyte	2.18307	-1.44264	0.249971	62.1338	2.05703e-13	4.12299e-13	CHMP1B
Monocyte	0.92179	-1.443	0.286322	123.898	1.11649e-26	4.08492e-26	CCDC88A
Monocyte	6.59258	-1.45851	0.186344	91.0279	1.31754e-19	3.59401e-19	PLAUR
Monocyte	0.640884	-1.46272	0.400287	87.5966	7.18936e-19	1.87248e-18	ABHD5
Monocyte	0.877946	-1.48394	0.330841	104.918	1.36091e-22	4.21061e-22	RNF213
Monocyte	0.395171	-1.48447	0.394226	29.9725	1.39853e-06	1.99605e-06	PTPN1
Monocyte	0.554379	-1.50537	0.372606	57.8296	1.70927e-12	3.32479e-12	DYNC1H1
Monocyte	37.6084	-1.51604	0.19863	143.651	6.16729e-31	2.70774e-30	CD74
Monocyte	1.01603	-1.52632	0.537309	79.608	3.72496e-17	8.94378e-17	TMEM176B
Monocyte	0.520055	-1.53087	0.326225	39.8931	1.1226e-08	1.78455e-08	PNPLA8
Monocyte	1.97209	-1.53123	0.245654	97.057	6.67114e-21	1.94645e-20	ZFAND5
Monocyte	17.8756	-1.54063	0.209623	228.126	3.51605e-49	2.38367e-48	NFKBIA
Monocyte	0.601001	-1.54455	0.312529	27.6853	4.2286e-06	5.91115e-06	GNS
Monocyte	2.79238	-1.56237	0.182094	126.04	3.85796e-27	1.4578e-26	C5AR1
Monocyte	2.22224	-1.58113	0.274909	156.328	1.13613e-33	5.39954e-33	TXN
Monocyte	0.516718	-1.58595	0.383791	30.6846	9.90493e-07	1.4314e-06	SNHG15
Monocyte	0.52273	-1.59297	0.361708	53.7657	1.25885e-11	2.408e-11	EHD1
Monocyte	1.16966	-1.61335	0.250894	81.0956	1.78656e-17	4.4043e-17	MAP3K8
Monocyte	0.553138	-1.61902	0.524874	31.368	7.1113e-07	1.04181e-06	IL1A
Monocyte	1.3683	-1.62359	0.320937	98.8508	2.74529e-21	8.21803e-21	IL1RN
Monocyte	0.479088	-1.62966	0.349095	125.015	6.41623e-27	2.38539e-26	RNF144B
Monocyte	8.32089	-1.64628	0.181695	114.094	1.44284e-24	4.85511e-24	BTG1
Monocyte	1.01532	-1.6556	0.246195	86.0396	1.55233e-18	3.93201e-18	GRINA
Monocyte	0.851599	-1.6576	0.43968	50.6904	5.69442e-11	1.04172e-10	C15orf48
Monocyte	6.74186	-1.65775	0.217446	353.922	2.11088e-76	2.07046e-75	BCL2A1
Monocyte	0.615721	-1.6639	0.322936	83.6648	5.02027e-18	1.2578e-17	TNFAIP8
Monocyte	9.8884	-1.68138	0.223102	125.086	6.19325e-27	2.32121e-26	IER3
Monocyte	3.26705	-1.68283	0.22489	127.803	1.60915e-27	6.18183e-27	TNFAIP3
Monocyte	1.83897	-1.70332	0.216861	146.346	1.6181e-31	7.27223e-31	NFKBIZ
Monocyte	1.0912	-1.70373	0.271823	55.8532	4.51525e-12	8.70933e-12	BNIP3L
Monocyte	1.11965	-1.72125	0.234677	74.5794	4.45921e-16	1.01767e-15	TMEM123
Monocyte	0.533783	-1.72516	0.607459	89.4019	2.94454e-19	7.84643e-19	ARL4C
Monocyte	1.40464	-1.75769	0.213964	144.211	4.6708e-31	2.07042e-30	NFE2L2
Monocyte	0.824535	-1.76419	0.310557	62.4644	1.74812e-13	3.51914e-13	CSRNP1
Monocyte	0.500024	-1.78044	0.59741	47.281	3.02873e-10	5.30892e-10	IL23A
Monocyte	8.14073	-1.7811	0.326402	39.4249	1.41075e-08	2.23491e-08	AREG
Monocyte	0.781743	-1.78501	0.276688	61.3803	2.98053e-13	5.92253e-13	HSPD1
Monocyte	0.420024	-1.78757	0.417833	52.1565	2.77364e-11	5.19776e-11	PELI1
Monocyte	1.24062	-1.80489	0.278372	108.1	2.81303e-23	8.94349e-23	KCTD12
Monocyte	0.419052	-1.82018	0.786594	38.7471	1.96352e-08	3.08936e-08	IER5L
Monocyte	2.02742	-1.85241	0.231348	177.691	2.78025e-38	1.49034e-37	PLEK
Monocyte	7.83965	-1.85302	0.180868	251.463	3.15853e-54	2.46793e-53	ZFP36
Monocyte	0.647356	-1.90078	0.32317	52.7262	2.09711e-11	3.96217e-11	LCP2
Monocyte	1.40377	-1.9333	0.271333	107.725	3.38798e-23	1.06249e-22	NR4A1
Monocyte	1.30603	-1.94129	0.286377	137.385	1.38462e-29	5.80282e-29	TNFAIP2
Monocyte	0.480733	-1.94666	0.359912	46.4858	4.47101e-10	7.7196e-10	SPAG9
Monocyte	1.10185	-1.95452	0.302746	93.7711	3.39152e-20	9.59197e-20	BIRC3
Monocyte	1.02277	-2.00059	0.352039	33.9561	2.02396e-07	3.02937e-07	OLR1
Monocyte	0.3674	-2.02709	0.606495	49.302	1.12495e-10	2.01181e-10	MMP19
Monocyte	2.82786	-2.06312	0.249099	267.212	1.23795e-57	1.05685e-56	DUSP2
Monocyte	2.2069	-2.0831	0.215359	111.42	5.42969e-24	1.80078e-23	REL
Monocyte	4.02271	-2.08918	0.287354	71.4079	2.1318e-15	4.63566e-15	HLA-DRB5
Monocyte	2.81875	-2.09656	0.15791	811.207	1.60555e-175	4.35388e-174	RPL17
Monocyte	0.688115	-2.10285	0.334433	77.8331	8.94858e-17	2.13746e-16	EMILIN2
Monocyte	1.166	-2.13336	0.250933	135.475	3.57307e-29	1.4707e-28	CFLAR
Monocyte	0.654126	-2.13959	0.303649	93.1579	4.59363e-20	1.28343e-19	CRTAP
Monocyte	0.39229	-2.18008	0.448526	67.3913	1.54424e-14	3.26556e-14	ELL2
Monocyte	3.73603	-2.19051	0.275475	132.546	1.52918e-28	6.13001e-28	THBS1
Monocyte	0.515629	-2.21035	0.478486	49.3003	1.12591e-10	2.01181e-10	PRMT9
Monocyte	0.596564	-2.21557	0.320689	108.782	2.00666e-23	6.4241e-23	PFKFB3
Monocyte	1.22238	-2.24187	0.252995	115.886	5.93489e-25	2.04178e-24	KDM6B
Monocyte	1.03612	-2.27843	0.255388	120.545	5.88889e-26	2.10448e-25	HSPE1
Monocyte	5.32045	-2.35452	0.271168	1189.32	1.52072e-257	1.75263e-255	SOD2
Monocyte	1.51641	-2.35988	0.290639	220.608	1.48338e-47	9.36767e-47	DNAJB1
Monocyte	0.616672	-2.38201	0.390816	64.502	6.41038e-14	1.3252e-13	VEGFA
Monocyte	0.630335	-2.44375	0.324277	194.944	5.21817e-42	3.00697e-41	BCL3
Monocyte	0.688809	-2.45794	0.345029	87.7789	6.56977e-19	1.72083e-18	PPIF
Monocyte	0.81044	-2.683	0.347804	70.8907	2.75118e-15	5.95443e-15	NR4A3
Monocyte	5.92567	-2.70268	0.164764	422.478	2.99152e-91	3.62919e-90	PNRC1
Monocyte	5.33577	-2.81462	0.169266	395.782	1.81432e-85	2.09101e-84	HSP90AA1
Monocyte	0.924012	-2.83794	0.304972	274.527	3.23583e-59	2.81456e-58	ICAM1
Monocyte	0.958762	-2.85645	0.400435	137.837	1.10637e-29	4.67925e-29	INSIG1
Monocyte	0.363716	-2.91535	0.395801	231.039	8.24516e-50	5.84772e-49	PSMA6
Monocyte	3.65215	-2.93973	0.175873	545.844	5.52973e-118	8.49736e-117	MT-ND4L
Monocyte	0.673709	-2.95235	0.329607	191.736	2.57394e-41	1.44706e-40	PIM3
Monocyte	4.05507	-3.08299	0.279953	185.334	6.2147e-40	3.41068e-39	EREG
Monocyte	0.381132	-3.14507	0.579247	110.973	6.77651e-24	2.21558e-23	TRAF1
Monocyte	1.39494	-3.16486	0.237082	760.851	1.33817e-164	3.24682e-163	GABARAP
Monocyte	0.331677	-3.17036	0.492367	82.2366	1.01676e-17	2.53367e-17	TIPARP
Monocyte	0.706244	-3.20927	0.462099	158.914	3.14427e-34	1.50991e-33	THAP2
Monocyte	1.27532	-3.23081	0.315092	258.092	1.16284e-55	9.40476e-55	NLRP3
Monocyte	17.9939	-3.23301	0.232683	698.875	3.68026e-151	7.37652e-150	IL1B
Monocyte	2.10868	-3.30753	0.246813	365.7	5.94173e-79	6.08697e-78	CDKN1A
Monocyte	0.810723	-3.4515	0.551492	182.526	2.51189e-39	1.36233e-38	RBKS
Monocyte	0.475424	-3.74566	0.467476	130.119	5.09835e-28	2.02616e-27	HSPH1
Monocyte	1.05371	-4.41811	0.366317	379.51	6.06786e-82	6.82265e-81	NFKB1
Monocyte	0.433571	-4.47026	0.515297	277.768	6.43827e-60	5.70777e-59	RNASEK
Monocyte	0.685375	-4.64503	0.639535	166.704	6.54915e-36	3.24641e-35	HSPA1B
Monocyte	0.871909	-5.04893	0.384046	1122.95	3.8159e-243	3.51826e-241	EEF1G
Monocyte	3.3831	-5.46336	0.304533	824.519	2.08247e-178	6.40012e-177	HSPA1A
Monocyte	1.42842	-5.76679	0.404773	684.223	5.53408e-148	1.063e-146	MT-ATP8
Monocyte	0.658367	-6.8054	0.677894	864.455	4.5372e-187	1.60896e-185	NME2
Monocyte	0.588967	-15.2693	165.55	14.0378	0.0028542	0.00334806	MIR155HG
Monocyte	1.33366	-15.3805	157.234	19.0836	0.000262725	0.000328228	CCL3L1
Monocyte	0.457962	-16.7514	155.192	42.6024	2.98894e-09	4.97438e-09	SMIM25
Monocyte	1.4624	-17.1865	148.47	228.32	3.19192e-49	2.22951e-48	AC020656.1
Monocyte	0.86135	-18.0959	148.7	72.4274	1.28933e-15	2.87141e-15	ATP2B1-AS1
Monocyte	0.602432	-18.9462	147.241	80.6883	2.18468e-17	5.3114e-17	JPT1
Monocyte	0.544213	-19.0185	148.206	56.2413	3.73119e-12	7.22722e-12	ADA2
Monocyte	0.615137	-19.2191	147.571	72.487	1.25195e-15	2.80169e-15	CALHM6
Monocyte	0.712989	-19.2362	138.983	222.924	4.68347e-48	2.99872e-47	COPS9
Monocyte	0.539376	-19.431	146.163	94.9008	1.93924e-20	5.58744e-20	REX1BD
Monocyte	0.915264	-19.5487	101.628	511.046	1.92691e-110	2.69184e-109	ATP5ME
Monocyte	1.24942	-19.7222	143.881	129.809	5.94647e-28	2.34301e-27	VSIR
Monocyte	1.02341	-19.8253	146.138	117.585	2.55594e-25	8.99458e-25	SELENOK
Monocyte	0.8182	-19.8697	129.518	251.211	3.58022e-54	2.7508e-53	ATP5PF
Monocyte	0.663764	-19.8756	124.712	243.629	1.56232e-52	1.18071e-51	SEM1
Monocyte	0.964995	-19.927	143.418	167.813	3.77328e-36	1.93276e-35	ATP5F1D
Monocyte	0.782202	-19.9344	137.524	209.721	3.34622e-45	2.02975e-44	ATP5MC3
Monocyte	0.69105	-19.9423	125.647	224.119	2.58403e-48	1.70177e-47	ATP5F1C
Monocyte	0.969456	-20.019	142.379	213.908	4.16337e-46	2.55908e-45	ATP5MPL
Monocyte	0.979878	-20.1155	133.773	261.285	2.37046e-56	1.98687e-55	ATP5MD
Monocyte	0.882873	-20.5177	131.427	243.039	2.0955e-52	1.55811e-51	TRIR
Monocyte	0.534863	-20.6155	111.974	227.785	4.16684e-49	2.78393e-48	ATP5F1A
Monocyte	0.807857	-20.8626	104.948	370.972	4.28827e-80	4.70689e-79	ATP5PD
Monocyte	1.08835	-20.8818	110.461	413.005	3.37286e-89	3.98689e-88	ATP5MF
Monocyte	1.5071	-20.9668	101.622	683.001	1.01862e-147	1.87833e-146	ELOB
Monocyte	0.857819	-20.996	112.543	368.113	1.78358e-79	1.91216e-78	NOP53
Monocyte	0.857407	-21.0111	124.439	306.25	4.41536e-66	4.07096e-65	ATP5F1B
Monocyte	1.49187	-21.4471	105.634	569.626	3.87019e-123	6.15226e-122	FYB1
[truncated: 312 more rows]
