# Supplementary material for: Integrative multi-omics analysis of IFNγ-induced macrophages and atherosclerotic plaques reveals macrophage-dependent STAT1-driven transcription in atherosclerosis
Source: Front Immunol. 2025 Jun 18;16:1590953. doi: 10.3389/fimmu.2025.1590953 (PMC12213720; doi:10.3389/fimmu.2025.1590953)
Supplement: Supplementary Table S6 — The differentially expressed genes from high-fat diet (HFD) fed ApoE knockout mice. [file Table6.xlsx]

## Sheet: Sheet1
Table S6: The differentially expressed genes from high-fat diet (HFD) fed ApoE knockout mice . The genes are filtered based on P adjuste value <0.05 and log2FoldChange < -1 & > 1.
ENTREZID	ENSEMBL	SYMBOL	logFC	AveExpr	P.Value	adj.P.Val
80982	ENSMUSG00000052353	Cemip	4.44268	2.15243	1.7637e-06	0.000137113
12654	ENSMUSG00000064246	Chil1	4.42729	2.68325	1.5173e-06	0.000123276
20750	ENSMUSG00000029304	Spp1	4.41892	8.10206	4.48246e-07	5.90531e-05
109648	ENSMUSG00000029819	Npy	4.36876	0.206168	8.47624e-07	8.95002e-05
171166	ENSMUSG00000036853	Mcoln3	4.35571	1.05797	2.49827e-06	0.000174129
14811	ENSMUSG00000059003	Grin2a	4.10203	-0.32212	9.43037e-08	2.4288e-05
228543	ENSMUSG00000034226	Rhov	3.84802	-0.534019	4.22189e-08	1.52964e-05
93695	ENSMUSG00000029816	Gpnmb	3.73851	9.00361	1.6717e-06	0.000131405
15891	ENSMUSG00000029306	Ibsp	3.73659	2.05141	0.00561582	0.0488372
80797	ENSMUSG00000028262	Clca3a2	3.72105	1.26624	1.30992e-07	2.79984e-05
17381	ENSMUSG00000049723	Mmp12	3.67698	6.55147	8.56185e-07	8.97345e-05
242341	ENSMUSG00000028238	Atp6v0d2	3.61124	5.14041	1.36631e-06	0.000114854
14068	ENSMUSG00000031443	F7	3.53865	1.97631	7.77938e-08	2.08256e-05
329436	ENSMUSG00000054510	Gm14461	3.52288	-0.21133	1.53452e-05	0.000605731
11801	ENSMUSG00000015854	Cd5l	3.50453	7.83956	0.000340774	0.00595997
74306	ENSMUSG00000049719	Prss46	3.46925	-0.0769356	6.10307e-07	7.33911e-05
74152	ENSMUSG00000028327	Stra6l	3.4105	2.37619	7.23752e-07	8.19229e-05
20210	ENSMUSG00000040026	Saa3	3.40792	2.75012	0.000283832	0.00522908
19716	ENSMUSG00000050071	Bex1	3.35239	0.774967	2.44935e-05	0.000829143
20717	ENSMUSG00000079012	Serpina3m	3.3259	-0.826018	2.20993e-05	0.000764506
414068	ENSMUSG00000086150	Bach2os	3.31591	-0.766271	1.09578e-06	9.93861e-05
16819	ENSMUSG00000026822	Lcn2	3.31153	4.83192	2.63537e-08	1.33171e-05
12824	ENSMUSG00000022483	Col2a1	3.29046	4.20235	0.00312099	0.0318147
16411	ENSMUSG00000030789	Itgax	3.25107	5.38135	3.65512e-08	1.45372e-05
15109	ENSMUSG00000020017	Hal	3.17772	0.179432	1.00316e-05	0.000442173
83433	ENSMUSG00000023992	Trem2	3.16568	5.5256	1.09239e-07	2.56055e-05
18725	ENSMUSG00000089942	Pira2	3.14321	0.817748	5.4156e-06	0.000289317
217154	ENSMUSG00000017400	Stac2	3.1055	2.59058	7.6249e-08	2.08256e-05
15559	ENSMUSG00000026228	Htr2b	3.09431	1.3614	3.15354e-06	0.000200989
11501	ENSMUSG00000025473	Adam8	3.05727	4.84348	3.59901e-08	1.45372e-05
72169	ENSMUSG00000032013	Trim29	3.04872	0.0589211	5.23e-06	0.000283522
17474	ENSMUSG00000030144	Clec4d	3.04476	2.22334	4.70196e-08	1.62263e-05
16197	ENSMUSG00000003882	Il7r	3.01318	3.84607	3.94183e-08	1.46771e-05
634882	ENSMUSG00000087149	Itih6	2.96697	-1.55176	0.000803423	0.011529
246746	ENSMUSG00000047798	Cd300lf	2.95278	2.9803	3.66501e-07	5.03458e-05
277203	ENSMUSG00000079625	Tm4sf19	2.92085	-0.252457	2.31286e-05	0.000794288
16854	ENSMUSG00000050335	Lgals3	2.87262	7.56585	2.58816e-08	1.33171e-05
13040	ENSMUSG00000038642	Ctss	2.853	8.09285	2.24878e-07	3.69977e-05
239849	ENSMUSG00000062082	Cd200r4	2.84142	0.387346	1.54719e-05	0.000608089
320452	ENSMUSG00000051048	P4ha3	2.83818	1.0477	6.70576e-05	0.00179019
65221	ENSMUSG00000024737	Slc15a3	2.78453	4.99727	1.4958e-08	1.33171e-05
56644	ENSMUSG00000079293	Clec7a	2.72758	5.20001	5.8826e-06	0.000302665
17476	ENSMUSG00000046805	Mpeg1	2.72311	7.57153	3.94853e-06	0.000238127
66889	ENSMUSG00000031438	Rnf128	2.70952	3.77543	7.76274e-08	2.08256e-05
17386	ENSMUSG00000050578	Mmp13	2.70156	1.6485	6.77588e-05	0.00180182
20716	ENSMUSG00000021091	Serpina3n	2.68703	7.52294	6.12068e-07	7.33911e-05
12045	ENSMUSG00000089929	Bcl2a1b	2.68117	0.0748344	4.05965e-06	0.000240335
213956	ENSMUSG00000022408	Fam83f	2.68013	1.31724	5.63502e-06	0.00029571
227327	ENSMUSG00000079445	B3gnt7	2.67751	0.800439	3.41656e-05	0.00107388
108078	ENSMUSG00000030162	Olr1	2.67485	0.804358	2.19917e-05	0.000762647
16193	ENSMUSG00000025746	Il6	2.65351	0.93921	0.00170337	0.0203452
20295	ENSMUSG00000031780	Ccl17	2.63764	-1.17976	0.000167149	0.00353512
12765	ENSMUSG00000026180	Cxcr2	2.63734	0.465247	5.74027e-06	0.0002986
21949	ENSMUSG00000028362	Tnfsf8	2.61039	0.100096	9.31503e-06	0.000418408
16175	ENSMUSG00000027399	Il1a	2.60769	0.750396	5.08496e-05	0.00145055
68027	ENSMUSG00000024245	Tmem178	2.60734	0.261288	6.79367e-05	0.00180182
75345	ENSMUSG00000038179	Slamf7	2.59551	3.04226	4.67507e-06	0.000265082
96875	ENSMUSG00000006014	Prg4	2.5893	6.15394	4.56851e-06	0.000261921
20288	ENSMUSG00000025044	Msr1	2.57688	4.39074	1.53978e-07	2.98444e-05
320148	ENSMUSG00000043740	B430306N03Rik	2.54553	2.90535	2.55408e-06	0.000175425
14727	ENSMUSG00000112023	Lilrb4b	2.54098	5.45241	2.3258e-07	3.76729e-05
227933	ENSMUSG00000036641	Ccdc148	2.53357	2.00858	0.000126061	0.00284231
12514	ENSMUSG00000018774	Cd68	2.53183	6.49968	1.97676e-09	8.9581e-06
16181	ENSMUSG00000026981	Il1rn	2.52494	3.38424	6.36162e-07	7.56392e-05
219144	ENSMUSG00000043157	Arl11	2.51504	2.90875	5.51721e-08	1.77416e-05
212032	ENSMUSG00000025877	Hk3	2.51441	4.59947	3.55391e-08	1.45372e-05
12044	ENSMUSG00000102037	Bcl2a1a	2.51432	-0.343713	5.27605e-05	0.00148117
171285	ENSMUSG00000020399	Havcr2	2.50916	2.22004	8.65292e-07	8.98656e-05
54483	ENSMUSG00000022534	Mefv	2.48611	1.3191	8.92434e-06	0.000408642
14562	ENSMUSG00000030117	Gdf3	2.46486	1.17986	4.46666e-07	5.90531e-05
12523	ENSMUSG00000038147	Cd84	2.46453	4.92661	4.34411e-07	5.85379e-05
18557	ENSMUSG00000026437	Cdk18	2.43006	3.50801	5.94628e-09	9.17046e-06
21825	ENSMUSG00000040152	Thbs1	2.42228	7.18826	1.20773e-06	0.000106801
381413	ENSMUSG00000040133	Gpr176	2.41383	1.74261	3.68672e-06	0.000225816
12578	ENSMUSG00000044303	Cdkn2a	2.39666	0.0840282	0.000111247	0.00259742
20311	ENSMUSG00000029371	Cxcl5	2.39401	1.05286	8.1344e-05	0.00206261
12984	ENSMUSG00000071714	Csf2rb2	2.37569	4.96949	1.01282e-07	2.5141e-05
246256	ENSMUSG00000059089	Fcgr4	2.36904	3.06631	7.18535e-06	0.000352583
12655	ENSMUSG00000040809	Chil3	2.36795	1.21406	0.000409855	0.00687167
217304	ENSMUSG00000063193	Cd300lb	2.36109	3.25216	1.48634e-07	2.92087e-05
18772	ENSMUSG00000026413	Pkp1	2.34976	0.77425	0.00021808	0.00438297
109225	ENSMUSG00000024672	Ms4a7	2.3427	4.67583	1.72076e-07	3.12142e-05
17394	ENSMUSG00000005800	Mmp8	2.33323	0.923383	1.41463e-06	0.000117739
100038909	ENSMUSG00000074417	Pira12	2.29564	-0.014188	4.81436e-05	0.00140161
68279	ENSMUSG00000011008	Mcoln2	2.29136	1.6025	1.60986e-05	0.000617287
217946	ENSMUSG00000021175	Cdca7l	2.27993	1.27482	4.65213e-07	6.03881e-05
20302	ENSMUSG00000000982	Ccl3	2.26996	1.40938	4.49852e-06	0.000260859
279572	ENSMUSG00000033777	Tlr13	2.26857	3.72718	3.6328e-07	5.03458e-05
56857	ENSMUSG00000032122	Slc37a2	2.26649	4.47949	3.13522e-08	1.45372e-05
433637	ENSMUSG00000104835	Gm5547	2.23499	-0.138948	9.51359e-05	0.00228953
12630	ENSMUSG00000058952	Cfi	2.23214	1.00303	7.67893e-06	0.000367058
50778	ENSMUSG00000026358	Rgs1	2.21945	2.65897	0.00040011	0.00675555
23845	ENSMUSG00000029915	Clec5a	2.21635	2.37204	1.14011e-07	2.56055e-05
17105	ENSMUSG00000069516	Lyz2	2.20571	10.0076	9.95308e-08	2.5141e-05
14425	ENSMUSG00000026994	Galnt3	2.20485	-0.531633	3.25329e-05	0.00104142
56193	ENSMUSG00000020120	Plek	2.18461	6.01132	2.98102e-07	4.43984e-05
21857	ENSMUSG00000001131	Timp1	2.18301	6.34767	5.91992e-07	7.33911e-05
17085	ENSMUSG00000004707	Ly9	2.15532	3.35178	4.70948e-06	0.000265082
14058	ENSMUSG00000031444	F10	2.14704	1.63818	2.25968e-06	0.000164805
381524	ENSMUSG00000086712	Mexis	2.1458	1.92018	1.19214e-06	0.000106085
100034251	ENSMUSG00000069792	Wfdc17	2.14089	4.60391	1.99845e-07	3.49088e-05
140497	ENSMUSG00000044811	Cd300c2	2.13756	3.94848	9.68558e-07	9.45113e-05
12483	ENSMUSG00000030577	Cd22	2.13584	3.29299	6.45889e-06	0.000326382
12837	ENSMUSG00000068196	Col8a1	2.13249	5.49349	1.00319e-06	9.59064e-05
20201	ENSMUSG00000056054	S100a8	2.11621	2.4981	0.00019432	0.00399046
433470	ENSMUSG00000033213	AA467197	2.11338	0.264176	8.97313e-07	9.13387e-05
12904	ENSMUSG00000004885	Crabp2	2.11259	1.30936	9.58748e-06	0.000427928
17079	ENSMUSG00000021624	Cd180	2.11037	3.53468	1.63974e-06	0.000130341
68774	ENSMUSG00000024679	Ms4a6d	2.1053	4.18909	4.50755e-07	5.90531e-05
15234	ENSMUSG00000028864	Hgf	2.10433	2.44157	7.59599e-05	0.00195766
11307	ENSMUSG00000024030	Abcg1	2.08956	6.43183	1.98456e-08	1.33171e-05
30060	ENSMUSG00000022780	Meltf	2.08843	-0.442221	0.00455688	0.0419488
668101	ENSMUSG00000095028	Sirpb1b	2.07621	-0.886452	0.000563022	0.00869086
56620	ENSMUSG00000023349	Clec4n	2.07405	2.39269	3.20246e-05	0.00103451
56743	ENSMUSG00000040751	Lat2	2.05017	2.88912	3.2981e-08	1.45372e-05
14728	ENSMUSG00000112148	Lilrb4a	2.04149	4.0309	2.34307e-07	3.76729e-05
12267	ENSMUSG00000040552	C3ar1	2.03071	5.249	1.70786e-06	0.000133505
217303	ENSMUSG00000034652	Cd300a	2.02758	4.397	3.29824e-07	4.71382e-05
70789	ENSMUSG00000026866	Kynu	2.02488	-1.13649	0.000365069	0.00629526
54672	ENSMUSG00000060470	Adgrg3	2.02421	2.39462	1.05181e-06	9.85563e-05
26570	ENSMUSG00000027737	Slc7a11	2.0219	0.559238	1.66745e-05	0.000634214
328830	ENSMUSG00000043939	A530064D06Rik	2.02004	0.793564	3.6531e-05	0.00112121
20202	ENSMUSG00000056071	S100a9	2.02002	3.10928	7.63386e-05	0.00196028
16592	ENSMUSG00000027533	Fabp5	2.01448	6.84873	5.72493e-07	7.16833e-05
20303	ENSMUSG00000018930	Ccl4	2.01394	0.284966	0.000223527	0.00445449
244281	ENSMUSG00000039057	Myo16	2.00593	-0.477293	0.000139427	0.00306328
22177	ENSMUSG00000030579	Tyrobp	1.99434	5.96234	3.92727e-08	1.46771e-05
18722	ENSMUSG00000081665	Pira1	1.99165	-0.63799	0.000176265	0.00367843
333050	ENSMUSG00000061578	Ksr2	1.98445	-0.350475	0.0015679	0.0191078
26904	ENSMUSG00000102418	Sh2d1b1	1.97456	0.393696	7.07583e-06	0.000348836
64099	ENSMUSG00000022439	Parvg	1.97391	2.86087	1.67072e-08	1.33171e-05
16414	ENSMUSG00000000290	Itgb2	1.97311	6.33918	7.63577e-07	8.57448e-05
12508	ENSMUSG00000040747	Cd53	1.97291	5.15027	1.87511e-07	3.31637e-05
16068	ENSMUSG00000070427	Il18bp	1.9639	4.19943	4.53647e-06	0.000261921
68588	ENSMUSG00000054196	Cthrc1	1.95745	1.66867	1.86856e-06	0.000142909
76408	ENSMUSG00000020865	Abcc3	1.95682	4.26774	1.52473e-06	0.000123276
83924	ENSMUSG00000021306	Gpr137b	1.9544	5.61259	7.80095e-08	2.08256e-05
64095	ENSMUSG00000026271	Gpr35	1.94525	2.66302	6.91995e-07	7.99537e-05
213417	ENSMUSG00000042115	Klhdc8a	1.94484	0.49623	0.00057676	0.00882986
55985	ENSMUSG00000023078	Cxcl13	1.93577	1.81132	0.000129133	0.0028728
17392	ENSMUSG00000043613	Mmp3	1.93029	7.01391	5.01472e-09	9.17046e-06
52855	ENSMUSG00000055541	Lair1	1.93028	3.62149	8.14119e-07	8.86075e-05
13039	ENSMUSG00000021477	Ctsl	1.9252	9.5574	3.16563e-09	8.9581e-06
64378	ENSMUSG00000068696	Gpr88	1.92111	1.75447	0.000142717	0.00310184
278180	ENSMUSG00000044206	Vsig4	1.90813	1.15486	3.09078e-05	0.00100543
14621	ENSMUSG00000046623	Gjb4	1.90762	0.0536565	8.9272e-05	0.0021929
69219	ENSMUSG00000028194	Ddah1	1.90476	2.16701	9.50802e-07	9.40763e-05
208869	ENSMUSG00000039716	Dock3	1.90158	-0.235707	0.00330582	0.0332911
12983	ENSMUSG00000071713	Csf2rb	1.90065	5.63967	2.6328e-08	1.33171e-05
218454	ENSMUSG00000045312	Lhfpl2	1.89766	5.27522	2.48719e-07	3.91014e-05
12767	ENSMUSG00000045382	Cxcr4	1.89086	3.69773	2.31678e-06	0.000166396
21928	ENSMUSG00000021281	Tnfaip2	1.88995	5.8211	4.72825e-07	6.08182e-05
244237	ENSMUSG00000045362	Tnfrsf26	1.88815	1.91972	3.25646e-06	0.000204781
225997	ENSMUSG00000024727	Trpm6	1.8878	-0.211812	0.000249315	0.00476751
70134	ENSMUSG00000074217	Misp3	1.86662	-0.664815	0.000154751	0.00329962
232201	ENSMUSG00000030047	Arhgap25	1.8665	4.09889	2.05018e-08	1.33171e-05
110877	ENSMUSG00000036330	Slc18a1	1.8657	-0.186753	3.36722e-05	0.00106346
18826	ENSMUSG00000021998	Lcp1	1.85279	7.0934	1.45518e-06	0.000120405
18792	ENSMUSG00000021822	Plau	1.84419	4.97706	1.64166e-07	3.05629e-05
20378	ENSMUSG00000027004	Frzb	1.84206	6.48442	1.82291e-06	0.000140176
100038947	ENSMUSG00000074677	Sirpb1c	1.82773	0.165979	0.000140949	0.00307759
16162	ENSMUSG00000018341	Il12rb2	1.82194	-0.52013	5.47915e-05	0.00152908
16792	ENSMUSG00000028581	Laptm5	1.82057	7.42394	3.23888e-07	4.70455e-05
320024	ENSMUSG00000027698	Nceh1	1.81108	4.91736	1.34915e-06	0.000114306
54486	ENSMUSG00000029919	Hpgds	1.81054	4.18996	1.77957e-05	0.000666115
18796	ENSMUSG00000040061	Plcb2	1.80944	2.63688	3.23239e-06	0.000204175
18768	ENSMUSG00000019876	Pkib	1.80505	1.68892	4.39778e-05	0.0012944
18173	ENSMUSG00000026177	Slc11a1	1.80483	5.56447	3.5526e-07	4.9768e-05
20307	ENSMUSG00000009185	Ccl8	1.80295	4.15311	0.000235533	0.00460297
17060	ENSMUSG00000061132	Blnk	1.80035	3.53775	1.26132e-06	0.000110163
263764	ENSMUSG00000050967	Creg2	1.79995	0.961152	0.000253794	0.00483301
12260	ENSMUSG00000036905	C1qb	1.79715	8.06433	8.6105e-09	9.17046e-06
56710	ENSMUSG00000028351	Brinp1	1.79285	0.121374	0.00022481	0.00447374
207839	ENSMUSG00000037280	Galnt6	1.79149	4.26622	6.92891e-08	2.08256e-05
74096	ENSMUSG00000064267	Hvcn1	1.78589	2.64416	3.24035e-07	4.70455e-05
56619	ENSMUSG00000030142	Clec4e	1.783	0.568556	0.00108847	0.0146256
72042	ENSMUSG00000031827	Cotl1	1.77788	6.9004	1.40832e-07	2.82199e-05
14622	ENSMUSG00000042357	Gjb5	1.76921	1.1971	4.57236e-06	0.000261921
74748	ENSMUSG00000053318	Slamf8	1.76473	1.69747	1.03847e-06	9.79552e-05
22329	ENSMUSG00000027962	Vcam1	1.76138	7.89905	1.51525e-05	0.000600538
50786	ENSMUSG00000062184	Hs6st2	1.75964	2.62633	1.79098e-05	0.000667384
17916	ENSMUSG00000024300	Myo1f	1.75768	5.15219	2.44352e-07	3.88464e-05
57277	ENSMUSG00000022596	Slurp1	1.75379	0.581026	0.000260362	0.00491838
381810	ENSMUSG00000067714	Lpar5	1.74607	0.137471	2.51308e-05	0.00084863
320207	ENSMUSG00000020901	Pik3r5	1.74519	4.49133	1.51347e-05	0.000600538
70385	ENSMUSG00000069910	Spdl1	1.74142	0.204919	1.59848e-05	0.000614589
70350	ENSMUSG00000045763	Basp1	1.74059	4.53604	2.42631e-05	0.000827225
231842	ENSMUSG00000050022	Amz1	1.73949	3.07718	2.90432e-06	0.000191298
66102	ENSMUSG00000018920	Cxcl16	1.73009	5.32739	7.72875e-08	2.08256e-05
57781	ENSMUSG00000022667	Cd200r1	1.72964	2.13017	3.94891e-05	0.00118879
12047	ENSMUSG00000099974	Bcl2a1d	1.72182	0.720704	4.35818e-05	0.00128735
11605	ENSMUSG00000031266	Gla	1.71875	4.48602	8.70939e-09	9.17046e-06
382062	ENSMUSG00000057191	AB124611	1.71699	3.75649	1.14433e-05	0.000480447
100043424	ENSMUSG00000074813	Morrbid	1.71255	1.54877	2.92337e-06	0.000191495
78896	ENSMUSG00000026051	Ecrg4	1.71253	3.65018	0.000303256	0.00543135
13058	ENSMUSG00000015340	Cybb	1.7055	5.72761	3.80355e-06	0.000230972
241633	ENSMUSG00000060131	Atp8b4	1.70483	2.06606	1.62307e-06	0.000129745
14127	ENSMUSG00000058715	Fcer1g	1.70152	5.46483	1.80717e-06	0.000139725
234911	ENSMUSG00000070323	Mmp27	1.69984	2.01347	2.72036e-05	0.000907792
12517	ENSMUSG00000028459	Cd72	1.69623	3.78294	0.000229852	0.00454215
230779	ENSMUSG00000023232	Serinc2	1.69351	1.08321	0.00051247	0.00808795
70652	ENSMUSG00000027956	Tmem144	1.69325	0.740725	6.70162e-07	7.83646e-05
56811	ENSMUSG00000028031	Dkk2	1.69316	2.52904	6.39327e-05	0.00172961
18807	ENSMUSG00000003363	Pld3	1.68692	7.64158	1.93906e-09	8.9581e-06
20558	ENSMUSG00000000204	Slfn4	1.67909	1.91963	0.000919999	0.0127869
14131	ENSMUSG00000059498	Fcgr3	1.6714	5.86534	1.35412e-07	2.8174e-05
223433	ENSMUSG00000056069	Otulinl	1.67059	3.72031	2.15706e-06	0.000158959
12534	ENSMUSG00000019942	Cdk1	1.67022	1.50282	2.51234e-06	0.00017425
11810	ENSMUSG00000040613	Apobec1	1.66785	5.26574	2.13544e-07	3.64028e-05
13197	ENSMUSG00000036390	Gadd45a	1.66454	3.895	2.90685e-06	0.000191298
383435	ENSMUSG00000099398	Ms4a14	1.66206	2.50669	6.00701e-05	0.00163763
16154	ENSMUSG00000032089	Il10ra	1.65654	4.80896	3.42453e-06	0.000214397
105855	ENSMUSG00000022488	Nckap1l	1.65593	5.76487	9.68167e-07	9.45113e-05
170744	ENSMUSG00000040522	Tlr8	1.65572	2.15493	0.000149169	0.00320272
226841	ENSMUSG00000037568	Vash2	1.65347	0.19755	8.90046e-05	0.00219013
18106	ENSMUSG00000004709	Cd244a	1.65293	1.70021	4.40037e-05	0.0012944
192188	ENSMUSG00000035459	Stab2	1.65257	1.58637	0.00217606	0.0245723
20299	ENSMUSG00000031779	Ccl22	1.64918	-0.475631	0.00119956	0.0156711
12802	ENSMUSG00000062585	Cnr2	1.64815	1.55701	1.56907e-05	0.000608241
20296	ENSMUSG00000035385	Ccl2	1.64663	2.90882	3.0648e-05	0.00100147
18733	ENSMUSG00000058818	Pirb	1.64176	5.47769	2.90452e-06	0.000191298
19141	ENSMUSG00000021190	Lgmn	1.63121	8.26657	9.07389e-09	9.17046e-06
104886	ENSMUSG00000021062	Rab15	1.63101	1.06705	1.17341e-05	0.000489612
50799	ENSMUSG00000015112	Slc25a13	1.6304	1.64223	9.62101e-05	0.002307
12504	ENSMUSG00000023274	Cd4	1.63039	2.94527	0.000112411	0.00262028
68870	ENSMUSG00000026807	Ak8	1.62967	0.0115038	9.84622e-05	0.00234931
12642	ENSMUSG00000050370	Ch25h	1.62954	1.21364	0.000122815	0.00280117
12262	ENSMUSG00000036896	C1qc	1.6281	7.86551	3.69878e-08	1.45372e-05
20305	ENSMUSG00000018927	Ccl6	1.62737	6.9317	3.76022e-06	0.000229325
14191	ENSMUSG00000028874	Fgr	1.62572	3.83885	3.95504e-06	0.000238127
17022	ENSMUSG00000036446	Lum	1.61955	8.72231	2.18986e-07	3.66171e-05
16176	ENSMUSG00000027398	Il1b	1.60728	2.3269	0.000246381	0.00474292
14620	ENSMUSG00000042367	Gjb3	1.60714	-0.0014978	0.00159234	0.0193391
17970	ENSMUSG00000026480	Ncf2	1.60292	4.87077	1.66484e-07	3.0592e-05
107684	ENSMUSG00000028337	Coro2a	1.59366	2.46294	5.78977e-06	0.000300071
74091	ENSMUSG00000042684	Npl	1.59281	3.01819	1.97571e-05	0.000711307
15900	ENSMUSG00000041515	Irf8	1.58605	4.88771	5.64714e-06	0.00029571
69069	ENSMUSG00000041707	Tmem273	1.5812	2.01859	1.30043e-06	0.000111513
19200	ENSMUSG00000032322	Pstpip1	1.57673	4.49016	1.12661e-07	2.56055e-05
12217	ENSMUSG00000032589	Bsn	1.57662	0.7642	0.000506257	0.00803932
19261	ENSMUSG00000037902	Sirpa	1.57581	7.25913	3.41273e-07	4.82868e-05
234258	ENSMUSG00000039396	Neil3	1.57506	-0.00622986	3.50101e-06	0.000217009
20706	ENSMUSG00000021403	Serpinb9b	1.57499	0.326105	0.00028878	0.00526396
327957	ENSMUSG00000057135	Scimp	1.57278	0.491795	8.36619e-06	0.000389892
58801	ENSMUSG00000024521	Pmaip1	1.56982	0.974153	1.12513e-05	0.000475207
320292	ENSMUSG00000089809	Rasgef1b	1.56804	3.15085	2.00505e-05	0.000718213
381680	ENSMUSG00000047592	Nxpe5	1.56786	2.9595	0.000258115	0.00488245
17179	ENSMUSG00000004933	Matk	1.56518	2.59568	2.11966e-07	3.64028e-05
329278	ENSMUSG00000026725	Tnn	1.56361	1.43494	0.00174547	0.0207013
22324	ENSMUSG00000034116	Vav1	1.55819	4.42482	8.3355e-06	0.000389892
245195	ENSMUSG00000022651	Retnlg	1.55588	0.287667	0.00363631	0.0355319
17972	ENSMUSG00000071715	Ncf4	1.55262	3.47861	1.69472e-05	0.000642858
229499	ENSMUSG00000059994	Fcrl1	1.55152	0.0925868	0.000272335	0.00508346
22152	ENSMUSG00000062380	Tubb3	1.54336	2.94383	2.56435e-05	0.000861829
54712	ENSMUSG00000074785	Plxnc1	1.53818	3.15051	2.5443e-05	0.000857125
19126	ENSMUSG00000029086	Prom1	1.53732	0.819157	9.26792e-05	0.00224739
20339	ENSMUSG00000026582	Sele	1.53409	3.05107	0.000285193	0.00524051
240913	ENSMUSG00000006403	Adamts4	1.53146	2.3691	7.776e-06	0.000369204
21938	ENSMUSG00000028599	Tnfrsf1b	1.53024	5.69429	1.24545e-07	2.75343e-05
226421	ENSMUSG00000052688	Rab7b	1.53014	5.0434	3.25554e-08	1.45372e-05
73720	ENSMUSG00000024846	Cst6	1.52885	0.118366	0.000685979	0.0100998
21426	ENSMUSG00000029553	Tfec	1.5245	1.48642	5.49129e-05	0.00152945
269582	ENSMUSG00000042489	Clspn	1.52324	0.883978	1.3125e-06	0.000111871
112136069	ENSMUSG00000081723	Gm15931	1.52296	0.507213	0.000585607	0.00892861
232413	ENSMUSG00000053063	Clec12a	1.52018	3.91315	3.75617e-05	0.00114047
23886	ENSMUSG00000038508	Gdf15	1.51997	2.70303	0.000171808	0.00360852
12399	ENSMUSG00000070691	Runx3	1.519	2.22446	6.58005e-06	0.000328427
107321	ENSMUSG00000024696	Lpxn	1.51708	2.82112	2.60413e-06	0.000177847
20715	ENSMUSG00000041481	Serpina3g	1.51302	0.569571	0.000634153	0.00954407
230145	ENSMUSG00000039774	Galnt12	1.51215	1.91167	7.2266e-06	0.000352583
110006	ENSMUSG00000025534	Gusb	1.51121	7.3218	1.52026e-09	8.9581e-06
237887	ENSMUSG00000072621	Slfn10-ps	1.51054	-0.186727	0.000360702	0.00624672
14017	ENSMUSG00000078771	Evi2a	1.50633	3.77549	2.28948e-06	0.000165275
12259	ENSMUSG00000036887	C1qa	1.50499	7.98411	2.32112e-08	1.33171e-05
15368	ENSMUSG00000005413	Hmox1	1.50148	5.4276	1.87348e-05	0.000682628
12986	ENSMUSG00000028859	Csf3r	1.49955	3.77795	2.12011e-05	0.000740662
71398	ENSMUSG00000025058	Tasl	1.49599	0.723384	4.93646e-05	0.00142028
16571	ENSMUSG00000034311	Kif4	1.49457	0.668196	1.02007e-05	0.000445183
20308	ENSMUSG00000019122	Ccl9	1.49082	5.59997	7.76491e-06	0.000369204
217826	ENSMUSG00000045404	Kcnk13	1.48969	2.32504	5.32655e-06	0.00028656
20312	ENSMUSG00000031778	Cx3cl1	1.48953	6.01625	2.13126e-06	0.000157881
20972	ENSMUSG00000022415	Syngr1	1.48856	4.69326	1.19516e-05	0.000495904
19703	ENSMUSG00000031387	Renbp	1.48761	4.10947	8.76271e-09	9.17046e-06
16790	ENSMUSG00000039062	Anpep	1.48601	7.13493	5.28194e-09	9.17046e-06
13038	ENSMUSG00000028111	Ctsk	1.48567	6.03475	2.37275e-08	1.33171e-05
21682	ENSMUSG00000029217	Tec	1.48474	3.27318	1.28853e-06	0.000111168
12487	ENSMUSG00000026012	Cd28	1.48447	1.02046	0.00101528	0.0138795
17948	ENSMUSG00000078945	Naip2	1.48153	2.95006	6.59625e-06	0.000328427
383619	ENSMUSG00000037860	Aim2	1.47221	2.04326	2.27502e-05	0.000785105
66977	ENSMUSG00000026683	Nuf2	1.46413	1.01211	2.08238e-05	0.000731108
54392	ENSMUSG00000015880	Ncapg	1.46293	-0.04202	0.00101885	0.0139148
83490	ENSMUSG00000025017	Pik3ap1	1.46059	4.81119	8.4105e-05	0.0021009
80719	ENSMUSG00000035004	Igsf6	1.45981	3.48649	1.59835e-05	0.000614589
20375	ENSMUSG00000002111	Spi1	1.45893	5.27104	1.02572e-05	0.000445183
237256	ENSMUSG00000039981	Zc3h12d	1.45857	1.55638	0.000192238	0.00395922
15366	ENSMUSG00000020330	Hmmr	1.45818	0.909829	9.05027e-06	0.000411021
69480	ENSMUSG00000042734	Ttc9	1.45573	3.7667	0.000241363	0.00468521
12506	ENSMUSG00000015355	Cd48	1.45283	3.31589	7.29355e-06	0.00035453
12332	ENSMUSG00000056737	Capg	1.45115	6.95079	3.04168e-09	8.9581e-06
12845	ENSMUSG00000031849	Comp	1.44401	6.99721	0.000119505	0.00275386
53314	ENSMUSG00000034266	Batf	1.4404	1.31629	0.000126155	0.00284231
20732	ENSMUSG00000027315	Spint1	1.4397	0.351588	0.000387052	0.00660603
11799	ENSMUSG00000017716	Birc5	1.43938	1.45499	1.32582e-07	2.79984e-05
217305	ENSMUSG00000034641	Cd300ld	1.43803	3.96613	1.11006e-05	0.000474507
20344	ENSMUSG00000026580	Selp	1.43739	4.89112	1.94955e-06	0.000146724
216445	ENSMUSG00000040345	Arhgap9	1.4373	4.09265	7.49922e-08	2.08256e-05
19267	ENSMUSG00000041836	Ptpre	1.43673	3.72933	1.17654e-05	0.000489612
72318	ENSMUSG00000018008	Cyth4	1.43552	6.30398	4.91644e-06	0.000272251
71816	ENSMUSG00000021720	Rnf180	1.43156	1.42966	0.00017677	0.00368353
232975	ENSMUSG00000040907	Atp1a3	1.43074	3.60611	2.98035e-05	0.000982961
12235	ENSMUSG00000027379	Bub1	1.42408	0.0157131	0.00513977	0.0457662
13175	ENSMUSG00000027797	Dclk1	1.42308	4.31468	4.45285e-06	0.000260345
74107	ENSMUSG00000024989	Cep55	1.42303	0.609139	8.01326e-06	0.000379196
20970	ENSMUSG00000025743	Sdc3	1.42235	7.59242	5.69915e-08	1.79194e-05
67689	ENSMUSG00000024885	Aldh3b1	1.42226	4.13039	5.10582e-08	1.72005e-05
320982	ENSMUSG00000049866	Arl4c	1.4217	4.89818	9.44122e-08	2.4288e-05
100417726	ENSMUSG00000115759	Gm18787	1.42086	1.00886	6.96584e-05	0.00183538
328833	ENSMUSG00000071068	Treml2	1.41941	2.21763	2.35292e-05	0.00080609
21391	ENSMUSG00000029925	Tbxas1	1.41643	4.10907	6.38125e-06	0.000324778
394432	ENSMUSG00000090124	Ugt1a7c	1.41616	1.53884	1.06301e-05	0.000458552
18049	ENSMUSG00000027859	Ngf	1.41418	3.33074	4.92588e-06	0.000272251
14129	ENSMUSG00000015947	Fcgr1	1.4083	4.10236	2.95242e-06	0.000191668
12182	ENSMUSG00000029082	Bst1	1.40375	3.18785	1.25598e-05	0.000516596
14067	ENSMUSG00000026579	F5	1.39928	3.00343	2.44951e-05	0.000829143
14825	ENSMUSG00000029380	Cxcl1	1.3984	3.48727	0.00261233	0.0279802
109222	ENSMUSG00000049404	Rarres1	1.3976	3.35416	5.11289e-06	0.000279314
66442	ENSMUSG00000005233	Spc25	1.3948	0.874376	2.93168e-07	4.42144e-05
72535	ENSMUSG00000035561	Aldh1b1	1.39309	2.68752	0.000734078	0.0107298
17750	ENSMUSG00000031762	Mt2	1.39062	2.93772	0.000369513	0.00634495
12494	ENSMUSG00000029084	Cd38	1.38891	4.53453	3.64042e-05	0.00111975
223920	ENSMUSG00000023045	Soat2	1.38749	0.0935819	0.000206997	0.00418998
71326	ENSMUSG00000023993	Treml1	1.38552	1.12326	0.0024124	0.0264393
19204	ENSMUSG00000056529	Ptafr	1.38457	4.30005	3.39829e-05	0.00107088
215632	ENSMUSG00000026979	Psd4	1.38447	3.44543	1.89721e-05	0.000688296
73804	ENSMUSG00000028678	Kif2c	1.38404	0.581322	1.76103e-05	0.000662682
72324	ENSMUSG00000017417	Plxdc1	1.38318	2.58856	5.12887e-05	0.00146013
22137	ENSMUSG00000038379	Ttk	1.37921	-0.503372	0.00155956	0.019039
12931	ENSMUSG00000007888	Crlf1	1.37905	5.39022	0.00144088	0.0179463
319849	ENSMUSG00000086763	Plxna4os1	1.37664	-0.141748	0.000324674	0.00573511
100503147	ENSMUSG00000086006	Gm13293	1.37605	-0.268796	0.00362324	0.0354777
15442	ENSMUSG00000035273	Hpse	1.37348	4.08198	1.79037e-07	3.20658e-05
19277	ENSMUSG00000030223	Ptpro	1.37213	2.74328	6.61542e-06	0.000328427
72828	ENSMUSG00000032020	Ubash3b	1.37093	3.12052	6.42356e-06	0.00032576
100503471	ENSMUSG00000089812	Gm15867	1.37058	-0.0798192	0.00351382	0.0346027
14710	ENSMUSG00000038811	Gngt2	1.36889	5.26048	9.30385e-07	9.40287e-05
19288	ENSMUSG00000027832	Ptx3	1.36525	2.71345	0.000256359	0.00486223
17084	ENSMUSG00000021423	Ly86	1.36477	4.15695	3.09112e-05	0.00100543
76261	ENSMUSG00000060512	0610040J01Rik	1.3645	0.400779	0.000434638	0.00715912
12522	ENSMUSG00000015396	Cd83	1.35434	3.27904	1.13544e-06	0.000101679
320139	ENSMUSG00000031506	Ptpn7	1.35034	2.51709	1.0848e-06	9.90243e-05
12394	ENSMUSG00000022952	Runx1	1.34776	3.99068	5.18694e-06	0.000282269
13057	ENSMUSG00000006519	Cyba	1.34682	7.02805	1.80617e-08	1.33171e-05
20419	ENSMUSG00000022322	Shcbp1	1.34343	0.0828229	1.85239e-05	0.000682539
211228	ENSMUSG00000049988	Lrrc25	1.3417	4.09794	1.5043e-05	0.000599559
73656	ENSMUSG00000079419	Ms4a6c	1.3362	2.75711	8.97541e-05	0.00219332
14421	ENSMUSG00000006731	B4galnt1	1.33584	3.62003	1.90431e-06	0.000144086
12274	ENSMUSG00000022181	C6	1.33495	2.09489	0.000231985	0.00455883
380732	ENSMUSG00000040528	Milr1	1.33191	2.11522	7.25968e-05	0.00189166
270084	ENSMUSG00000033192	Lpcat2	1.32357	3.46117	6.17724e-06	0.00031553
68713	ENSMUSG00000025491	Ifitm1	1.323	1.73742	8.65153e-06	0.000398731
214106	ENSMUSG00000058046	4933430I17Rik	1.32121	-0.365277	0.00464564	0.0426272
16803	ENSMUSG00000016024	Lbp	1.32112	5.53858	1.07704e-06	9.90243e-05
77777	ENSMUSG00000079685	Ulbp1	1.3209	1.49834	0.00019329	0.00397508
52033	ENSMUSG00000022033	Pbk	1.319	0.837291	0.0002073	0.00419013
20652	ENSMUSG00000026600	Soat1	1.3186	5.4499	1.17251e-05	0.000489612
634386	ENSMUSG00000062382	Ftl1-ps1	1.31717	1.23901	2.38044e-06	0.000168641
20354	ENSMUSG00000021451	Sema4d	1.31626	4.02507	4.05659e-06	0.000240335
14371	ENSMUSG00000049551	Fzd9	1.31491	1.44135	0.00130132	0.0166477
14744	ENSMUSG00000021886	Gpr65	1.31014	1.67475	7.0865e-05	0.0018637
14130	ENSMUSG00000026656	Fcgr2b	1.30796	5.62482	1.71674e-05	0.000649468
71607	ENSMUSG00000031662	Snx20	1.3076	3.08996	8.38961e-06	0.000389892
67702	ENSMUSG00000048234	Rnf149	1.30094	5.07466	7.75197e-07	8.63434e-05
12316	ENSMUSG00000033952	Aspm	1.29867	0.734301	0.000631693	0.0095286
21973	ENSMUSG00000020914	Top2a	1.29201	3.37601	1.32821e-05	0.000543872
21897	ENSMUSG00000044827	Tlr1	1.29139	2.93726	0.00150412	0.0184898
30938	ENSMUSG00000037946	Fgd3	1.29121	3.28242	4.89217e-05	0.00141843
20345	ENSMUSG00000048163	Selplg	1.29095	4.82475	4.84359e-06	0.000269811
72054	ENSMUSG00000003484	Cyp4f18	1.29072	2.48917	2.61447e-06	0.000177847
20556	ENSMUSG00000072620	Slfn2	1.29017	4.72829	2.95312e-06	0.000191668
69769	ENSMUSG00000013707	Tnfaip8l2	1.288	3.58481	1.07289e-06	9.90243e-05
14026	ENSMUSG00000021262	Evl	1.28771	4.86052	1.02359e-06	9.71997e-05
74131	ENSMUSG00000031101	Sash3	1.28233	3.26101	1.44544e-05	0.000581606
16409	ENSMUSG00000030786	Itgam	1.28166	3.76444	0.00036876	0.00634109
66329	ENSMUSG00000021384	Susd3	1.28144	1.72873	0.000340431	0.00595997
242316	ENSMUSG00000051279	Gdf6	1.28089	2.80097	0.00166895	0.0201142
11303	ENSMUSG00000015243	Abca1	1.27916	7.72438	1.92414e-05	0.000696283
16498	ENSMUSG00000028931	Kcnab2	1.27662	3.70909	3.55023e-05	0.00110124
55991	ENSMUSG00000031934	Panx1	1.2747	2.60262	3.23552e-05	0.00104044
225471	ENSMUSG00000056130	Ticam2	1.27379	1.52534	0.000629937	0.00951224
18413	ENSMUSG00000058755	Osm	1.27366	0.54445	0.00103247	0.0140197
20198	ENSMUSG00000001020	S100a4	1.27289	1.46077	2.18526e-05	0.000759688
56722	ENSMUSG00000022500	Litaf	1.27159	6.49474	5.41248e-08	1.77416e-05
50917	ENSMUSG00000015027	Galns	1.27028	4.524	6.05468e-08	1.86234e-05
13033	ENSMUSG00000007891	Ctsd	1.26998	9.61954	4.18345e-09	9.17046e-06
108101	ENSMUSG00000024965	Fermt3	1.26838	5.27829	3.1005e-06	0.000198502
23833	ENSMUSG00000000682	Cd52	1.26796	3.79974	0.000442754	0.00725902
211949	ENSMUSG00000046997	Spsb4	1.26684	2.00718	1.11556e-07	2.56055e-05
67052	ENSMUSG00000024056	Ndc80	1.26669	0.438889	3.56469e-05	0.00110124
100043636	ENSMUSG00000087107	AI662270	1.26285	2.36064	0.000318288	0.00564344
20963	ENSMUSG00000021457	Syk	1.26048	5.79345	7.111e-05	0.00186667
239027	ENSMUSG00000063506	Arhgap22	1.25742	1.49151	5.5374e-05	0.00153927
67765	ENSMUSG00000097471	5830432E09Rik	1.25491	-0.0747674	0.000644335	0.00965752
226652	ENSMUSG00000048865	Arhgap30	1.24945	5.00126	2.9764e-05	0.000982961
94176	ENSMUSG00000020143	Dock2	1.24488	4.78001	5.71777e-05	0.00157089
171504	ENSMUSG00000042759	Apobr	1.24476	3.94393	8.73156e-07	8.98656e-05
18830	ENSMUSG00000017754	Pltp	1.24272	7.70674	6.95053e-07	7.99537e-05
20306	ENSMUSG00000035373	Ccl7	1.23268	2.81139	0.000856049	0.012064
79201	ENSMUSG00000037613	Tnfrsf23	1.22978	2.62268	6.5953e-07	7.7764e-05
71085	ENSMUSG00000025154	Arhgap19	1.22915	4.34913	6.5168e-05	0.00175631
338372	ENSMUSG00000042724	Map3k9	1.22886	0.0185034	0.0005075	0.00805002
23960	ENSMUSG00000066861	Oas1g	1.22761	1.39103	0.000127004	0.00285235
218977	ENSMUSG00000037544	Dlgap5	1.22347	0.990364	5.60451e-06	0.00029571
69387	ENSMUSG00000030708	Dnajb13	1.22296	0.756498	0.000192023	0.00395922
72555	ENSMUSG00000022494	Shisa9	1.22133	1.16099	0.000337236	0.00591271
239405	ENSMUSG00000051920	Rspo2	1.21921	-0.472519	0.00478668	0.0435542
73822	ENSMUSG00000034854	Mfsd12	1.21646	4.91519	1.41608e-07	2.82199e-05
320484	ENSMUSG00000052142	Rasal3	1.21542	2.70996	7.21197e-06	0.000352583
224860	ENSMUSG00000038910	Plcl2	1.21334	3.98687	2.19977e-07	3.66171e-05
13030	ENSMUSG00000021939	Ctsb	1.2074	11.1763	1.10184e-07	2.56055e-05
14255	ENSMUSG00000042817	Flt3	1.20511	0.347388	0.00464474	0.0426272
12768	ENSMUSG00000025804	Ccr1	1.2045	2.79639	0.00135576	0.017158
14260	ENSMUSG00000044042	Fmn1	1.20312	3.27847	0.000459321	0.00748381
320495	ENSMUSG00000064065	Ipcef1	1.20302	0.488814	0.00111319	0.014831
12774	ENSMUSG00000079227	Ccr5	1.20259	4.07789	0.000275713	0.00511951
16889	ENSMUSG00000024781	Lipa	1.2023	7.52816	2.5282e-06	0.000174495
621875	ENSMUSG00000072109	A530040E14Rik	1.20093	-0.224351	0.00234516	0.0258827
269152	ENSMUSG00000026494	Kif26b	1.19772	4.17937	0.000376465	0.00644867
109212	ENSMUSG00000020808	Pimreg	1.19669	1.07477	8.82609e-05	0.00217562
17279	ENSMUSG00000035683	Melk	1.19218	0.153904	0.00114593	0.0151389
23900	ENSMUSG00000064109	Hcst	1.18901	0.207345	0.000195531	0.00400952
12229	ENSMUSG00000031264	Btk	1.18872	2.90777	1.86923e-05	0.000682628
72269	ENSMUSG00000028755	Cda	1.18807	0.0348125	0.000663523	0.00987334
108000	ENSMUSG00000026605	Cenpf	1.18749	1.39127	6.80027e-05	0.00180182
70466	ENSMUSG00000048327	Ckap2l	1.18684	0.9571	5.66402e-05	0.00156107
74137	ENSMUSG00000009772	Nuak2	1.18542	2.99693	1.34761e-05	0.000549491
12268	ENSMUSG00000073418	C4b	1.184	9.00002	4.77374e-06	0.000266971
16186	ENSMUSG00000031304	Il2rg	1.18364	2.5998	1.65607e-06	0.000130904
19362	ENSMUSG00000030346	Rad51ap1	1.18202	0.171659	0.000205863	0.004173
12505	ENSMUSG00000005087	Cd44	1.18081	6.02485	5.81783e-06	0.000300425
12982	ENSMUSG00000059326	Csf2ra	1.1799	6.08398	7.09629e-07	8.09721e-05
15162	ENSMUSG00000003283	Hck	1.17857	3.6544	0.00172348	0.0205092
218476	ENSMUSG00000091387	Gcnt4	1.17647	1.4927	0.00173311	0.0205893
60504	ENSMUSG00000030745	Il21r	1.17626	2.33346	0.000134015	0.00296278
217653	ENSMUSG00000047534	Mis18bp1	1.17402	0.259072	0.000102093	0.00242368
20969	ENSMUSG00000020592	Sdc1	1.17214	6.07519	7.83951e-07	8.63434e-05
12493	ENSMUSG00000030798	Cd37	1.17061	4.79019	7.44674e-05	0.00193262
14841	ENSMUSG00000050107	Haspin	1.17053	0.0131848	0.000868738	0.0122063
17952	ENSMUSG00000078942	Naip6	1.17016	1.74542	0.00162727	0.0196621
71740	ENSMUSG00000006411	Nectin4	1.16998	1.3489	0.000197324	0.00403459
13423	ENSMUSG00000003812	Dnase2a	1.16971	4.8906	3.62978e-08	1.45372e-05
51944	ENSMUSG00000027331	Knstrn	1.1683	1.31947	9.65491e-06	0.000429583
668218	ENSMUSG00000098112	Bin2	1.1678	3.68469	7.78164e-05	0.00198741
66848	ENSMUSG00000019810	Fuca2	1.16653	5.09747	2.78552e-07	4.28395e-05
241447	ENSMUSG00000027035	Cers6	1.16536	3.12919	3.77367e-05	0.00114333
94346	ENSMUSG00000059900	Tmem40	1.16525	0.43342	0.000302312	0.00542131
414084	ENSMUSG00000044162	Tnip3	1.16487	-0.0173598	6.57353e-05	0.00176487
76884	ENSMUSG00000020340	Cyfip2	1.15949	3.69426	3.17114e-05	0.00102674
18301	ENSMUSG00000009687	Fxyd5	1.15881	6.64706	1.37395e-07	2.8174e-05
74365	ENSMUSG00000016239	Lonrf3	1.1583	1.10376	0.00135015	0.0171176
108961	ENSMUSG00000046179	E2f8	1.15786	0.122667	0.000459639	0.00748381
622976	ENSMUSG00000048621	Gm6377	1.15765	0.845366	0.00480522	0.0436387
15212	ENSMUSG00000021665	Hexb	1.15337	6.14091	1.07518e-07	2.56055e-05
65972	ENSMUSG00000031838	Ifi30	1.15013	5.59806	6.1153e-07	7.33911e-05
20491	ENSMUSG00000022372	Sla	1.15007	3.51661	0.000425993	0.00704957
16331	ENSMUSG00000026288	Inpp5d	1.14616	5.07452	6.51769e-06	0.000328181
237436	ENSMUSG00000074802	Gas2l3	1.14454	2.58307	3.99939e-05	0.00119635
268697	ENSMUSG00000041431	Ccnb1	1.14392	1.44427	2.66169e-07	4.13849e-05
58223	ENSMUSG00000025355	Mmp19	1.14383	4.92736	3.34687e-05	0.00106177
13733	ENSMUSG00000004730	Adgre1	1.14256	5.67026	0.00157339	0.0191418
65958	ENSMUSG00000118633	Ccl19-ps6	1.14231	2.40123	0.000853875	0.0120453
17345	ENSMUSG00000031004	Mki67	1.1395	3.71183	7.42785e-06	0.000357472
11690	ENSMUSG00000060063	Alox5ap	1.13779	3.14701	5.19159e-07	6.55855e-05
12442	ENSMUSG00000032218	Ccnb2	1.13211	1.42401	7.51811e-05	0.0019418
246730	ENSMUSG00000052776	Oas1a	1.13189	3.18913	0.000128253	0.00286222
268857	ENSMUSG00000049871	Nlrc3	1.13133	2.40568	4.87083e-05	0.00141514
27405	ENSMUSG00000029299	Abcg3	1.12731	2.37088	0.00109644	0.0147048
27056	ENSMUSG00000029771	Irf5	1.12458	4.71604	9.39437e-06	0.000420636
22376	ENSMUSG00000031165	Was	1.12427	3.44806	4.2568e-05	0.00126799
100740	ENSMUSG00000107355	AI839979	1.1241	0.912652	0.00229387	0.0255358
319352	ENSMUSG00000030329	Pianp	1.1223	2.71737	0.00249614	0.0271676
19354	ENSMUSG00000033220	Rac2	1.12145	4.88479	0.0017939	0.0211515
16541	ENSMUSG00000002204	Napsa	1.12005	1.81997	0.000147332	0.00317774
16997	ENSMUSG00000002020	Ltbp2	1.11827	8.37052	1.80332e-05	0.000668892
19264	ENSMUSG00000026395	Ptprc	1.11733	5.51437	0.000144386	0.00313331
72925	ENSMUSG00000036469	Marchf1	1.11623	3.01424	0.000777353	0.0112196
227659	ENSMUSG00000036067	Slc2a6	1.11553	1.40884	0.000456064	0.00745132
24055	ENSMUSG00000054520	Sh3bp2	1.11436	4.64789	7.87215e-07	8.63434e-05
12816	ENSMUSG00000032332	Col12a1	1.11284	4.96007	1.86301e-05	0.000682628
17387	ENSMUSG00000000957	Mmp14	1.11208	7.22609	1.51979e-08	1.33171e-05
20964	ENSMUSG00000037217	Syn1	1.11077	2.31697	8.25078e-05	0.00208215
332579	ENSMUSG00000026928	Card9	1.10985	2.73881	2.7935e-06	0.000187323
19332	ENSMUSG00000031504	Rab20	1.10966	2.26413	7.31662e-06	0.00035453
243910	ENSMUSG00000036931	Nfkbid	1.10909	1.18583	0.00061591	0.00934031
117160	ENSMUSG00000034714	Ttyh2	1.10875	4.74315	2.4498e-06	0.000172449
404710	ENSMUSG00000028068	Iqgap3	1.10851	1.86227	5.40225e-05	0.0015106
11629	ENSMUSG00000024397	Aif1	1.1076	3.37179	0.00174896	0.0207206
12721	ENSMUSG00000030707	Coro1a	1.10697	5.95299	4.94184e-05	0.00142028
12489	ENSMUSG00000004609	Cd33	1.10598	3.69288	0.000136867	0.00301641
93880	ENSMUSG00000051242	Pcdhb9	1.10568	1.60268	1.8059e-05	0.000668892
56760	ENSMUSG00000030159	Clec1b	1.10555	2.81835	0.00161944	0.0196159
68026	ENSMUSG00000040204	Pclaf	1.10476	1.51827	0.000261777	0.00492658
16658	ENSMUSG00000074622	Mafb	1.10456	6.52973	4.45287e-06	0.000260345
14793	ENSMUSG00000023505	Cdca3	1.10369	1.63323	8.87355e-06	0.000407636
100504464	ENSMUSG00000051832	E230016K23Rik	1.10239	-0.255719	0.000566522	0.00872222
380863	ENSMUSG00000052485	Tmem171	1.1009	0.217083	0.00018732	0.00388052
19331	ENSMUSG00000029923	Rab19	1.09951	0.473739	0.000204765	0.00416267
212937	ENSMUSG00000049625	Tifab	1.09867	3.14882	4.50819e-05	0.00132337
67629	ENSMUSG00000074476	Spc24	1.0983	0.760118	0.000311852	0.00554322
102639975	ENSMUSG00000114608	Gm36161	1.09822	1.25693	0.00364899	0.0356312
107995	ENSMUSG00000006398	Cdc20	1.097	2.15242	3.60485e-05	0.00111122
230766	ENSMUSG00000050493	Fam167b	1.09429	0.0381236	0.00193814	0.0224961
106512	ENSMUSG00000034786	Gpsm3	1.09318	3.30357	4.69271e-06	0.000265082
214854	ENSMUSG00000047180	Neurl3	1.09189	4.28367	0.000104556	0.00246972
207777	ENSMUSG00000034156	Tspoap1	1.09022	-0.0053673	0.00120205	0.0156754
14325	ENSMUSG00000050708	Ftl1	1.08964	8.3631	4.32438e-08	1.52964e-05
20540	ENSMUSG00000000958	Slc7a7	1.08599	3.96733	2.88102e-06	0.000191298
28240	ENSMUSG00000009292	Trpm2	1.08483	1.76756	0.000481614	0.00772602
66054	ENSMUSG00000024644	Cndp2	1.08417	6.65605	8.28423e-09	9.17046e-06
11752	ENSMUSG00000021950	Anxa8	1.08222	5.03106	0.00195621	0.0226686
19348	ENSMUSG00000003779	Kif20a	1.08194	1.46782	1.2033e-05	0.00049782
22271	ENSMUSG00000020407	Upp1	1.08131	1.21405	0.000716352	0.0105142
18383	ENSMUSG00000063727	Tnfrsf11b	1.08117	5.374	0.00100166	0.0137197
15163	ENSMUSG00000022831	Hcls1	1.07774	5.61527	3.56315e-05	0.00110124
13051	ENSMUSG00000052336	Cx3cr1	1.07707	3.76107	0.00261803	0.0279811
78733	ENSMUSG00000032783	Troap	1.0716	-0.0331292	0.000539733	0.00841971
17768	ENSMUSG00000005667	Mthfd2	1.06958	3.67095	0.00132569	0.0169135
27060	ENSMUSG00000001750	Tcirg1	1.06915	6.89254	2.78396e-06	0.000187323
16822	ENSMUSG00000002699	Lcp2	1.0677	3.68284	0.000281848	0.00520609
100039795	ENSMUSG00000040612	Ildr2	1.06763	4.25059	1.5453e-06	0.000124229
545030	ENSMUSG00000051506	Wdfy4	1.06698	4.21298	0.0003491	0.00609277
74039	ENSMUSG00000058099	Nfam1	1.06582	4.48925	0.000128242	0.00286222
23880	ENSMUSG00000022148	Fyb	1.06223	4.09959	0.00113094	0.0149969
78771	ENSMUSG00000021596	Mctp1	1.0607	2.43747	0.000223171	0.00445366
229841	ENSMUSG00000045328	Cenpe	1.06014	1.42117	3.99187e-06	0.000238542
26934	ENSMUSG00000023015	Racgap1	1.05971	2.60976	1.99032e-05	0.000714748
14962	ENSMUSG00000090231	Cfb	1.05806	0.990014	0.000428257	0.00706676
69716	ENSMUSG00000021569	Trip13	1.05786	0.415176	0.000256164	0.00486223
637515	ENSMUSG00000070390	Nlrp1b	1.05758	1.5398	0.00110613	0.0147888
74337	ENSMUSG00000047986	Palm3	1.05598	-0.255216	0.00485256	0.0439839
22337	ENSMUSG00000022479	Vdr	1.05585	1.5933	0.00146916	0.0182344
18302	ENSMUSG00000009654	Oit3	1.05441	0.0207143	0.00142989	0.0178408
12519	ENSMUSG00000075122	Cd80	1.05128	1.7677	0.000845691	0.0119897
14420	ENSMUSG00000021003	Galc	1.05056	5.12669	3.85794e-05	0.00116388
216991	ENSMUSG00000020709	Adap2	1.0499	3.21702	6.47417e-05	0.00174815
22228	ENSMUSG00000033685	Ucp2	1.04905	7.77381	8.1611e-06	0.000383626
15170	ENSMUSG00000004266	Ptpn6	1.04647	4.86035	0.000658548	0.0098289
231805	ENSMUSG00000046245	Pilra	1.04588	2.46956	0.00334337	0.033455
17969	ENSMUSG00000015950	Ncf1	1.04587	4.25887	0.000233381	0.00457356
228482	ENSMUSG00000041219	Arhgap11a	1.0458	2.58075	3.03521e-05	0.000996409
21899	ENSMUSG00000051498	Tlr6	1.04463	1.69957	0.000230548	0.00454322
20877	ENSMUSG00000020897	Aurkb	1.04421	1.31333	0.000116458	0.00269242
246177	ENSMUSG00000020437	Myo1g	1.0428	4.40681	0.000116928	0.00269888
27226	ENSMUSG00000023913	Pla2g7	1.04269	5.98987	0.00014831	0.00318912
170743	ENSMUSG00000044583	Tlr7	1.04029	3.20699	0.000365284	0.00629526
215113	ENSMUSG00000038178	Slc43a2	1.04021	5.56971	2.1253e-05	0.000740662
21892	ENSMUSG00000053626	Tll1	1.0389	0.635495	0.000519935	0.00815584
13123	ENSMUSG00000039519	Cyp7b1	1.03214	0.673339	0.00466161	0.042746
18636	ENSMUSG00000001128	Cfp	1.03177	6.20361	8.40462e-06	0.000389892
24059	ENSMUSG00000032548	Slco2a1	1.03124	6.50896	0.000299346	0.00538369
224109	ENSMUSG00000052384	Nrros	1.0305	5.0146	1.37751e-05	0.000558464
12475	ENSMUSG00000051439	Cd14	1.03044	4.97097	8.54563e-05	0.00212499
16174	ENSMUSG00000026068	Il18rap	1.03022	0.498708	0.000546282	0.00850313
12035	ENSMUSG00000030268	Bcat1	1.02869	1.40498	0.0020475	0.0234766
16427	ENSMUSG00000021922	Itih4	1.02819	9.0343	8.76489e-07	8.98656e-05
65963	ENSMUSG00000029810	Tmem176b	1.02779	6.54377	5.63023e-06	0.00029571
226691	ENSMUSG00000073490	Ifi207	1.02572	4.75771	6.77799e-05	0.00180182
12702	ENSMUSG00000053113	Socs3	1.02427	5.45184	0.0010573	0.0143155
17951	ENSMUSG00000071203	Naip5	1.02126	2.88376	0.000480276	0.00771331
67849	ENSMUSG00000024791	Cdca5	1.02037	0.125489	0.00232247	0.0257126
12722	ENSMUSG00000056025	Clca3a1	1.01852	2.01789	0.00249556	0.0271676
74048	ENSMUSG00000020101	Vsir	1.01844	6.43302	2.27175e-06	0.000164836
77022	ENSMUSG00000098090	2700099C18Rik	1.01695	-0.259888	0.00268096	0.0284996
226861	ENSMUSG00000037375	Hhat	1.01469	1.9306	3.99565e-06	0.000238542
12449	ENSMUSG00000072082	Ccnf	1.01404	1.25144	7.17768e-05	0.00187721
18600	ENSMUSG00000028927	Padi2	1.01312	2.33545	0.00463246	0.0425615
110033	ENSMUSG00000030677	Kif22	1.01232	1.64419	4.66008e-06	0.000265082
66058	ENSMUSG00000023367	Tmem176a	1.01001	5.86832	0.000105277	0.00248261
75646	ENSMUSG00000022246	Rai14	1.00984	4.33713	1.96592e-05	0.000709586
27052	ENSMUSG00000021322	Aoah	1.00929	3.03334	0.000682276	0.0100557
14268	ENSMUSG00000026193	Fn1	1.00586	11.2419	1.87676e-05	0.000682628
208084	ENSMUSG00000041064	Pif1	1.00543	-0.199948	0.00350011	0.0345184
59126	ENSMUSG00000026749	Nek6	1.00443	4.69333	2.38379e-06	0.000168641
70024	ENSMUSG00000026669	Mcm10	1.00135	0.54053	0.00324982	0.0328207
21393	ENSMUSG00000007877	Tcap	-1.01348	7.07071	0.00446721	0.0414741
331392	ENSMUSG00000051537	Gm5124	-1.0157	0.015865	0.0050638	0.0454041
72713	ENSMUSG00000033544	Angptl1	-1.02261	1.54136	0.00163482	0.0197364
13386	ENSMUSG00000040856	Dlk1	-1.02784	1.27392	0.00233046	0.0257808
76886	ENSMUSG00000032224	Fam81a	-1.03113	3.55004	3.46247e-05	0.0010768
56538	ENSMUSG00000067616	Klk11	-1.03508	0.37011	0.00168191	0.0202015
268595	ENSMUSG00000094910	D430019H16Rik	-1.05805	1.50146	0.000635508	0.00954407
217082	ENSMUSG00000003949	Hlf	-1.08119	4.97954	0.0027047	0.0286657
242408	ENSMUSG00000043633	Fam221b	-1.08642	-0.230178	0.00152296	0.0186889
76560	ENSMUSG00000030800	Prss8	-1.11443	-0.299832	0.00347596	0.0344009
75141	ENSMUSG00000034472	Rasd2	-1.11988	3.08702	0.001627	0.0196621
238564	ENSMUSG00000044951	Mylk4	-1.16274	7.50682	7.61494e-05	0.00195898
71368	ENSMUSG00000108322	5430431A17Rik	-1.19953	3.27595	0.000296439	0.0053533
58227	ENSMUSG00000015879	Fam184b	-1.24066	0.391778	0.00110758	0.0147888
13170	ENSMUSG00000059824	Dbp	-1.24793	6.57475	0.00244252	0.0267279
107831	ENSMUSG00000034730	Adgrb1	-1.27189	0.376317	0.00102539	0.0139637
15221	ENSMUSG00000067261	Foxd3	-1.36394	0.663145	0.00541389	0.0474899
54377	ENSMUSG00000020723	Cacng4	-1.36462	0.458202	4.12933e-05	0.00123261
100045792	ENSMUSG00000071392	Ect2l	-1.41762	0.268219	0.00189009	0.0220468
15245	ENSMUSG00000064325	Hhip	-1.45513	3.54206	2.34006e-06	0.00016722
383348	ENSMUSG00000051401	Kctd16	-1.45568	-0.515938	0.000803035	0.011529
16147	ENSMUSG00000006538	Ihh	-1.51856	2.13619	5.41869e-06	0.000289317
14128	ENSMUSG00000005540	Fcer2a	-2.08267	-0.694325	0.00196295	0.0227096
